# Supplementary material for: Methanogenesis marker 16 metalloprotein is the primary coenzyme M synthase in Methanosarcina acetivorans
Source: PLoS Genet. 2025 May 2;21(5):e1011695. doi: 10.1371/journal.pgen.1011695 (PMC12068725; doi:10.1371/journal.pgen.1011695)
Supplement: S1 Table — (XLSX) [file pgen.1011695.s001.xlsx]

## Sheet: Sheet1
	Supplementary Table S1
	genome	full_id	tax	checkM	plus_plus	plus_minus	minus_plus	minus_minus	mcrA	mcrB	mcrG	comDE	comD	comE	comA	comB	comC	cysteate synthase	mmp16	cog1900
	GCA_000405245.1	GB_GCA_000405245.1	d__Archaea;p__Aenigmatarchaeota;c__Aenigmatarchaeia;o__Aenigmatarchaeales;f__Aenigmatarchaeaceae;g__Aenigmatarchaeum;s__Aenigmatarchaeum subterraneum	47.35	0	0	0	0	0	0	0	0	0	0	0	0	0	0	0	0
	GCA_011773475.1	GB_GCA_011773475.1	d__Archaea;p__Aenigmatarchaeota;c__Aenigmatarchaeia;o__Aenigmatarchaeales;f__Aenigmatarchaeaceae;g__CS1-C013;s__CS1-C013 sp011773475	80.54	0	0	0	0	0	0	0	0	0	0	0	0	0	0	0	0
	GCA_017608545.1	GB_GCA_017608545.1	d__Archaea;p__Aenigmatarchaeota;c__Aenigmatarchaeia;o__Aenigmatarchaeales;f__Aenigmatarchaeaceae;g__CS1-C013;s__CS1-C013 sp017608545	67.29	0	0	0	0	0	0	0	0	0	0	0	0	0	0	0	0
	GCA_018221065.1	GB_GCA_018221065.1	d__Archaea;p__Aenigmatarchaeota;c__Aenigmatarchaeia;o__Aenigmatarchaeales;f__Aenigmatarchaeaceae;g__JAAOXY01;s__JAAOXY01 sp018221065	67.91	0	0	0	0	0	0	0	0	0	0	0	0	0	0	0	0
	GCA_017609445.1	GB_GCA_017609445.1	d__Archaea;p__Aenigmatarchaeota;c__Aenigmatarchaeia;o__Aenigmatarchaeales;f__Aenigmatarchaeaceae;g__JAFCDY01;s__JAFCDY01 sp017609445	81.54	0	0	0	0	0	0	0	0	0	0	0	0	0	0	0	0
	GCA_016933455.1	GB_GCA_016933455.1	d__Archaea;p__Aenigmatarchaeota;c__Aenigmatarchaeia;o__Aenigmatarchaeales;f__Aenigmatarchaeaceae;g__JAFGAZ01;s__JAFGAZ01 sp016933455	79.91	0	0	0	0	0	0	0	0	0	0	0	0	0	0	0	0
	GCA_021163145.1	GB_GCA_021163145.1	d__Archaea;p__Aenigmatarchaeota;c__Aenigmatarchaeia;o__Aenigmatarchaeales;f__Aenigmatarchaeaceae;g__JAGGXH01;s__JAGGXH01 sp021163145	78.97	0	0	0	0	0	0	0	0	0	0	0	0	0	0	0	0
	GCA_018901755.1	GB_GCA_018901755.1	d__Archaea;p__Aenigmatarchaeota;c__Aenigmatarchaeia;o__Aenigmatarchaeales;f__Aenigmatarchaeaceae;g__JAHIDZ01;s__JAHIDZ01 sp018901755	82.24	0	0	0	0	0	0	0	0	0	0	0	0	0	0	0	0
	GCA_018901655.1	GB_GCA_018901655.1	d__Archaea;p__Aenigmatarchaeota;c__Aenigmatarchaeia;o__Aenigmatarchaeales;f__Aenigmatarchaeaceae;g__JAHIEG01;s__JAHIEG01 sp018901655	69.78	0	0	0	0	0	0	0	0	0	0	0	0	0	0	0	0
	GCA_013152905.1	GB_GCA_013152905.1	d__Archaea;p__Aenigmatarchaeota;c__Aenigmatarchaeia;o__Aenigmatarchaeales;f__JAADFI01;g__JAADFI01;s__JAADFI01 sp013152905	81.46	0	0	0	0	0	0	0	0	0	0	0	0	0	0	0	0
	GCA_015521825.1	GB_GCA_015521825.1	d__Archaea;p__Aenigmatarchaeota;c__Aenigmatarchaeia;o__Aenigmatarchaeales;f__JAADFI01;g__WANL01;s__WANL01 sp015521825	75.86	0	0	0	0	0	0	0	0	0	0	0	0	0	0	0	0
	GCA_016198755.1	GB_GCA_016198755.1	d__Archaea;p__Aenigmatarchaeota;c__Aenigmatarchaeia;o__Aenigmatarchaeales;f__JACQIB01;g__JACQIB01;s__JACQIB01 sp016198755	76.4	0	0	0	0	0	0	0	0	0	0	0	0	0	0	0	0
	GCA_018920255.1	GB_GCA_018920255.1	d__Archaea;p__Aenigmatarchaeota;c__Aenigmatarchaeia;o__Aenigmatarchaeales;f__JAHLMR01;g__JAHLMR01;s__JAHLMR01 sp018920255	81.93	0	0	0	0	0	0	0	0	0	0	0	0	0	0	0	0
	GCA_018920245.1	GB_GCA_018920245.1	d__Archaea;p__Aenigmatarchaeota;c__Aenigmatarchaeia;o__Aenigmatarchaeales;f__JAHLMS01;g__JAHLMS01;s__JAHLMS01 sp018920245	81.24	0	0	0	0	0	0	0	0	0	0	0	0	0	0	0	0
	GCA_015521535.1	GB_GCA_015521535.1	d__Archaea;p__Aenigmatarchaeota;c__Aenigmatarchaeia;o__Aenigmatarchaeales;f__SZUA-1535;g__SZUA-1535;s__SZUA-1535 sp015521535	61.53	0	0	0	0	0	0	0	0	0	0	0	0	0	0	0	0
	GCA_015661515.1	GB_GCA_015661515.1	d__Archaea;p__Aenigmatarchaeota;c__Aenigmatarchaeia;o__Aenigmatarchaeales;f__SZUA-1535;g__SZUA-1535;s__SZUA-1535 sp015661515	85.67	0	0	0	0	0	0	0	0	0	0	0	0	0	0	0	0
	GCA_002789635.1	GB_GCA_002789635.1	d__Archaea;p__Aenigmatarchaeota;c__Aenigmatarchaeia;o__CG10238-14;f__CG10238-14;g__CG10238-14;s__CG10238-14 sp002789635	79.44	0	0	0	0	0	0	0	0	0	0	0	0	0	0	0	0
	GCA_014728985.1	GB_GCA_014728985.1	d__Archaea;p__Aenigmatarchaeota;c__Aenigmatarchaeia;o__CG10238-14;f__CG10238-14;g__CG10238-14;s__CG10238-14 sp014728985	73.36	0	0	0	0	0	0	0	0	0	0	0	0	0	0	0	0
	GCA_017610225.1	GB_GCA_017610225.1	d__Archaea;p__Aenigmatarchaeota;c__Aenigmatarchaeia;o__CG10238-14;f__CG10238-14;g__CG10238-14;s__CG10238-14 sp017610225	78.66	0	0	0	0	0	0	0	0	0	0	0	0	0	0	0	0
	GCA_017608955.1	GB_GCA_017608955.1	d__Archaea;p__Aenigmatarchaeota;c__Aenigmatarchaeia;o__CG10238-14;f__CG10238-14;g__JAFCEW01;s__JAFCEW01 sp017608955	66.75	0	0	0	0	0	0	0	0	0	0	0	0	0	0	0	0
	GCA_018304545.1	GB_GCA_018304545.1	d__Archaea;p__Aenigmatarchaeota;c__Aenigmatarchaeia;o__CG10238-14;f__CG10238-14;g__JAGVVZ01;s__JAGVVZ01 sp018304545	80.06	0	0	0	0	0	0	0	0	0	0	0	0	0	0	0	0
	GCA_018920345.1	GB_GCA_018920345.1	d__Archaea;p__Aenigmatarchaeota;c__Aenigmatarchaeia;o__CG10238-14;f__CG10238-14;g__JAHLMN01;s__JAHLMN01 sp018920345	80.84	0	0	0	0	0	0	0	0	0	0	0	0	0	0	0	0
	GCA_018920365.1	GB_GCA_018920365.1	d__Archaea;p__Aenigmatarchaeota;c__Aenigmatarchaeia;o__CG10238-14;f__CG10238-14;g__JAHLMN01;s__JAHLMN01 sp018920365	74.3	0	0	0	0	0	0	0	0	0	0	0	0	0	0	0	0
	GCA_025058005.1	GB_GCA_025058005.1	d__Archaea;p__Aenigmatarchaeota;c__Aenigmatarchaeia;o__CG10238-14;f__CG10238-14;g__JAHLMN01;s__JAHLMN01 sp025058005	61.89	0	0	0	0	0	0	0	0	0	0	0	0	0	0	0	0
	GCA_001784635.1	GB_GCA_001784635.1	d__Archaea;p__Aenigmatarchaeota;c__Aenigmatarchaeia;o__CG10238-14;f__CG10238-14;g__RBG-16-49-10;s__RBG-16-49-10 sp001784635	74.92	0	0	0	0	0	0	0	0	0	0	0	0	0	0	0	0
	GCA_002254545.1	GB_GCA_002254545.1	d__Archaea;p__Aenigmatarchaeota;c__Aenigmatarchaeia;o__CG10238-14;f__EX4484-224;g__EX4484-224;s__EX4484-224 sp002254545	68.22	0	0	0	0	0	0	0	0	0	0	0	0	0	0	0	0
	GCA_021161745.1	GB_GCA_021161745.1	d__Archaea;p__Aenigmatarchaeota;c__Aenigmatarchaeia;o__CG10238-14;f__JAGHAA01;g__JAGHAA01;s__JAGHAA01 sp021161745	78.04	0	0	0	0	0	0	0	0	0	0	0	0	0	0	0	0
	GCA_014238095.1	GB_GCA_014238095.1	d__Archaea;p__Aenigmatarchaeota;c__Aenigmatarchaeia;o__CG10238-14;f__SCSR01;g__JABABT01;s__JABABT01 sp014238095	76.64	0	0	0	0	0	0	0	0	0	0	0	0	0	0	0	0
	GCA_016213525.1	GB_GCA_016213525.1	d__Archaea;p__Aenigmatarchaeota;c__Aenigmatarchaeia;o__CG10238-14;f__SCSR01;g__JABABT01;s__JABABT01 sp016213525	76.64	0	0	0	0	0	0	0	0	0	0	0	0	0	0	0	0
	GCA_016177025.1	GB_GCA_016177025.1	d__Archaea;p__Aenigmatarchaeota;c__Aenigmatarchaeia;o__CG10238-14;f__SCSR01;g__JACOWB01;s__JACOWB01 sp016177025	72.35	0	0	0	0	0	0	0	0	0	0	0	0	0	0	0	0
	GCA_016187415.1	GB_GCA_016187415.1	d__Archaea;p__Aenigmatarchaeota;c__Aenigmatarchaeia;o__CG10238-14;f__SCSR01;g__JACOWB01;s__JACOWB01 sp016187415	81.78	0	0	0	0	0	0	0	0	0	0	0	0	0	0	0	0
	GCA_018920185.1	GB_GCA_018920185.1	d__Archaea;p__Aenigmatarchaeota;c__Aenigmatarchaeia;o__CG10238-14;f__SCSR01;g__JACOWB01;s__JACOWB01 sp018920185	76.64	0	0	0	0	0	0	0	0	0	0	0	0	0	0	0	0
	GCA_016181005.1	GB_GCA_016181005.1	d__Archaea;p__Aenigmatarchaeota;c__Aenigmatarchaeia;o__CG10238-14;f__SCSR01;g__JACPAE01;s__JACPAE01 sp016181005	80.37	0	0	0	0	0	0	0	0	0	0	0	0	0	0	0	0
	GCA_016187385.1	GB_GCA_016187385.1	d__Archaea;p__Aenigmatarchaeota;c__Aenigmatarchaeia;o__CG10238-14;f__SCSR01;g__JACPAE01;s__JACPAE01 sp016187385	78.66	0	0	0	0	0	0	0	0	0	0	0	0	0	0	0	0
	GCA_016187405.1	GB_GCA_016187405.1	d__Archaea;p__Aenigmatarchaeota;c__Aenigmatarchaeia;o__CG10238-14;f__SCSR01;g__JACPJS01;s__JACPJS01 sp016187405	53.27	0	0	0	0	0	0	0	0	0	0	0	0	0	0	0	0
	GCA_016198705.1	GB_GCA_016198705.1	d__Archaea;p__Aenigmatarchaeota;c__Aenigmatarchaeia;o__CG10238-14;f__SCSR01;g__JACQIA01;s__JACQIA01 sp016198705	82.71	0	0	0	0	0	0	0	0	0	0	0	0	0	0	0	0
	GCA_018304615.1	GB_GCA_018304615.1	d__Archaea;p__Aenigmatarchaeota;c__Aenigmatarchaeia;o__CG10238-14;f__SCSR01;g__JAGVVV01;s__JAGVVV01 sp018304615	78.97	0	0	0	0	0	0	0	0	0	0	0	0	0	0	0	0
	GCA_004297575.1	GB_GCA_004297575.1	d__Archaea;p__Aenigmatarchaeota;c__Aenigmatarchaeia;o__CG10238-14;f__SCSR01;g__SCSR01;s__SCSR01 sp004297575	77.57	0	0	0	0	0	0	0	0	0	0	0	0	0	0	0	0
	GCA_021161995.1	GB_GCA_021161995.1	d__Archaea;p__Aenigmatarchaeota;c__Aenigmatarchaeia;o__CG10238-14;f__SpSt-28;g__JAGGZO01;s__JAGGZO01 sp021161995	73.52	0	0	0	0	0	0	0	0	0	0	0	0	0	0	0	0
	GCA_018920305.1	GB_GCA_018920305.1	d__Archaea;p__Aenigmatarchaeota;c__Aenigmatarchaeia;o__CG10238-14;f__SpSt-28;g__JAHLMO01;s__JAHLMO01 sp018920305	76.95	0	0	0	0	0	0	0	0	0	0	0	0	0	0	0	0
	GCA_023256115.1	GB_GCA_023256115.1	d__Archaea;p__Aenigmatarchaeota;c__Aenigmatarchaeia;o__CG10238-14;f__SpSt-28;g__JAHLMO01;s__JAHLMO01 sp023256115	67.45	0	0	0	0	0	0	0	0	0	0	0	0	0	0	0	0
	GCA_025058985.1	GB_GCA_025058985.1	d__Archaea;p__Aenigmatarchaeota;c__Aenigmatarchaeia;o__CG10238-14;f__SpSt-28;g__JANXEB01;s__JANXEB01 sp025058985	75.55	0	0	0	0	0	0	0	0	0	0	0	0	0	0	0	0
	GCA_020832825.1	GB_GCA_020832825.1	d__Archaea;p__Aenigmatarchaeota;c__Aenigmatarchaeia;o__CG10238-14;f__SpSt-28;g__SpSt-28;s__SpSt-28 sp020832825	76.13	0	0	0	0	0	0	0	0	0	0	0	0	0	0	0	0
	GCA_025057985.1	GB_GCA_025057985.1	d__Archaea;p__Aenigmatarchaeota;c__Aenigmatarchaeia;o__CG10238-14;f__SpSt-28;g__SpSt-28;s__SpSt-28 sp025057985	78.04	0	0	0	0	0	0	0	0	0	0	0	0	0	0	0	0
	GCA_015522145.1	GB_GCA_015522145.1	d__Archaea;p__Aenigmatarchaeota;c__Aenigmatarchaeia;o__CG10238-14;f__WAMV01;g__WAMV01;s__WAMV01 sp015522145	54.21	0	0	0	0	0	0	0	0	0	0	0	0	0	0	0	0
	GCA_002688965.1	GB_GCA_002688965.1	d__Archaea;p__Aenigmatarchaeota;c__Aenigmatarchaeia;o__GW2011-AR5;f__GCA-2688965;g__GCA-2688965;s__GCA-2688965 sp002688965	76.79	0	0	0	0	0	0	0	0	0	0	0	0	0	0	0	0
	GCA_903825675.1	GB_GCA_903825675.1	d__Archaea;p__Aenigmatarchaeota;c__Aenigmatarchaeia;o__GW2011-AR5;f__GW2011-AR5;g__CAIKBN01;s__CAIKBN01 sp903825675	80.38	0	0	0	0	0	0	0	0	0	0	0	0	0	0	0	0
	GCA_000806115.1	GB_GCA_000806115.1	d__Archaea;p__Aenigmatarchaeota;c__Aenigmatarchaeia;o__GW2011-AR5;f__GW2011-AR5;g__GW2011-AR5;s__GW2011-AR5 sp000806115	76.64	0	0	0	0	0	0	0	0	0	0	0	0	0	0	0	0
	GCA_018304605.1	GB_GCA_018304605.1	d__Archaea;p__Aenigmatarchaeota;c__Aenigmatarchaeia;o__GW2011-AR5;f__GW2011-AR5;g__GW2011-AR5;s__GW2011-AR5 sp018304605	76.48	0	0	0	0	0	0	0	0	0	0	0	0	0	0	0	0
	GCA_013331845.1	GB_GCA_013331845.1	d__Archaea;p__Aenigmatarchaeota;c__Aenigmatarchaeia;o__GW2011-AR5;f__GW2011-AR5;g__GW2011-AR5;s__GW2011-AR5 sp10154u	81.78	0	0	0	0	0	0	0	0	0	0	0	0	0	0	0	0
	GCA_016180945.1	GB_GCA_016180945.1	d__Archaea;p__Aenigmatarchaeota;c__Aenigmatarchaeia;o__GW2011-AR5;f__GW2011-AR5;g__JACPAG01;s__JACPAG01 sp016180945	83.18	0	0	0	0	0	0	0	0	0	0	0	0	0	0	0	0
	GCA_016180925.1	GB_GCA_016180925.1	d__Archaea;p__Aenigmatarchaeota;c__Aenigmatarchaeia;o__GW2011-AR5;f__GW2011-AR5;g__JACPAH01;s__JACPAH01 sp016180925	76.17	0	0	0	0	0	0	0	0	0	0	0	0	0	0	0	0
	GCA_016187365.1	GB_GCA_016187365.1	d__Archaea;p__Aenigmatarchaeota;c__Aenigmatarchaeia;o__GW2011-AR5;f__GW2011-AR5;g__JACPAH01;s__JACPAH01 sp016187365	80.3	0	0	0	0	0	0	0	0	0	0	0	0	0	0	0	0
	GCA_016184005.1	GB_GCA_016184005.1	d__Archaea;p__Aenigmatarchaeota;c__Aenigmatarchaeia;o__GW2011-AR5;f__GW2011-AR5;g__JACPDL01;s__JACPDL01 sp016184005	86.6	0	0	0	0	0	0	0	0	0	0	0	0	0	0	0	0
	GCA_018304565.1	GB_GCA_018304565.1	d__Archaea;p__Aenigmatarchaeota;c__Aenigmatarchaeia;o__GW2011-AR5;f__GW2011-AR5;g__JACPDL01;s__JACPDL01 sp018304565	79.91	0	0	0	0	0	0	0	0	0	0	0	0	0	0	0	0
	GCA_016187335.1	GB_GCA_016187335.1	d__Archaea;p__Aenigmatarchaeota;c__Aenigmatarchaeia;o__GW2011-AR5;f__GW2011-AR5;g__JACPJW01;s__JACPJW01 sp016187335	88.79	0	0	0	0	0	0	0	0	0	0	0	0	0	0	0	0
	GCA_016198625.1	GB_GCA_016198625.1	d__Archaea;p__Aenigmatarchaeota;c__Aenigmatarchaeia;o__GW2011-AR5;f__GW2011-AR5;g__JACPJW01;s__JACPJW01 sp016198625	60.12	0	0	0	0	0	0	0	0	0	0	0	0	0	0	0	0
	GCA_016193585.1	GB_GCA_016193585.1	d__Archaea;p__Aenigmatarchaeota;c__Aenigmatarchaeia;o__GW2011-AR5;f__GW2011-AR5;g__JACPRW01;s__JACPRW01 sp016193585	82.24	0	0	0	0	0	0	0	0	0	0	0	0	0	0	0	0
	GCA_016191585.1	GB_GCA_016191585.1	d__Archaea;p__Aenigmatarchaeota;c__Aenigmatarchaeia;o__GW2011-AR5;f__GW2011-AR5;g__JACPVU01;s__JACPVU01 sp016191585	63.18	0	0	0	0	0	0	0	0	0	0	0	0	0	0	0	0
	GCA_016198645.1	GB_GCA_016198645.1	d__Archaea;p__Aenigmatarchaeota;c__Aenigmatarchaeia;o__GW2011-AR5;f__GW2011-AR5;g__JACQID01;s__JACQID01 sp016198645	65.89	0	0	0	0	0	0	0	0	0	0	0	0	0	0	0	0
	GCA_016198685.1	GB_GCA_016198685.1	d__Archaea;p__Aenigmatarchaeota;c__Aenigmatarchaeia;o__GW2011-AR5;f__GW2011-AR5;g__JACQID01;s__JACQID01 sp016198685	87.38	0	0	0	0	0	0	0	0	0	0	0	0	0	0	0	0
	GCA_018304585.1	GB_GCA_018304585.1	d__Archaea;p__Aenigmatarchaeota;c__Aenigmatarchaeia;o__GW2011-AR5;f__GW2011-AR5;g__JACQID01;s__JACQID01 sp018304585	79.83	0	0	0	0	0	0	0	0	0	0	0	0	0	0	0	0
	GCA_016202845.1	GB_GCA_016202845.1	d__Archaea;p__Aenigmatarchaeota;c__Aenigmatarchaeia;o__GW2011-AR5;f__GW2011-AR5;g__JACQNW01;s__JACQNW01 sp016202845	63.55	0	0	0	0	0	0	0	0	0	0	0	0	0	0	0	0
	GCA_016202875.1	GB_GCA_016202875.1	d__Archaea;p__Aenigmatarchaeota;c__Aenigmatarchaeia;o__GW2011-AR5;f__GW2011-AR5;g__JACQNX01;s__JACQNX01 sp016202875	66.98	0	0	0	0	0	0	0	0	0	0	0	0	0	0	0	0
	GCA_016187395.1	GB_GCA_016187395.1	d__Archaea;p__Aenigmatarchaeota;c__Aenigmatarchaeia;o__GW2011-AR5;f__JACRAC01;g__JACPJV01;s__JACPJV01 sp016187395	73.92	0	0	0	0	0	0	0	0	0	0	0	0	0	0	0	0
	GCA_016213555.1	GB_GCA_016213555.1	d__Archaea;p__Aenigmatarchaeota;c__Aenigmatarchaeia;o__GW2011-AR5;f__JACRAC01;g__JACRAC01;s__JACRAC01 sp016213555	75.86	0	0	0	0	0	0	0	0	0	0	0	0	0	0	0	0
	GCA_016219465.1	GB_GCA_016219465.1	d__Archaea;p__Aenigmatarchaeota;c__Aenigmatarchaeia;o__GW2011-AR5;f__JACRAC01;g__JACRAC01;s__JACRAC01 sp016219465	78.12	0	0	0	0	0	0	0	0	0	0	0	0	0	0	0	0
	GCA_016219485.1	GB_GCA_016219485.1	d__Archaea;p__Aenigmatarchaeota;c__Aenigmatarchaeia;o__GW2011-AR5;f__JACRMX01;g__JACRMX01;s__JACRMX01 sp016219485	67.41	0	0	0	0	0	0	0	0	0	0	0	0	0	0	0	0
	GCA_018304635.1	GB_GCA_018304635.1	d__Archaea;p__Aenigmatarchaeota;c__Aenigmatarchaeia;o__GW2011-AR5;f__JACRMX01;g__JAGVVW01;s__JAGVVW01 sp018304635	81.46	0	0	0	0	0	0	0	0	0	0	0	0	0	0	0	0
	GCA_021157845.1	GB_GCA_021157845.1	d__Archaea;p__Aenigmatarchaeota;c__Aenigmatarchaeia;o__GW2011-AR5;f__JAGGXF01;g__JAGGVU01;s__JAGGVU01 sp021157845	87.85	0	0	0	0	0	0	0	0	0	0	0	0	0	0	0	0
	GCA_021163205.1	GB_GCA_021163205.1	d__Archaea;p__Aenigmatarchaeota;c__Aenigmatarchaeia;o__GW2011-AR5;f__JAGGXF01;g__JAGGXF01;s__JAGGXF01 sp021163205	89.95	0	0	0	0	0	0	0	0	0	0	0	0	0	0	0	0
	GCA_021158665.1	GB_GCA_021158665.1	d__Archaea;p__Aenigmatarchaeota;c__Aenigmatarchaeia;o__GW2011-AR5;f__JAHLMP01;g__JAGGUE01;s__JAGGUE01 sp021158665	79.13	0	0	0	0	0	0	0	0	0	0	0	0	0	0	0	0
	GCA_018920315.1	GB_GCA_018920315.1	d__Archaea;p__Aenigmatarchaeota;c__Aenigmatarchaeia;o__GW2011-AR5;f__JAHLMP01;g__JAHLMP01;s__JAHLMP01 sp018920315	81.93	0	0	0	0	0	0	0	0	0	0	0	0	0	0	0	0
	GCA_015522745.1	GB_GCA_015522745.1	d__Archaea;p__Aenigmatarchaeota;c__Aenigmatarchaeia;o__GW2011-AR5;f__WALA01;g__WALA01;s__WALA01 sp015522745	76.64	0	0	0	0	0	0	0	0	0	0	0	0	0	0	0	0
	GCA_015523085.1	GB_GCA_015523085.1	d__Archaea;p__Aenigmatarchaeota;c__Aenigmatarchaeia;o__GW2011-AR5;f__WALA01;g__WALA01;s__WALA01 sp015523085	71.11	0	0	0	0	0	0	0	0	0	0	0	0	0	0	0	0
	GCA_016177205.1	GB_GCA_016177205.1	d__Archaea;p__Aenigmatarchaeota;c__Aenigmatarchaeia;o__JACPZZ01;f__JACPZZ01;g__JACPZZ01;s__JACPZZ01 sp016177205	70.72	0	0	0	0	0	0	0	0	0	0	0	0	0	0	0	0
	GCA_016180965.1	GB_GCA_016180965.1	d__Archaea;p__Aenigmatarchaeota;c__Aenigmatarchaeia;o__JACPZZ01;f__JACPZZ01;g__JACPZZ01;s__JACPZZ01 sp016180965	78.04	0	0	0	0	0	0	0	0	0	0	0	0	0	0	0	0
	GCA_016195275.1	GB_GCA_016195275.1	d__Archaea;p__Aenigmatarchaeota;c__Aenigmatarchaeia;o__JACPZZ01;f__JACPZZ01;g__JACPZZ01;s__JACPZZ01 sp016195275	87.07	0	0	0	0	0	0	0	0	0	0	0	0	0	0	0	0
	GCA_016202795.1	GB_GCA_016202795.1	d__Archaea;p__Aenigmatarchaeota;c__Aenigmatarchaeia;o__JACPZZ01;f__JACPZZ01;g__JACPZZ01;s__JACPZZ01 sp016202795	78.97	0	0	0	0	0	0	0	0	0	0	0	0	0	0	0	0
	GCA_016202815.1	GB_GCA_016202815.1	d__Archaea;p__Aenigmatarchaeota;c__Aenigmatarchaeia;o__JACPZZ01;f__JACPZZ01;g__JACPZZ01;s__JACPZZ01 sp016202815	91.12	0	0	0	0	0	0	0	0	0	0	0	0	0	0	0	0
	GCA_003663345.1	GB_GCA_003663345.1	d__Archaea;p__Aenigmatarchaeota;c__Aenigmatarchaeia;o__PWEA01;f__B50-G16;g__B50-G16;s__B50-G16 sp003663345	64.95	0	0	0	0	0	0	0	0	0	0	0	0	0	0	0	0
	GCA_016198635.1	GB_GCA_016198635.1	d__Archaea;p__Aenigmatarchaeota;c__Aenigmatarchaeia;o__PWEA01;f__JACQIF01;g__JACQIF01;s__JACQIF01 sp016198635	66.14	0	0	0	0	0	0	0	0	0	0	0	0	0	0	0	0
	GCA_016432325.1	GB_GCA_016432325.1	d__Archaea;p__Aenigmatarchaeota;c__Aenigmatarchaeia;o__PWEA01;f__JACQIF01;g__JACQIF01;s__JACQIF01 sp016432325	82.24	0	0	0	0	0	0	0	0	0	0	0	0	0	0	0	0
	GCA_016219455.1	GB_GCA_016219455.1	d__Archaea;p__Aenigmatarchaeota;c__Aenigmatarchaeia;o__PWEA01;f__JACRMZ01;g__JACRMZ01;s__JACRMZ01 sp016219455	57.09	0	0	0	0	0	0	0	0	0	0	0	0	0	0	0	0
	GCA_021162085.1	GB_GCA_021162085.1	d__Archaea;p__Aenigmatarchaeota;c__Aenigmatarchaeia;o__PWEA01;f__JAGHBM01;g__JAGGZI01;s__JAGGZI01 sp021162085	85.05	0	0	0	0	0	0	0	0	0	0	0	0	0	0	0	0
	GCA_021160955.1	GB_GCA_021160955.1	d__Archaea;p__Aenigmatarchaeota;c__Aenigmatarchaeia;o__PWEA01;f__JAGHBM01;g__JAGHBM01;s__JAGHBM01 sp021160955	75.23	0	0	0	0	0	0	0	0	0	0	0	0	0	0	0	0
	GCA_020355185.1	GB_GCA_020355185.1	d__Archaea;p__Aenigmatarchaeota;c__Aenigmatarchaeia;o__PWEA01;f__JAGHBM01;g__JAGLWW01;s__JAGLWW01 sp020355185	76.01	0	0	0	0	0	0	0	0	0	0	0	0	0	0	0	0
	GCA_023133195.1	GB_GCA_023133195.1	d__Archaea;p__Aenigmatarchaeota;c__Aenigmatarchaeia;o__PWEA01;f__JAGHBM01;g__JAGLWW01;s__JAGLWW01 sp023133195	72.9	0	0	0	0	0	0	0	0	0	0	0	0	0	0	0	0
	GCA_003550625.1	GB_GCA_003550625.1	d__Archaea;p__Aenigmatarchaeota;c__Aenigmatarchaeia;o__PWEA01;f__PWEA01;g__PWEA01;s__PWEA01 sp003550625	72.43	0	0	0	0	0	0	0	0	0	0	0	0	0	0	0	0
	GCA_003553905.1	GB_GCA_003553905.1	d__Archaea;p__Aenigmatarchaeota;c__Aenigmatarchaeia;o__PWEA01;f__PWEA01;g__PWEA01;s__PWEA01 sp003553905	83.64	0	0	0	0	0	0	0	0	0	0	0	0	0	0	0	0
	GCA_003554235.1	GB_GCA_003554235.1	d__Archaea;p__Aenigmatarchaeota;c__Aenigmatarchaeia;o__PWEA01;f__PWEA01;g__PWEA01;s__PWEA01 sp003554235	76.25	0	0	0	0	0	0	0	0	0	0	0	0	0	0	0	0
	GCA_003554845.1	GB_GCA_003554845.1	d__Archaea;p__Aenigmatarchaeota;c__Aenigmatarchaeia;o__PWEA01;f__PWEA01;g__PWEA01;s__PWEA01 sp003554845	87.85	0	0	0	0	0	0	0	0	0	0	0	0	0	0	0	0
	GCA_003555465.1	GB_GCA_003555465.1	d__Archaea;p__Aenigmatarchaeota;c__Aenigmatarchaeia;o__PWEA01;f__PWEA01;g__PWEA01;s__PWEA01 sp003555465	79.44	0	0	0	0	0	0	0	0	0	0	0	0	0	0	0	0
	GCA_022257805.1	GB_GCA_022257805.1	d__Archaea;p__Aenigmatarchaeota;c__Aenigmatarchaeia;o__PWEA01;f__PWEA01;g__PWEA01;s__PWEA01 sp022257805	87	0	0	0	0	0	0	0	0	0	0	0	0	0	0	0	0
	GCA_016202865.1	GB_GCA_016202865.1	d__Archaea;p__Aenigmatarchaeota;c__Aenigmatarchaeia;o__QMZP01;f__JACQNV01;g__JACQNV01;s__JACQNV01 sp016202865	61.6	0	0	0	0	0	0	0	0	0	0	0	1	0	0	0	0
	GCA_016931255.1	GB_GCA_016931255.1	d__Archaea;p__Aenigmatarchaeota;c__Aenigmatarchaeia;o__QMZP01;f__JAFGSV01;g__JAFGFG01;s__JAFGFG01 sp016931255	92.06	0	0	0	0	0	0	0	0	0	0	0	0	0	0	0	0
	GCA_020343635.1	GB_GCA_020343635.1	d__Archaea;p__Aenigmatarchaeota;c__Aenigmatarchaeia;o__QMZP01;f__JAFGSV01;g__JAFGFG01;s__JAFGFG01 sp020343635	77.03	0	0	0	0	0	0	0	0	0	0	0	0	0	0	0	0
	GCA_021163005.1	GB_GCA_021163005.1	d__Archaea;p__Aenigmatarchaeota;c__Aenigmatarchaeia;o__QMZP01;f__JAFGSV01;g__JAFGFG01;s__JAFGFG01 sp021163005	89.1	0	0	0	0	0	0	0	0	0	0	0	0	0	0	0	0
	GCA_016934325.1	GB_GCA_016934325.1	d__Archaea;p__Aenigmatarchaeota;c__Aenigmatarchaeia;o__QMZP01;f__JAFGSV01;g__JAFGSV01;s__JAFGSV01 sp016934325	83.02	0	0	0	0	0	0	0	0	0	0	0	0	0	0	0	0
	GCA_016783545.1	GB_GCA_016783545.1	d__Archaea;p__Aenigmatarchaeota;c__Aenigmatarchaeia;o__QMZP01;f__QMZP01;g__BS750m-G24;s__BS750m-G24 sp016783545	68.69	0	0	0	0	0	0	0	0	0	0	0	0	0	0	0	0
	GCA_016782405.1	GB_GCA_016782405.1	d__Archaea;p__Aenigmatarchaeota;c__Aenigmatarchaeia;o__QMZP01;f__QMZP01;g__BS750m-G81;s__BS750m-G81 sp016782405	56.85	0	0	0	0	0	0	0	0	0	0	0	0	0	0	0	0
	GCA_020343575.1	GB_GCA_020343575.1	d__Archaea;p__Aenigmatarchaeota;c__Aenigmatarchaeia;o__QMZP01;f__QMZP01;g__GCA-020343575;s__GCA-020343575 sp020343575	78.66	0	0	0	0	0	0	0	0	0	0	0	0	0	0	0	0
	GCA_016185435.1	GB_GCA_016185435.1	d__Archaea;p__Aenigmatarchaeota;c__Aenigmatarchaeia;o__QMZP01;f__QMZP01;g__JACPNN01;s__JACPNN01 sp016185435	85.05	0	0	0	0	0	0	0	0	0	0	0	0	0	0	0	0
	GCA_016198605.1	GB_GCA_016198605.1	d__Archaea;p__Aenigmatarchaeota;c__Aenigmatarchaeia;o__QMZP01;f__QMZP01;g__JACQIG01;s__JACQIG01 sp016198605	66.86	0	0	0	0	0	0	0	0	0	0	0	0	0	0	0	0
	GCA_016202745.1	GB_GCA_016202745.1	d__Archaea;p__Aenigmatarchaeota;c__Aenigmatarchaeia;o__QMZP01;f__QMZP01;g__JACQIG01;s__JACQIG01 sp016202745	64.65	0	0	0	0	0	0	0	0	0	0	0	0	0	0	0	0
	GCA_016202785.1	GB_GCA_016202785.1	d__Archaea;p__Aenigmatarchaeota;c__Aenigmatarchaeia;o__QMZP01;f__QMZP01;g__JACQOC01;s__JACQOC01 sp016202785	58.49	0	0	0	0	0	0	0	0	0	0	0	0	0	0	0	0
	GCA_016198585.1	GB_GCA_016198585.1	d__Archaea;p__Aenigmatarchaeota;c__Aenigmatarchaeia;o__QMZP01;f__QMZP01;g__JACQOD01;s__JACQOD01 sp016198585	75.39	0	0	0	0	0	0	0	0	0	0	0	0	0	0	0	0
	GCA_016202725.1	GB_GCA_016202725.1	d__Archaea;p__Aenigmatarchaeota;c__Aenigmatarchaeia;o__QMZP01;f__QMZP01;g__JACQOD01;s__JACQOD01 sp016202725	59.52	0	0	0	0	0	0	0	0	0	0	0	0	0	0	0	0
	GCA_017609225.1	GB_GCA_017609225.1	d__Archaea;p__Aenigmatarchaeota;c__Aenigmatarchaeia;o__QMZP01;f__QMZP01;g__JAFCEK01;s__JAFCEK01 sp017609225	81.15	0	0	0	0	0	0	0	1	0	0	0	0	0	0	0	0
	GCA_017609145.1	GB_GCA_017609145.1	d__Archaea;p__Aenigmatarchaeota;c__Aenigmatarchaeia;o__QMZP01;f__QMZP01;g__JAFCEM01;s__JAFCEM01 sp017609145	83.57	0	0	0	0	0	0	0	0	0	0	0	0	0	0	0	0
	GCA_018818465.1	GB_GCA_018818465.1	d__Archaea;p__Aenigmatarchaeota;c__Aenigmatarchaeia;o__QMZP01;f__QMZP01;g__JAHIRU01;s__JAHIRU01 sp018818465	79.91	0	0	0	0	0	0	0	0	0	0	0	0	0	0	0	0
	GCA_018816245.1	GB_GCA_018816245.1	d__Archaea;p__Aenigmatarchaeota;c__Aenigmatarchaeia;o__QMZP01;f__QMZP01;g__JAHIVW01;s__JAHIVW01 sp018816245	88.32	0	0	0	0	0	0	0	0	0	0	0	0	1	0	0	0
	GCA_003663225.1	GB_GCA_003663225.1	d__Archaea;p__Aenigmatarchaeota;c__Aenigmatarchaeia;o__QMZP01;f__QMZP01;g__QMZP01;s__QMZP01 sp003663225	66.82	0	0	0	0	0	0	0	0	0	0	0	0	0	0	0	0
	GCA_003663415.1	GB_GCA_003663415.1	d__Archaea;p__Aenigmatarchaeota;c__Aenigmatarchaeia;o__QMZP01;f__QMZP01;g__QMZY01;s__QMZY01 sp003663415	85.05	0	0	0	0	0	0	0	0	0	0	0	0	0	0	0	0
	GCA_003663445.1	GB_GCA_003663445.1	d__Archaea;p__Aenigmatarchaeota;c__Aenigmatarchaeia;o__QMZP01;f__QMZP01;g__QMZZ01;s__QMZZ01 sp003663445	76.95	0	0	0	0	0	0	0	0	0	0	0	0	0	0	0	0
	GCA_016867675.1	GB_GCA_016867675.1	d__Archaea;p__Aenigmatarchaeota;c__Aenigmatarchaeia;o__QMZP01;f__QMZP01;g__VGIZ01;s__VGIZ01 sp016867675	76.07	0	0	0	0	0	0	0	0	0	0	0	0	0	0	0	0
	GCA_015520105.1	GB_GCA_015520105.1	d__Archaea;p__Aenigmatarchaeota;c__Aenigmatarchaeia;o__QMZP01;f__QMZP01;g__WAQT01;s__WAQT01 sp015520105	82.79	0	0	0	0	0	0	0	0	0	0	0	0	0	0	0	0
	GCA_011772645.1	GB_GCA_011772645.1	d__Archaea;p__Aenigmatarchaeota;c__Aenigmatarchaeia;o__QMZP01;f__QMZT01;g__CS3-C152;s__CS3-C152 sp011772645	73.68	0	0	0	0	0	0	0	0	0	0	0	0	0	0	0	0
	GCA_023128965.1	GB_GCA_023128965.1	d__Archaea;p__Aenigmatarchaeota;c__Aenigmatarchaeia;o__QMZP01;f__QMZT01;g__CS3-C152;s__CS3-C152 sp023128965	90.19	0	0	0	0	0	0	0	0	0	0	0	0	0	0	0	0
	GCA_013151465.1	GB_GCA_013151465.1	d__Archaea;p__Aenigmatarchaeota;c__Aenigmatarchaeia;o__QMZP01;f__QMZT01;g__JAADIF01;s__JAADIF01 sp013151465	78.27	0	0	0	0	0	0	0	0	0	0	0	0	0	0	0	0
	GCA_016932735.1	GB_GCA_016932735.1	d__Archaea;p__Aenigmatarchaeota;c__Aenigmatarchaeia;o__QMZP01;f__QMZT01;g__JAADIF01;s__JAADIF01 sp016932735	89.25	0	0	0	0	0	0	0	0	0	0	0	0	0	0	0	0
	GCA_016932215.1	GB_GCA_016932215.1	d__Archaea;p__Aenigmatarchaeota;c__Aenigmatarchaeia;o__QMZP01;f__QMZT01;g__JAFGDH01;s__JAFGDH01 sp016932215	86.38	0	0	0	0	0	0	0	0	0	0	0	0	0	0	0	0
	GCA_021162425.1	GB_GCA_021162425.1	d__Archaea;p__Aenigmatarchaeota;c__Aenigmatarchaeia;o__QMZP01;f__QMZT01;g__JAGGYQ01;s__JAGGYQ01 sp021162425	87.38	0	0	0	0	0	0	0	0	0	0	0	0	0	0	0	0
	GCA_003663325.1	GB_GCA_003663325.1	d__Archaea;p__Aenigmatarchaeota;c__Aenigmatarchaeia;o__QMZP01;f__QMZT01;g__QMZT01;s__QMZT01 sp003663325	68.54	0	0	0	0	0	0	0	0	0	0	0	0	0	0	0	0
	GCA_016932615.1	GB_GCA_016932615.1	d__Archaea;p__Aenigmatarchaeota;c__Aenigmatarchaeia;o__QMZS01;f__QMZS01;g__JAFGCN01;s__JAFGCN01 sp016932615	83.18	0	0	0	0	0	0	0	0	0	0	0	0	0	0	0	0
	GCA_023659895.1	GB_GCA_023659895.1	d__Archaea;p__Aenigmatarchaeota;c__Aenigmatarchaeia;o__QMZS01;f__QMZS01;g__JAGXOL01;s__JAGXOL01 sp023659895	76.17	0	0	0	0	0	0	0	0	0	0	0	0	0	0	0	0
	GCA_003663295.1	GB_GCA_003663295.1	d__Archaea;p__Aenigmatarchaeota;c__Aenigmatarchaeia;o__QMZS01;f__QMZS01;g__QMZS01;s__QMZS01 sp003663295	72.97	0	0	0	0	0	0	0	0	0	0	0	0	0	0	0	0
	GCA_003663355.1	GB_GCA_003663355.1	d__Archaea;p__Aenigmatarchaeota;c__Aenigmatarchaeia;o__QMZS01;f__QMZS01;g__QMZS01;s__QMZS01 sp003663355	80.37	0	0	0	0	0	0	0	0	0	0	0	0	0	0	0	0
	GCA_021163805.1	GB_GCA_021163805.1	d__Archaea;p__Aenigmatarchaeota;c__Aenigmatarchaeia;o__QMZS01;f__QMZS01;g__QMZS01;s__QMZS01 sp021163805	79.91	0	0	0	0	0	0	0	0	0	0	0	0	0	0	0	0
	GCA_023134135.1	GB_GCA_023134135.1	d__Archaea;p__Aenigmatarchaeota;c__Aenigmatarchaeia;o__QMZS01;f__QMZS01;g__QMZS01;s__QMZS01 sp023134135	76.72	0	0	0	0	0	0	0	0	0	0	0	0	0	0	0	0
	GCA_023659935.1	GB_GCA_023659935.1	d__Archaea;p__Aenigmatarchaeota;c__Aenigmatarchaeia;o__QMZS01;f__QMZS01;g__QMZS01;s__QMZS01 sp023659935	70.18	0	0	0	0	0	0	0	0	0	0	0	0	0	0	0	0
	GCA_023659975.1	GB_GCA_023659975.1	d__Archaea;p__Aenigmatarchaeota;c__Aenigmatarchaeia;o__QMZS01;f__QMZS01;g__QMZS01;s__QMZS01 sp023659975	74.56	0	0	0	0	0	0	0	0	0	0	0	0	0	0	0	0
	GCA_001873845.1	GB_GCA_001873845.1	d__Archaea;p__Altiarchaeota;c__Altiarchaeia;o__Altiarchaeales;f__Altiarchaeaceae;g__Altiarchaeum;s__Altiarchaeum hamiconexum	95.02	0	0	0	0	0	0	0	0	0	0	0	0	0	0	0	1
	GCA_002083985.1	GB_GCA_002083985.1	d__Archaea;p__Altiarchaeota;c__Altiarchaeia;o__Altiarchaeales;f__Altiarchaeaceae;g__Altiarchaeum;s__Altiarchaeum sp002083985	77.41	0	0	0	0	0	0	0	0	0	0	0	0	0	0	0	1
	GCA_018260615.1	GB_GCA_018260615.1	d__Archaea;p__Altiarchaeota;c__Altiarchaeia;o__Altiarchaeales;f__Altiarchaeaceae;g__Altiarchaeum;s__Altiarchaeum sp002841105	95.02	0	0	0	0	0	0	0	0	0	0	0	0	0	0	0	1
	GCA_018260755.1	GB_GCA_018260755.1	d__Archaea;p__Altiarchaeota;c__Altiarchaeia;o__Altiarchaeales;f__Altiarchaeaceae;g__Altiarchaeum;s__Altiarchaeum sp018260755	81.19	0	0	0	0	0	0	0	0	0	0	0	0	0	0	0	1
	GCA_001742785.1	GB_GCA_001742785.1	d__Archaea;p__Altiarchaeota;c__Altiarchaeia;o__IMC4;f__IMC4;g__IMC4;s__IMC4 sp001742785	79.12	0	0	0	0	0	0	0	0	0	0	0	0	0	0	0	0
	GCA_001723855.1	GB_GCA_001723855.1	d__Archaea;p__Altiarchaeota;c__Altiarchaeia;o__IMC4;f__MCBC01;g__MCBC01;s__MCBC01 sp001723855	76.88	0	0	0	0	0	0	0	0	0	0	0	1	0	0	0	0
	GCA_023252215.1	GB_GCA_023252215.1	d__Archaea;p__Altiarchaeota;c__Altiarchaeia;o__IMC4;f__QMZM01;g__CAIYYO01;s__CAIYYO01 sp023252215	86.77	0	0	0	0	0	0	0	0	0	0	0	1	0	0	0	1
	GCA_903930485.1	GB_GCA_903930485.1	d__Archaea;p__Altiarchaeota;c__Altiarchaeia;o__IMC4;f__QMZM01;g__CAIYYO01;s__CAIYYO01 sp903930485	83.02	0	0	0	0	0	0	0	0	0	0	0	0	0	0	0	1
	GCA_002254405.1	GB_GCA_002254405.1	d__Archaea;p__Altiarchaeota;c__Altiarchaeia;o__IMC4;f__QMZM01;g__EX4484-2;s__EX4484-2 sp002254405	66.77	0	0	0	0	0	0	0	0	0	0	0	0	0	0	0	0
	GCA_002254565.1	GB_GCA_002254565.1	d__Archaea;p__Altiarchaeota;c__Altiarchaeia;o__IMC4;f__QMZM01;g__EX4484-2;s__EX4484-2 sp002254565	81.8	0	0	0	0	0	0	0	0	0	0	0	0	0	0	0	1
	GCA_016931955.1	GB_GCA_016931955.1	d__Archaea;p__Altiarchaeota;c__Altiarchaeia;o__IMC4;f__QMZM01;g__JAFGDV01;s__JAFGDV01 sp016931955	87.08	0	0	0	0	0	0	0	0	0	0	0	0	0	0	0	1
	GCA_021731385.1	GB_GCA_021731385.1	d__Archaea;p__Altiarchaeota;c__Altiarchaeia;o__IMC4;f__QMZM01;g__JAKFXM01;s__JAKFXM01 sp021731385	78.7	0	0	0	0	0	0	0	0	0	0	0	0	0	0	0	0
	GCA_003663045.1	GB_GCA_003663045.1	d__Archaea;p__Altiarchaeota;c__Altiarchaeia;o__IMC4;f__QMZM01;g__QMZG01;s__QMZG01 sp003663045	80.98	0	0	0	0	0	0	0	0	0	0	0	0	0	0	0	1
	GCA_003663115.1	GB_GCA_003663115.1	d__Archaea;p__Altiarchaeota;c__Altiarchaeia;o__IMC4;f__QMZM01;g__QMZJ01;s__QMZJ01 sp003663115	77.42	0	0	0	0	0	0	0	0	0	0	0	0	0	0	0	1
	GCA_003663175.1	GB_GCA_003663175.1	d__Archaea;p__Altiarchaeota;c__Altiarchaeia;o__IMC4;f__QMZM01;g__QMZM01;s__QMZM01 sp003663175	77.68	0	0	0	0	0	0	0	0	0	0	0	0	0	0	0	1
	GCA_015523055.1	GB_GCA_015523055.1	d__Archaea;p__Altiarchaeota;c__Altiarchaeia;o__IMC4;f__QMZM01;g__WALD01;s__WALD01 sp015523055	80.72	0	0	0	0	0	0	0	0	0	0	0	0	0	0	0	1
	GCA_018897475.1	GB_GCA_018897475.1	d__Archaea;p__Altiarchaeota;c__Altiarchaeia;o__IMC4;f__QMZM01;g__WALD01;s__WALD01 sp018897475	95.02	0	0	0	0	0	0	0	0	0	0	0	0	0	0	0	1
	GCA_902384455.1	GB_GCA_902384455.1	d__Archaea;p__Altiarchaeota;c__Altiarchaeia;o__IMC4;f__SCGC-AAA252-I15;g__CABMCB01;s__CABMCB01 sp902384455	92.61	0	0	0	0	0	0	0	0	0	0	0	0	0	0	0	0
	GCA_011380095.1	GB_GCA_011380095.1	d__Archaea;p__Altiarchaeota;c__Altiarchaeia;o__IMC4;f__SCGC-AAA252-I15;g__DSAL01;s__DSAL01 sp011380095	88.01	0	0	0	0	0	0	0	0	0	0	0	0	0	0	0	0
	GCA_018815265.1	GB_GCA_018815265.1	d__Archaea;p__Altiarchaeota;c__Altiarchaeia;o__IMC4;f__SCGC-AAA252-I15;g__JAHIYG01;s__JAHIYG01 sp018815265	71.34	0	0	0	0	0	0	0	0	0	0	0	0	0	0	0	0
	GCA_000402775.1	GB_GCA_000402775.1	d__Archaea;p__Altiarchaeota;c__Altiarchaeia;o__IMC4;f__SCGC-AAA252-I15;g__SCGC-AAA252-I15;s__SCGC-AAA252-I15 sp000402775	62.31	0	0	0	0	0	0	0	0	0	0	0	1	0	0	0	0
	GCA_016867655.1	GB_GCA_016867655.1	d__Archaea;p__Altiarchaeota;c__Altiarchaeia;o__IMC4;f__SCGC-AAA252-I15;g__VGJA01;s__VGJA01 sp016867655	81.82	0	0	0	0	0	0	0	0	0	0	0	0	0	0	0	1
	GCA_014729705.1	GB_GCA_014729705.1	d__Archaea;p__Altiarchaeota;c__Altiarchaeia;o__IMC4;f__SCGC-AAA252-I15;g__WJJK01;s__WJJK01 sp014729705	85.51	0	0	0	0	0	0	0	0	0	0	0	0	0	0	0	1
	GCA_014727915.1	GB_GCA_014727915.1	d__Archaea;p__Altiarchaeota;c__Altiarchaeia;o__IMC4;f__SCGC-AAA252-I15;g__WJMO01;s__WJMO01 sp014727915	91.74	0	0	0	0	0	0	0	0	0	0	0	1	0	0	0	1
	GCA_001723845.1	GB_GCA_001723845.1	d__Archaea;p__Altiarchaeota;c__Altiarchaeia;o__IMC4;f__WOR-SM1-SCG;g__WOR-SM1-SCG;s__WOR-SM1-SCG sp001723845	79.06	0	0	0	0	0	0	0	0	0	0	0	0	0	0	0	0
	GCA_016935655.1	GB_GCA_016935655.1	d__Archaea;p__Altiarchaeota;c__Altiarchaeia;o__JAFGQM01;f__JAFGQM01;g__JAFGQM01;s__JAFGQM01 sp016935655	83.21	0	0	0	0	0	0	0	0	0	0	0	0	0	0	0	1
	GCA_016840465.1	GB_GCA_016840465.1	d__Archaea;p__Asgardarchaeota;c__Baldrarchaeia;o__Baldrarchaeales;f__Baldrarchaeaceae;g__Baldrarchaeum;s__Baldrarchaeum yapensis	93.93	0	0	0	0	0	0	0	0	0	0	0	0	0	0	0	0
	GCA_016840485.1	GB_GCA_016840485.1	d__Archaea;p__Asgardarchaeota;c__Baldrarchaeia;o__Baldrarchaeales;f__DXJG01;g__DXJG01;s__DXJG01 sp016840485	91.67	0	0	0	0	0	0	0	0	0	0	0	0	0	0	1	0
	GCA_019056805.1	GB_GCA_019056805.1	d__Archaea;p__Asgardarchaeota;c__Baldrarchaeia;o__Baldrarchaeales;f__DXJG01;g__DXJG01;s__DXJG01 sp019056805	95.33	0	0	0	0	0	0	0	0	0	0	0	0	0	0	0	0
	GCA_021158895.1	GB_GCA_021158895.1	d__Archaea;p__Asgardarchaeota;c__Baldrarchaeia;o__Baldrarchaeales;f__DXJG01;g__DXJG01;s__DXJG01 sp021158895	85.67	0	0	0	0	0	0	0	0	0	0	0	0	0	0	0	0
	GCA_016839515.1	GB_GCA_016839515.1	d__Archaea;p__Asgardarchaeota;c__Heimdallarchaeia;o__Hodarchaeales;f__Hodarchaeaceae;g__Hodarchaeum;s__Hodarchaeum mangrovi	93.61	0	0	0	0	0	0	0	1	1	0	0	0	0	0	0	0
	GCA_003144275.1	GB_GCA_003144275.1	d__Archaea;p__Asgardarchaeota;c__Heimdallarchaeia;o__Hodarchaeales;f__Hodarchaeaceae;g__Hodarchaeum;s__Hodarchaeum sp003144275	93.69	0	0	0	0	0	0	0	1	1	0	0	0	0	0	0	0
	GCA_011364965.1	GB_GCA_011364965.1	d__Archaea;p__Asgardarchaeota;c__Heimdallarchaeia;o__Hodarchaeales;f__Hodarchaeaceae;g__Hodarchaeum;s__Hodarchaeum sp011364965	87.38	0	0	0	0	0	0	0	0	0	0	0	0	0	0	0	0
	GCA_016839625.1	GB_GCA_016839625.1	d__Archaea;p__Asgardarchaeota;c__Heimdallarchaeia;o__Hodarchaeales;f__Hodarchaeaceae;g__Hodarchaeum;s__Hodarchaeum sp016839625	80.61	0	0	0	0	0	0	0	0	0	0	0	0	0	0	0	0
	GCA_016839665.1	GB_GCA_016839665.1	d__Archaea;p__Asgardarchaeota;c__Heimdallarchaeia;o__Hodarchaeales;f__Hodarchaeaceae;g__Hodarchaeum;s__Hodarchaeum sp016839665	69.76	0	0	0	0	0	0	0	0	0	0	0	0	0	0	0	0
	GCA_016839785.1	GB_GCA_016839785.1	d__Archaea;p__Asgardarchaeota;c__Heimdallarchaeia;o__Hodarchaeales;f__Hodarchaeaceae;g__Hodarchaeum;s__Hodarchaeum sp016839785	82.42	0	0	0	0	0	0	0	0	1	1	0	0	0	0	0	0
	GCA_016839815.1	GB_GCA_016839815.1	d__Archaea;p__Asgardarchaeota;c__Heimdallarchaeia;o__Hodarchaeales;f__Hodarchaeaceae;g__Hodarchaeum;s__Hodarchaeum sp016839815	87.38	0	0	0	0	0	0	0	1	0	0	0	0	0	1	0	0
	GCA_016840035.1	GB_GCA_016840035.1	d__Archaea;p__Asgardarchaeota;c__Heimdallarchaeia;o__Hodarchaeales;f__Hodarchaeaceae;g__Hodarchaeum;s__Hodarchaeum sp016840035	88.01	0	0	0	0	0	0	0	1	1	0	0	0	0	1	0	0
	GCA_016840285.1	GB_GCA_016840285.1	d__Archaea;p__Asgardarchaeota;c__Heimdallarchaeia;o__Hodarchaeales;f__Hodarchaeaceae;g__Hodarchaeum;s__Hodarchaeum sp016840285	90.19	0	0	0	0	0	0	0	0	1	1	0	0	1	0	0	0
	GCA_016840305.1	GB_GCA_016840305.1	d__Archaea;p__Asgardarchaeota;c__Heimdallarchaeia;o__Hodarchaeales;f__Hodarchaeaceae;g__Hodarchaeum;s__Hodarchaeum sp016840305	81.78	0	0	0	0	0	0	0	0	1	0	0	0	0	0	0	0
	GCA_019057635.1	GB_GCA_019057635.1	d__Archaea;p__Asgardarchaeota;c__Heimdallarchaeia;o__Hodarchaeales;f__Hodarchaeaceae;g__Hodarchaeum;s__Hodarchaeum sp019057635	90.42	0	0	0	0	0	0	0	2	0	1	0	0	0	0	0	0
	GCA_020348965.1	GB_GCA_020348965.1	d__Archaea;p__Asgardarchaeota;c__Heimdallarchaeia;o__Hodarchaeales;f__Hodarchaeaceae;g__Hodarchaeum;s__Hodarchaeum sp020348965	74.57	0	0	0	0	0	0	0	0	1	1	0	0	0	0	0	0
	GCA_020351745.1	GB_GCA_020351745.1	d__Archaea;p__Asgardarchaeota;c__Heimdallarchaeia;o__Hodarchaeales;f__Hodarchaeaceae;g__Hodarchaeum;s__Hodarchaeum sp020351745	69.16	0	0	0	0	0	0	0	0	0	0	0	0	0	0	0	0
	GCA_020353515.1	GB_GCA_020353515.1	d__Archaea;p__Asgardarchaeota;c__Heimdallarchaeia;o__Hodarchaeales;f__Hodarchaeaceae;g__Hodarchaeum;s__Hodarchaeum sp020353515	92.99	0	0	0	0	0	0	0	1	1	0	1	0	1	1	0	0
	GCA_001940645.1	GB_GCA_001940645.1	d__Archaea;p__Asgardarchaeota;c__Heimdallarchaeia;o__Hodarchaeales;f__LC-3;g__LC-3;s__LC-3 sp001940645	91.59	0	0	0	0	0	0	0	0	0	0	0	0	0	0	0	0
	GCA_024276395.1	GB_GCA_024276395.1	d__Archaea;p__Asgardarchaeota;c__Heimdallarchaeia;o__Hodarchaeales;f__S146-22;g__JAJRXH01;s__JAJRXH01 sp024276395	84.35	0	0	0	0	0	0	0	0	0	0	0	1	0	0	0	0
	GCA_015520535.1	GB_GCA_015520535.1	d__Archaea;p__Asgardarchaeota;c__Heimdallarchaeia;o__Hodarchaeales;f__S146-22;g__S146-22;s__S146-22 sp015520535	83.06	0	0	0	0	0	0	0	0	0	0	0	0	0	0	0	0
	GCA_016840025.1	GB_GCA_016840025.1	d__Archaea;p__Asgardarchaeota;c__Heimdallarchaeia;o__Hodarchaeales;f__YT1-039;g__YT1-039;s__YT1-039 sp016840025	85.91	0	0	0	0	0	0	0	0	1	0	0	0	1	0	0	2
	GCA_016839955.1	GB_GCA_016839955.1	d__Archaea;p__Asgardarchaeota;c__Heimdallarchaeia;o__Hodarchaeales;f__YT1-057;g__YT1-057;s__YT1-057 sp016839955	78.04	0	0	0	0	0	0	0	0	1	0	0	1	0	0	0	0
	GCA_013166835.1	GB_GCA_013166835.1	d__Archaea;p__Asgardarchaeota;c__Heimdallarchaeia;o__JABLTI01;f__JABLTI01;g__JABLTI01;s__JABLTI01 sp013166835	90.19	0	0	0	0	0	0	0	0	1	1	0	1	0	0	0	0
	GCA_016839405.1	GB_GCA_016839405.1	d__Archaea;p__Asgardarchaeota;c__Heimdallarchaeia;o__JABLTI01;f__JABLTI01;g__JABLTI01;s__JABLTI01 sp016839405	81.31	0	0	0	0	0	0	0	0	0	0	0	1	0	0	0	0
	GCA_016840905.1	GB_GCA_016840905.1	d__Archaea;p__Asgardarchaeota;c__Heimdallarchaeia;o__JABLTI01;f__JABLTI01;g__JABLTI01;s__JABLTI01 sp016840905	68.15	0	0	0	0	0	0	0	1	0	0	0	1	0	0	0	0
	GCA_016840945.1	GB_GCA_016840945.1	d__Archaea;p__Asgardarchaeota;c__Heimdallarchaeia;o__JABLTI01;f__JABLTI01;g__JABLTI01;s__JABLTI01 sp016840945	85.98	0	0	0	0	0	0	0	0	2	1	0	1	0	0	0	0
	GCA_018238155.1	GB_GCA_018238155.1	d__Archaea;p__Asgardarchaeota;c__Heimdallarchaeia;o__JABLTI01;f__JABLTI01;g__JABLTI01;s__JABLTI01 sp018238155	94.39	0	0	0	0	0	0	0	0	0	0	0	1	0	0	0	1
	GCA_019056785.1	GB_GCA_019056785.1	d__Archaea;p__Asgardarchaeota;c__Heimdallarchaeia;o__JABLTI01;f__JABLTI01;g__JABLTI01;s__JABLTI01 sp019056785	86.45	0	0	0	0	0	0	0	1	0	0	0	1	0	0	0	0
	GCA_019058165.1	GB_GCA_019058165.1	d__Archaea;p__Asgardarchaeota;c__Heimdallarchaeia;o__JABLTI01;f__JABLTI01;g__JABLTI01;s__JABLTI01 sp019058165	91.3	0	0	0	0	0	0	0	0	1	1	0	1	0	0	0	0
	GCA_019058275.1	GB_GCA_019058275.1	d__Archaea;p__Asgardarchaeota;c__Heimdallarchaeia;o__JABLTI01;f__JABLTI01;g__JABLTI01;s__JABLTI01 sp019058275	95.33	0	0	0	0	0	0	0	1	1	1	0	1	0	1	0	0
	GCA_019894765.1	GB_GCA_019894765.1	d__Archaea;p__Asgardarchaeota;c__Heimdallarchaeia;o__JABLTI01;f__JABLTI01;g__JABLTI01;s__JABLTI01 sp019894765	91.59	0	0	0	0	0	0	0	0	1	0	0	1	0	0	0	0
	GCA_023128635.1	GB_GCA_023128635.1	d__Archaea;p__Asgardarchaeota;c__Heimdallarchaeia;o__JABLTI01;f__JABLTI01;g__JABLTI01;s__JABLTI01 sp023128635	75.77	0	0	0	0	0	0	0	0	1	0	0	1	0	0	0	0
	GCA_024276795.1	GB_GCA_024276795.1	d__Archaea;p__Asgardarchaeota;c__Heimdallarchaeia;o__UBA460;f__JAJRWK01;g__JAJRWK01;s__JAJRWK01 sp024276795	87.07	0	0	0	0	0	0	0	0	0	0	0	0	0	0	0	0
	GCA_024280435.1	GB_GCA_024280435.1	d__Archaea;p__Asgardarchaeota;c__Heimdallarchaeia;o__UBA460;f__Kariarchaeaceae;g__JAJRQD01;s__JAJRQD01 sp024280435	93.31	0	0	0	0	0	0	0	0	0	0	0	1	0	0	0	0
	GCA_002728275.1	GB_GCA_002728275.1	d__Archaea;p__Asgardarchaeota;c__Heimdallarchaeia;o__UBA460;f__Kariarchaeaceae;g__Kariarchaeum;s__Kariarchaeum pelagium	83.18	0	0	0	0	0	0	0	1	0	0	0	0	0	0	0	0
	GCA_016839545.1	GB_GCA_016839545.1	d__Archaea;p__Asgardarchaeota;c__Heimdallarchaeia;o__UBA460;f__Kariarchaeaceae;g__Kariarchaeum;s__Kariarchaeum sp016839545	77.43	0	0	0	0	0	0	0	0	0	0	0	1	0	0	0	0
	GCA_001940725.1	GB_GCA_001940725.1	d__Archaea;p__Asgardarchaeota;c__Heimdallarchaeia;o__UBA460;f__Kariarchaeaceae;g__LC-2;s__LC-2 sp001940725	72.43	0	0	0	0	0	0	0	0	0	0	0	2	1	0	0	0
	GCA_021399405.1	GB_GCA_021399405.1	d__Archaea;p__Asgardarchaeota;c__Heimdallarchaeia;o__UBA460;f__Kariarchaeaceae;g__LC-2;s__LC-2 sp021399405	78.04	0	0	0	0	0	0	0	0	0	0	0	1	1	0	0	0
	GCA_022574115.1	GB_GCA_022574115.1	d__Archaea;p__Asgardarchaeota;c__Heimdallarchaeia;o__UBA460;f__Kariarchaeaceae;g__LC-2;s__LC-2 sp022574115	71.3	0	0	0	0	0	0	0	0	0	0	0	2	0	0	0	0
	GCA_015522385.1	GB_GCA_015522385.1	d__Archaea;p__Asgardarchaeota;c__Heimdallarchaeia;o__UBA460;f__Kariarchaeaceae;g__S139-21;s__S139-21 sp015522385	88.86	0	0	0	0	0	0	0	0	0	0	0	1	0	0	0	0
	GCA_015523565.1	GB_GCA_015523565.1	d__Archaea;p__Asgardarchaeota;c__Heimdallarchaeia;o__UBA460;f__Kariarchaeaceae;g__WAKA01;s__WAKA01 sp015523565	91.12	0	0	0	0	0	0	0	0	0	0	0	1	0	0	0	0
	GCA_019057815.1	GB_GCA_019057815.1	d__Archaea;p__Asgardarchaeota;c__Heimdallarchaeia;o__UBA460;f__UBA460;g__18H4-34;s__18H4-34 sp019057815	95.33	0	0	0	0	0	0	0	0	1	1	0	1	0	0	0	0
	GCA_023705985.1	GB_GCA_023705985.1	d__Archaea;p__Asgardarchaeota;c__Heimdallarchaeia;o__UBA460;f__UBA460;g__18H4-34;s__18H4-34 sp023705985	91.12	0	0	0	0	0	0	0	0	0	1	0	1	0	0	0	0
	GCA_021513695.1	GB_GCA_021513695.1	d__Archaea;p__Asgardarchaeota;c__Heimdallarchaeia;o__UBA460;f__UBA460;g__PR6;s__PR6 sp021513695	93.46	0	0	0	0	0	0	0	0	0	0	0	0	0	0	0	0
	GCA_021513715.1	GB_GCA_021513715.1	d__Archaea;p__Asgardarchaeota;c__Heimdallarchaeia;o__UBA460;f__UBA460;g__PR6;s__PR6 sp021513715	95.33	0	0	0	0	0	0	0	0	0	0	0	0	0	0	0	0
	GCA_001940755.1	GB_GCA_001940755.1	d__Archaea;p__Asgardarchaeota;c__Heimdallarchaeia;o__UBA460;f__UBA460;g__UBA460;s__UBA460 sp001940755	79.37	0	0	0	0	0	0	0	0	0	0	0	1	0	0	0	0
	GCA_019057375.1	GB_GCA_019057375.1	d__Archaea;p__Asgardarchaeota;c__Heimdallarchaeia;o__UBA460;f__UBA460;g__UBA460;s__UBA460 sp002505645	94.39	0	0	0	0	0	0	0	0	1	1	0	1	0	0	0	0
	GCA_013166775.1	GB_GCA_013166775.1	d__Archaea;p__Asgardarchaeota;c__Heimdallarchaeia;o__UBA460;f__UBA460;g__UBA460;s__UBA460 sp013166775	93.46	0	0	0	0	0	0	0	0	1	1	0	1	0	0	0	0
	GCA_016839875.1	GB_GCA_016839875.1	d__Archaea;p__Asgardarchaeota;c__Heimdallarchaeia;o__UBA460;f__UBA460;g__UBA460;s__UBA460 sp016839875	88.28	0	0	0	0	0	0	0	0	1	0	0	0	0	0	0	0
	GCA_016839945.1	GB_GCA_016839945.1	d__Archaea;p__Asgardarchaeota;c__Heimdallarchaeia;o__UBA460;f__UBA460;g__UBA460;s__UBA460 sp016839945	88.4	0	0	0	0	0	0	0	0	1	1	0	1	0	0	0	0
	GCA_016839985.1	GB_GCA_016839985.1	d__Archaea;p__Asgardarchaeota;c__Heimdallarchaeia;o__UBA460;f__UBA460;g__UBA460;s__UBA460 sp016839985	76.64	0	0	0	0	0	0	0	0	1	1	0	1	0	0	0	0
	GCA_016840095.1	GB_GCA_016840095.1	d__Archaea;p__Asgardarchaeota;c__Heimdallarchaeia;o__UBA460;f__UBA460;g__UBA460;s__UBA460 sp016840095	92.52	0	0	0	0	0	0	0	0	1	1	0	1	0	0	0	0
	GCA_018238545.1	GB_GCA_018238545.1	d__Archaea;p__Asgardarchaeota;c__Heimdallarchaeia;o__UBA460;f__UBA460;g__UBA460;s__UBA460 sp018238545	94.39	0	0	0	0	0	0	0	0	1	1	0	2	0	0	0	0
	GCA_019894795.1	GB_GCA_019894795.1	d__Archaea;p__Asgardarchaeota;c__Heimdallarchaeia;o__UBA460;f__UBA460;g__UBA460;s__UBA460 sp019894795	93.22	0	0	0	0	0	0	0	0	0	0	0	1	0	0	0	0
	GCA_021399345.1	GB_GCA_021399345.1	d__Archaea;p__Asgardarchaeota;c__Heimdallarchaeia;o__UBA460;f__UBA460;g__UBA460;s__UBA460 sp021399345	91.59	0	0	0	0	0	0	0	0	1	1	0	0	0	0	0	0
	GCA_021399395.1	GB_GCA_021399395.1	d__Archaea;p__Asgardarchaeota;c__Heimdallarchaeia;o__UBA460;f__UBA460;g__UBA460;s__UBA460 sp021399395	92.52	0	0	0	0	0	0	0	0	0	1	0	0	0	0	0	0
	GCA_023132955.1	GB_GCA_023132955.1	d__Archaea;p__Asgardarchaeota;c__Heimdallarchaeia;o__UBA460;f__UBA460;g__UBA460;s__UBA460 sp023132955	92.52	0	0	0	0	0	0	0	0	1	1	0	2	0	0	0	0
	GCA_023135215.1	GB_GCA_023135215.1	d__Archaea;p__Asgardarchaeota;c__Heimdallarchaeia;o__UBA460;f__UBA460;g__UBA460;s__UBA460 sp023135215	92.52	0	0	0	0	0	0	0	0	1	1	0	1	0	0	0	0
	GCA_023136245.1	GB_GCA_023136245.1	d__Archaea;p__Asgardarchaeota;c__Heimdallarchaeia;o__UBA460;f__UBA460;g__UBA460;s__UBA460 sp023136245	82.67	0	0	0	0	0	0	0	0	1	0	0	1	0	0	0	0
	GCA_023139025.1	GB_GCA_023139025.1	d__Archaea;p__Asgardarchaeota;c__Heimdallarchaeia;o__UBA460;f__UBA460;g__UBA460;s__UBA460 sp023139025	86.45	0	0	0	0	0	0	0	0	0	1	0	1	0	0	0	0
	GCA_023270155.1	GB_GCA_023270155.1	d__Archaea;p__Asgardarchaeota;c__Heimdallarchaeia;o__UBA460;f__UBA460;g__UBA460;s__UBA460 sp023270155	85.51	0	0	0	0	0	0	0	0	1	1	0	1	0	0	0	0
	GCA_023705905.1	GB_GCA_023705905.1	d__Archaea;p__Asgardarchaeota;c__Heimdallarchaeia;o__UBA460;f__UBA460;g__UBA460;s__UBA460 sp023705905	91.56	0	0	0	0	0	0	0	0	1	1	0	0	0	0	0	0
	GCA_023705945.1	GB_GCA_023705945.1	d__Archaea;p__Asgardarchaeota;c__Heimdallarchaeia;o__UBA460;f__UBA460;g__UBA460;s__UBA460 sp023705945	88.47	0	0	0	0	0	0	0	0	0	1	0	1	0	0	0	0
	GCA_016550395.1	GB_GCA_016550395.1	d__Archaea;p__Asgardarchaeota;c__Hermodarchaeia;o__Hermodarchaeales;f__Hermodarchaeaceae;g__Hermodarchaeum;s__Hermodarchaeum sp016550395	78.04	0	0	0	0	0	0	0	1	0	0	0	0	0	0	0	0
	GCA_016550405.1	GB_GCA_016550405.1	d__Archaea;p__Asgardarchaeota;c__Hermodarchaeia;o__Hermodarchaeales;f__Hermodarchaeaceae;g__Hermodarchaeum;s__Hermodarchaeum sp016550405	77.46	0	0	0	0	0	0	0	1	0	0	0	1	0	0	0	0
	GCA_016550425.1	GB_GCA_016550425.1	d__Archaea;p__Asgardarchaeota;c__Hermodarchaeia;o__Hermodarchaeales;f__Hermodarchaeaceae;g__Hermodarchaeum;s__Hermodarchaeum sp016550425	92.67	0	0	0	0	0	0	0	0	0	0	0	1	0	0	0	0
	GCA_016839365.1	GB_GCA_016839365.1	d__Archaea;p__Asgardarchaeota;c__Hermodarchaeia;o__Hermodarchaeales;f__Hermodarchaeaceae;g__Hermodarchaeum;s__Hermodarchaeum sp016839365	91.12	0	0	0	0	0	0	0	0	0	0	0	1	0	0	0	0
	GCA_016839805.1	GB_GCA_016839805.1	d__Archaea;p__Asgardarchaeota;c__Hermodarchaeia;o__Hermodarchaeales;f__Hermodarchaeaceae;g__Hermodarchaeum;s__Hermodarchaeum sp016839805	94.86	0	0	0	0	0	0	0	1	0	0	0	1	0	0	0	0
	GCA_016839995.1	GB_GCA_016839995.1	d__Archaea;p__Asgardarchaeota;c__Hermodarchaeia;o__Hermodarchaeales;f__Hermodarchaeaceae;g__Hermodarchaeum;s__Hermodarchaeum sp016839995	83.47	0	0	0	0	0	0	0	1	0	0	0	1	0	1	0	0
	GCA_016840185.1	GB_GCA_016840185.1	d__Archaea;p__Asgardarchaeota;c__Hermodarchaeia;o__Hermodarchaeales;f__Hermodarchaeaceae;g__Hermodarchaeum;s__Hermodarchaeum sp016840185	87.85	0	0	0	0	0	0	0	1	0	0	0	0	0	0	0	0
	GCA_016840595.1	GB_GCA_016840595.1	d__Archaea;p__Asgardarchaeota;c__Hermodarchaeia;o__Hermodarchaeales;f__Hermodarchaeaceae;g__Hermodarchaeum;s__Hermodarchaeum sp016840595	59.93	0	0	0	0	0	0	0	1	0	0	0	1	0	1	0	0
	GCA_016840405.1	GB_GCA_016840405.1	d__Archaea;p__Asgardarchaeota;c__Hermodarchaeia;o__Hermodarchaeales;f__Hermodarchaeaceae;g__Hermodarchaeum;s__Hermodarchaeum yapensis	92.99	0	0	0	0	0	0	0	1	0	0	0	1	0	0	0	0
	GCA_016550415.1	GB_GCA_016550415.1	d__Archaea;p__Asgardarchaeota;c__Hermodarchaeia;o__Hermodarchaeales;f__Hermodarchaeaceae;g__JABXGU01;s__JABXGU01 sp016550415	89.5	0	0	0	0	0	0	0	1	0	0	0	1	0	0	0	0
	GCA_016550485.1	GB_GCA_016550485.1	d__Archaea;p__Asgardarchaeota;c__Hermodarchaeia;o__Hermodarchaeales;f__Hermodarchaeaceae;g__YT-063;s__YT-063 sp016550485	73.33	0	0	0	0	0	0	0	0	0	0	0	1	0	0	0	0
	GCA_016840065.1	GB_GCA_016840065.1	d__Archaea;p__Asgardarchaeota;c__Hermodarchaeia;o__Hermodarchaeales;f__Hermodarchaeaceae;g__YT-063;s__YT-063 sp016840065	88.32	0	0	0	0	0	0	0	0	0	0	0	1	0	0	0	0
	GCA_016840135.1	GB_GCA_016840135.1	d__Archaea;p__Asgardarchaeota;c__Hermodarchaeia;o__Hermodarchaeales;f__Hermodarchaeaceae;g__YT-063;s__YT-063 sp016840135	82.24	0	0	0	0	0	0	0	0	0	0	0	0	0	0	0	0
	GCA_021162905.1	GB_GCA_021162905.1	d__Archaea;p__Asgardarchaeota;c__JAGGXT01;o__JAGGXT01;f__JAGGXT01;g__JAGGXT01;s__JAGGXT01 sp021162905	81.31	0	0	0	0	0	0	0	0	0	0	0	1	0	0	0	0
	GCA_019057675.1	GB_GCA_019057675.1	d__Archaea;p__Asgardarchaeota;c__Jordarchaeia;o__Jordarchaeales;f__DTBI01;g__DTBI01;s__DTBI01 sp019057675	86.13	0	0	0	0	0	0	0	0	1	1	1	1	0	0	1	0
	GCA_019057715.1	GB_GCA_019057715.1	d__Archaea;p__Asgardarchaeota;c__Jordarchaeia;o__Jordarchaeales;f__DTBI01;g__DTBI01;s__DTBI01 sp019057715	78.65	0	0	0	0	0	0	0	0	1	1	1	1	0	0	1	0
	GCA_019056875.1	GB_GCA_019056875.1	d__Archaea;p__Asgardarchaeota;c__Jordarchaeia;o__Jordarchaeales;f__Jordarchaeaceae;g__Jordarchaeum;s__Jordarchaeum madagascariense	95.02	0	0	0	0	0	0	0	0	1	1	1	1	0	0	1	1
	GCA_019058495.1	GB_GCA_019058495.1	d__Archaea;p__Asgardarchaeota;c__LC30;o__LC30;f__LC30;g__LC30;s__LC30 sp019058495	95.48	0	0	0	0	0	0	0	0	0	0	0	1	0	0	0	0
	GCA_004524545.1	GB_GCA_004524545.1	d__Archaea;p__Asgardarchaeota;c__Lokiarchaeia;o__CR-4;f__AMARA-1;g__AMARA-1;s__AMARA-1 sp004524545	82.55	0	0	0	0	0	0	0	0	0	0	0	0	0	0	1	0
	GCA_016839385.1	GB_GCA_016839385.1	d__Archaea;p__Asgardarchaeota;c__Lokiarchaeia;o__CR-4;f__AMARA-1;g__AMARA-1;s__AMARA-1 sp016839385	70.49	0	0	0	0	0	0	0	0	0	0	0	0	0	0	1	0
	GCA_016839865.1	GB_GCA_016839865.1	d__Archaea;p__Asgardarchaeota;c__Lokiarchaeia;o__CR-4;f__AMARA-1;g__AMARA-1;s__AMARA-1 sp016839865	67.29	0	0	0	0	0	0	0	0	0	0	0	0	0	1	1	0
	GCA_016933055.1	GB_GCA_016933055.1	d__Archaea;p__Asgardarchaeota;c__Lokiarchaeia;o__CR-4;f__AMARA-1;g__AMARA-1;s__AMARA-1 sp016933055	94.39	0	0	0	0	0	0	0	0	0	0	0	0	0	0	1	0
	GCA_014729055.1	GB_GCA_014729055.1	d__Archaea;p__Asgardarchaeota;c__Lokiarchaeia;o__CR-4;f__AMARA-1;g__WJKO01;s__WJKO01 sp014729055	75.08	0	0	0	0	0	0	0	0	0	0	0	0	0	0	1	2
	GCA_001940655.1	GB_GCA_001940655.1	d__Archaea;p__Asgardarchaeota;c__Lokiarchaeia;o__CR-4;f__CR-4;g__CR-4;s__CR-4 sp001940655	80.45	0	0	0	0	0	0	0	0	0	0	0	0	0	0	1	1
	GCA_018238965.1	GB_GCA_018238965.1	d__Archaea;p__Asgardarchaeota;c__Lokiarchaeia;o__CR-4;f__MK-D1;g__Prometheoarchaeum;s__Prometheoarchaeum sp018238965	81.15	0	0	0	0	0	0	0	0	0	0	0	0	0	0	0	0
	GCA_021498095.1	GB_GCA_021498095.1	d__Archaea;p__Asgardarchaeota;c__Lokiarchaeia;o__CR-4;f__MK-D1;g__Prometheoarchaeum;s__Prometheoarchaeum sp021498095	93.93	0	0	0	0	0	0	0	0	0	0	0	0	0	0	0	1
	GCF_008000775.1	RS_GCF_008000775.1	d__Archaea;p__Asgardarchaeota;c__Lokiarchaeia;o__CR-4;f__MK-D1;g__Prometheoarchaeum;s__Prometheoarchaeum syntrophicum	91.74	0	0	0	0	0	0	0	0	1	0	0	0	0	0	0	0
	GCA_019058015.1	GB_GCA_019058015.1	d__Archaea;p__Asgardarchaeota;c__Lokiarchaeia;o__CR-4;f__SOKP01;g__6H3-1;s__6H3-1 sp019058015	91.74	0	0	0	0	0	0	0	0	0	0	0	0	0	0	1	1
	GCA_019058135.1	GB_GCA_019058135.1	d__Archaea;p__Asgardarchaeota;c__Lokiarchaeia;o__CR-4;f__SOKP01;g__6H3-1;s__6H3-1 sp019058135	85.36	0	0	0	0	0	0	0	0	0	0	0	0	0	0	0	1
	GCA_016839425.1	GB_GCA_016839425.1	d__Archaea;p__Asgardarchaeota;c__Lokiarchaeia;o__CR-4;f__SOKP01;g__FT1-020;s__FT1-020 sp016839425	73.03	0	0	0	0	0	0	0	1	1	1	0	0	0	0	1	1
	GCA_016840695.1	GB_GCA_016840695.1	d__Archaea;p__Asgardarchaeota;c__Lokiarchaeia;o__CR-4;f__SOKP01;g__FT1-020;s__FT1-020 sp016840695	63.73	0	0	0	0	0	0	0	0	0	0	0	0	0	0	0	0
	GCA_016930515.1	GB_GCA_016930515.1	d__Archaea;p__Asgardarchaeota;c__Lokiarchaeia;o__CR-4;f__SOKP01;g__FT1-020;s__FT1-020 sp016930515	85.98	0	0	0	0	0	0	0	0	0	1	0	0	0	0	1	1
	GCA_019057355.1	GB_GCA_019057355.1	d__Archaea;p__Asgardarchaeota;c__Lokiarchaeia;o__CR-4;f__SOKP01;g__FT1-020;s__FT1-020 sp019057355	82.87	0	0	0	0	0	0	0	0	1	1	0	0	0	0	1	1
	GCA_016926735.1	GB_GCA_016926735.1	d__Archaea;p__Asgardarchaeota;c__Lokiarchaeia;o__CR-4;f__SOKP01;g__JAFGOA01;s__JAFGOA01 sp016926735	90.65	0	0	0	0	0	0	0	0	0	0	0	0	0	0	0	1
	GCA_019894715.1	GB_GCA_019894715.1	d__Archaea;p__Asgardarchaeota;c__Lokiarchaeia;o__CR-4;f__SOKP01;g__JAFGOA01;s__JAFGOA01 sp019894715	88.79	0	0	0	0	0	0	0	0	0	0	0	0	0	0	0	1
	GCA_005223125.1	GB_GCA_005223125.1	d__Archaea;p__Asgardarchaeota;c__Lokiarchaeia;o__CR-4;f__SOKP01;g__Loki-b32;s__Loki-b32 sp005223125	89.25	0	0	0	0	0	0	0	0	1	1	0	0	0	0	1	1
	GCA_013375485.1	GB_GCA_013375485.1	d__Archaea;p__Asgardarchaeota;c__Lokiarchaeia;o__CR-4;f__SOKP01;g__Loki-b32;s__Loki-b32 sp013375485	89.25	0	0	0	0	0	0	0	0	0	0	0	0	0	0	1	0
	GCA_016839585.1	GB_GCA_016839585.1	d__Archaea;p__Asgardarchaeota;c__Lokiarchaeia;o__CR-4;f__SOKP01;g__Loki-b32;s__Loki-b32 sp016839585	81.46	0	0	0	0	0	0	0	0	1	2	0	0	0	0	1	1
	GCA_016839635.1	GB_GCA_016839635.1	d__Archaea;p__Asgardarchaeota;c__Lokiarchaeia;o__CR-4;f__SOKP01;g__Loki-b32;s__Loki-b32 sp016839635	76.79	0	0	0	0	0	0	0	0	1	1	0	0	0	0	1	2
	GCA_016839655.1	GB_GCA_016839655.1	d__Archaea;p__Asgardarchaeota;c__Lokiarchaeia;o__CR-4;f__SOKP01;g__Loki-b32;s__Loki-b32 sp016839655	82.71	0	0	0	0	0	0	0	0	1	1	0	0	0	0	0	1
	GCA_016839705.1	GB_GCA_016839705.1	d__Archaea;p__Asgardarchaeota;c__Lokiarchaeia;o__CR-4;f__SOKP01;g__Loki-b32;s__Loki-b32 sp016839705	82.4	0	0	0	0	0	0	0	0	0	1	0	0	0	0	0	1
	GCA_016839845.1	GB_GCA_016839845.1	d__Archaea;p__Asgardarchaeota;c__Lokiarchaeia;o__CR-4;f__SOKP01;g__Loki-b32;s__Loki-b32 sp016839845	85.2	0	0	0	0	0	0	0	0	1	1	0	0	0	0	1	0
	GCA_016839915.1	GB_GCA_016839915.1	d__Archaea;p__Asgardarchaeota;c__Lokiarchaeia;o__CR-4;f__SOKP01;g__Loki-b32;s__Loki-b32 sp016839915	89.25	0	0	0	0	0	0	0	0	1	1	0	0	0	0	1	1
	GCA_016840085.1	GB_GCA_016840085.1	d__Archaea;p__Asgardarchaeota;c__Lokiarchaeia;o__CR-4;f__SOKP01;g__Loki-b32;s__Loki-b32 sp016840085	86.6	0	0	0	0	0	0	0	0	1	1	0	0	0	0	1	1
	GCA_019057775.1	GB_GCA_019057775.1	d__Archaea;p__Asgardarchaeota;c__Lokiarchaeia;o__CR-4;f__SOKP01;g__Loki-b32;s__Loki-b32 sp019057775	89.25	0	0	0	0	0	0	0	1	1	1	1	0	0	0	0	2
	GCA_019057865.1	GB_GCA_019057865.1	d__Archaea;p__Asgardarchaeota;c__Lokiarchaeia;o__CR-4;f__SOKP01;g__Loki-b32;s__Loki-b32 sp019057865	89.88	0	0	0	0	0	0	0	0	1	1	0	0	0	0	1	1
	GCA_019057975.1	GB_GCA_019057975.1	d__Archaea;p__Asgardarchaeota;c__Lokiarchaeia;o__CR-4;f__SOKP01;g__Loki-b32;s__Loki-b32 sp019057975	77.51	0	0	0	0	0	0	0	0	1	1	0	0	0	0	1	1
	GCA_019058245.1	GB_GCA_019058245.1	d__Archaea;p__Asgardarchaeota;c__Lokiarchaeia;o__CR-4;f__SOKP01;g__Loki-b32;s__Loki-b32 sp019058245	73.52	0	0	0	0	0	0	0	0	1	1	0	0	0	0	0	1
	GCA_019058365.1	GB_GCA_019058365.1	d__Archaea;p__Asgardarchaeota;c__Lokiarchaeia;o__CR-4;f__SOKP01;g__Loki-b32;s__Loki-b32 sp019058365	91.59	0	0	0	0	0	0	0	0	1	1	0	0	0	0	1	1
	GCA_019058425.1	GB_GCA_019058425.1	d__Archaea;p__Asgardarchaeota;c__Lokiarchaeia;o__CR-4;f__SOKP01;g__Loki-b32;s__Loki-b32 sp019058425	89.41	0	0	0	0	0	0	0	0	1	1	0	0	0	0	1	1
	GCA_019894875.1	GB_GCA_019894875.1	d__Archaea;p__Asgardarchaeota;c__Lokiarchaeia;o__CR-4;f__SOKP01;g__Loki-b32;s__Loki-b32 sp019894875	83.33	0	0	0	0	0	0	0	0	0	1	0	0	0	0	0	1
	GCA_019894975.1	GB_GCA_019894975.1	d__Archaea;p__Asgardarchaeota;c__Lokiarchaeia;o__CR-4;f__SOKP01;g__Loki-b32;s__Loki-b32 sp019894975	88.32	0	0	0	0	0	0	0	0	0	1	0	0	0	0	1	1
	GCA_020343655.1	GB_GCA_020343655.1	d__Archaea;p__Asgardarchaeota;c__Lokiarchaeia;o__CR-4;f__SOKP01;g__Loki-b32;s__Loki-b32 sp020343655	79.91	0	0	0	0	0	0	0	0	1	1	0	0	0	0	1	1
	GCA_020344955.1	GB_GCA_020344955.1	d__Archaea;p__Asgardarchaeota;c__Lokiarchaeia;o__CR-4;f__SOKP01;g__Loki-b32;s__Loki-b32 sp020344955	80.84	0	0	0	0	0	0	0	0	1	1	0	0	0	0	1	0
	GCA_004524515.1	GB_GCA_004524515.1	d__Archaea;p__Asgardarchaeota;c__Lokiarchaeia;o__CR-4;f__SOKP01;g__LW40-45;s__LW40-45 sp004524515	73.21	0	0	0	0	0	0	0	0	0	0	0	0	0	0	0	1
	GCA_019058445.1	GB_GCA_019058445.1	d__Archaea;p__Asgardarchaeota;c__Lokiarchaeia;o__CR-4;f__SOKP01;g__LW40-45;s__LW40-45 sp019058445	85.05	0	0	0	0	0	0	0	1	0	0	0	0	0	0	1	1
	GCA_019058515.1	GB_GCA_019058515.1	d__Archaea;p__Asgardarchaeota;c__Lokiarchaeia;o__CR-4;f__SOKP01;g__LW60-42;s__LW60-42 sp019058515	88.79	0	0	0	0	0	0	0	1	0	0	1	1	0	0	1	1
	GCA_004524385.1	GB_GCA_004524385.1	d__Archaea;p__Asgardarchaeota;c__Lokiarchaeia;o__CR-4;f__SOKP01;g__SDNM01;s__SDNM01 sp004524385	62.23	0	0	0	0	0	0	0	0	0	0	0	0	0	0	1	1
	GCA_004524535.1	GB_GCA_004524535.1	d__Archaea;p__Asgardarchaeota;c__Lokiarchaeia;o__CR-4;f__SOKP01;g__SDNM01;s__SDNM01 sp004524535	86.09	0	0	0	0	0	0	0	0	0	0	0	0	0	0	1	1
	GCA_019058295.1	GB_GCA_019058295.1	d__Archaea;p__Asgardarchaeota;c__Lokiarchaeia;o__CR-4;f__SOKP01;g__SDNM01;s__SDNM01 sp019058295	69.52	0	0	0	0	0	0	0	0	0	0	0	0	0	0	0	1
	GCA_004375715.1	GB_GCA_004375715.1	d__Archaea;p__Asgardarchaeota;c__Lokiarchaeia;o__CR-4;f__SOKP01;g__SOKP01;s__SOKP01 sp004375715	75.7	0	0	0	0	0	0	0	0	0	0	0	0	0	0	1	1
	GCA_004524725.1	GB_GCA_004524725.1	d__Archaea;p__Asgardarchaeota;c__Lokiarchaeia;o__CR-4;f__SOKP01;g__SOKP01;s__SOKP01 sp004524725	73.94	0	0	0	0	0	0	0	0	0	0	0	0	0	0	1	0
	GCA_005222975.1	GB_GCA_005222975.1	d__Archaea;p__Asgardarchaeota;c__Lokiarchaeia;o__CR-4;f__SOKP01;g__SOKP01;s__SOKP01 sp005222975	77.57	0	0	0	0	0	0	0	0	0	0	0	0	0	0	1	0
	GCA_011364925.1	GB_GCA_011364925.1	d__Archaea;p__Asgardarchaeota;c__Lokiarchaeia;o__CR-4;f__SOKP01;g__SOKP01;s__SOKP01 sp011364925	87.85	0	0	0	0	0	0	0	1	0	0	0	0	0	0	1	1
	GCA_011364975.1	GB_GCA_011364975.1	d__Archaea;p__Asgardarchaeota;c__Lokiarchaeia;o__CR-4;f__SOKP01;g__SOKP01;s__SOKP01 sp011364975	86.45	0	0	0	0	0	0	0	0	0	0	0	0	0	0	1	1
	GCA_013375475.1	GB_GCA_013375475.1	d__Archaea;p__Asgardarchaeota;c__Lokiarchaeia;o__CR-4;f__SOKP01;g__SOKP01;s__SOKP01 sp013375475	85.98	0	0	0	0	0	0	0	0	0	0	0	0	0	0	1	0
	GCA_013375495.1	GB_GCA_013375495.1	d__Archaea;p__Asgardarchaeota;c__Lokiarchaeia;o__CR-4;f__SOKP01;g__SOKP01;s__SOKP01 sp013375495	79.44	0	0	0	0	0	0	0	0	0	0	0	0	0	0	1	1
	GCA_016839745.1	GB_GCA_016839745.1	d__Archaea;p__Asgardarchaeota;c__Lokiarchaeia;o__CR-4;f__SOKP01;g__SOKP01;s__SOKP01 sp016839745	79.91	0	0	0	0	0	0	0	1	0	0	0	0	0	0	1	1
	GCA_016839765.1	GB_GCA_016839765.1	d__Archaea;p__Asgardarchaeota;c__Lokiarchaeia;o__CR-4;f__SOKP01;g__SOKP01;s__SOKP01 sp016839765	82.4	0	0	0	0	0	0	0	0	1	1	0	0	0	0	1	1
	GCA_016840165.1	GB_GCA_016840165.1	d__Archaea;p__Asgardarchaeota;c__Lokiarchaeia;o__CR-4;f__SOKP01;g__SOKP01;s__SOKP01 sp016840165	87.85	0	0	0	0	0	0	0	0	0	0	0	0	0	0	1	1
	GCA_016840545.1	GB_GCA_016840545.1	d__Archaea;p__Asgardarchaeota;c__Lokiarchaeia;o__CR-4;f__SOKP01;g__SOKP01;s__SOKP01 sp016840545	74.45	0	0	0	0	0	0	0	0	1	1	0	0	0	0	1	0
	GCA_018238625.1	GB_GCA_018238625.1	d__Archaea;p__Asgardarchaeota;c__Lokiarchaeia;o__CR-4;f__SOKP01;g__SOKP01;s__SOKP01 sp018238625	89.72	0	0	0	0	0	0	0	0	0	0	0	0	0	0	1	0
	GCA_019057735.1	GB_GCA_019057735.1	d__Archaea;p__Asgardarchaeota;c__Lokiarchaeia;o__CR-4;f__SOKP01;g__SOKP01;s__SOKP01 sp019057735	80.37	0	0	0	0	0	0	0	0	0	0	0	0	0	0	1	1
	GCA_019057795.1	GB_GCA_019057795.1	d__Archaea;p__Asgardarchaeota;c__Lokiarchaeia;o__CR-4;f__SOKP01;g__SOKP01;s__SOKP01 sp019057795	94.39	0	0	0	0	0	0	0	0	0	0	0	0	0	0	1	1
	GCA_019894655.1	GB_GCA_019894655.1	d__Archaea;p__Asgardarchaeota;c__Lokiarchaeia;o__CR-4;f__SOKP01;g__SOKP01;s__SOKP01 sp019894655	58.21	0	0	0	0	0	0	0	0	0	0	0	0	0	0	1	1
	GCA_019894735.1	GB_GCA_019894735.1	d__Archaea;p__Asgardarchaeota;c__Lokiarchaeia;o__CR-4;f__SOKP01;g__SOKP01;s__SOKP01 sp019894735	84.51	0	0	0	0	0	0	0	0	0	0	0	0	0	0	1	2
	GCA_019894815.1	GB_GCA_019894815.1	d__Archaea;p__Asgardarchaeota;c__Lokiarchaeia;o__CR-4;f__SOKP01;g__SOKP01;s__SOKP01 sp019894815	75.78	0	0	0	0	0	0	0	0	0	1	0	0	0	0	1	1
	GCA_019894855.1	GB_GCA_019894855.1	d__Archaea;p__Asgardarchaeota;c__Lokiarchaeia;o__CR-4;f__SOKP01;g__SOKP01;s__SOKP01 sp019894855	78.9	0	0	0	0	0	0	0	1	0	0	0	0	0	0	0	1
	GCA_019894885.1	GB_GCA_019894885.1	d__Archaea;p__Asgardarchaeota;c__Lokiarchaeia;o__CR-4;f__SOKP01;g__SOKP01;s__SOKP01 sp019894885	73.14	0	0	0	0	0	0	0	0	0	0	0	0	0	0	0	1
	GCA_019894955.1	GB_GCA_019894955.1	d__Archaea;p__Asgardarchaeota;c__Lokiarchaeia;o__CR-4;f__SOKP01;g__SOKP01;s__SOKP01 sp019894955	81.31	0	0	0	0	0	0	0	0	1	1	0	0	0	0	1	0
	GCA_004524425.1	GB_GCA_004524425.1	d__Archaea;p__Asgardarchaeota;c__Lokiarchaeia;o__CR-4;f__SOKP01;g__TEKIR-21;s__TEKIR-21 sp004524425	71.89	0	0	0	0	0	0	0	0	0	0	0	0	0	0	1	1
	GCA_004524365.1	GB_GCA_004524365.1	d__Archaea;p__Asgardarchaeota;c__Lokiarchaeia;o__CR-4;f__SOKP01;g__TEKIR-8;s__TEKIR-8 sp004524365	56.54	0	0	0	0	0	0	0	0	1	1	0	0	0	0	0	1
	GCA_008080735.1	GB_GCA_008080735.1	d__Archaea;p__Asgardarchaeota;c__Lokiarchaeia;o__CR-4;f__SOKP01;g__TEKIR-8;s__TEKIR-8 sp008080735	88.32	0	0	0	0	0	0	0	1	0	0	0	0	0	0	1	1
	GCA_008080765.1	GB_GCA_008080765.1	d__Archaea;p__Asgardarchaeota;c__Lokiarchaeia;o__CR-4;f__SOKP01;g__TEKIR-8;s__TEKIR-8 sp008080765	75.19	0	0	0	0	0	0	0	1	0	0	0	0	0	0	1	1
	GCA_014730165.1	GB_GCA_014730165.1	d__Archaea;p__Asgardarchaeota;c__Lokiarchaeia;o__CR-4;f__SOKP01;g__TEKIR-8;s__TEKIR-8 sp014730165	92.52	0	0	0	0	0	0	0	1	0	0	0	0	0	0	1	1
	GCA_014730295.1	GB_GCA_014730295.1	d__Archaea;p__Asgardarchaeota;c__Lokiarchaeia;o__CR-4;f__SOKP01;g__TEKIR-8;s__TEKIR-8 sp014730295	94.39	0	0	0	0	0	0	0	1	0	0	0	0	0	0	1	1
	GCA_016839555.1	GB_GCA_016839555.1	d__Archaea;p__Asgardarchaeota;c__Lokiarchaeia;o__CR-4;f__SOKP01;g__TEKIR-8;s__TEKIR-8 sp016839555	92.52	0	0	0	0	0	0	0	0	0	0	0	0	0	0	1	1
	GCA_014729315.1	GB_GCA_014729315.1	d__Archaea;p__Asgardarchaeota;c__Lokiarchaeia;o__CR-4;f__SOKP01;g__WJKD01;s__WJKD01 sp014729315	76.64	0	0	0	0	0	0	0	1	0	0	0	0	0	0	1	1
	GCA_016839905.1	GB_GCA_016839905.1	d__Archaea;p__Asgardarchaeota;c__Lokiarchaeia;o__CR-4;f__SOKP01;g__YT1-065;s__YT1-065 sp016839905	89.1	0	0	0	0	0	0	0	0	1	1	0	0	0	0	1	1
	GCA_016932935.1	GB_GCA_016932935.1	d__Archaea;p__Asgardarchaeota;c__Lokiarchaeia;o__CR-4;f__WJJB01;g__JAFGBX01;s__JAFGBX01 sp016932935	81.13	0	0	0	0	0	0	0	0	0	0	0	0	0	0	1	1
	GCA_014729935.1	GB_GCA_014729935.1	d__Archaea;p__Asgardarchaeota;c__Lokiarchaeia;o__CR-4;f__WJJB01;g__WJJB01;s__WJJB01 sp014729935	88.21	0	0	0	0	0	0	0	0	0	0	0	0	0	0	1	0
	GCA_005191415.1	GB_GCA_005191415.1	d__Archaea;p__Asgardarchaeota;c__Lokiarchaeia;o__Helarchaeales;f__HEL-GB-A;g__HEL-GB-A;s__HEL-GB-A sp005191415	82.4	0	0	0	1	2	2	2	0	0	0	0	0	0	0	0	1
	GCA_013375405.1	GB_GCA_013375405.1	d__Archaea;p__Asgardarchaeota;c__Lokiarchaeia;o__Helarchaeales;f__HEL-GB-A;g__JABXJT01;s__JABXJT01 sp013375405	83.18	1	0	0	0	3	4	3	1	0	0	0	0	0	1	1	1
	GCA_013375455.1	GB_GCA_013375455.1	d__Archaea;p__Asgardarchaeota;c__Lokiarchaeia;o__Helarchaeales;f__HEL-GB-A;g__JABXJT01;s__JABXJT01 sp013375455	91.59	1	0	0	0	3	2	3	1	0	0	0	0	0	1	1	1
	GCA_016840125.1	GB_GCA_016840125.1	d__Archaea;p__Asgardarchaeota;c__Lokiarchaeia;o__Helarchaeales;f__HEL-GB-A;g__JABXJT01;s__JABXJT01 sp016840125	92.99	1	0	0	0	4	4	3	1	0	0	0	0	0	1	1	1
	GCA_005191425.1	GB_GCA_005191425.1	d__Archaea;p__Asgardarchaeota;c__Lokiarchaeia;o__Helarchaeales;f__HEL-GB-B;g__HEL-GB-B;s__HEL-GB-B sp005191425	86.92	0	0	1	0	1	1	1	0	0	0	0	1	0	0	1	1
	GCA_013375355.1	GB_GCA_013375355.1	d__Archaea;p__Asgardarchaeota;c__Lokiarchaeia;o__Helarchaeales;f__JABXJV01;g__JABXJV01;s__JABXJV01 sp013375355	92.21	0	0	0	1	3	2	2	0	0	0	0	0	0	0	0	1
	GCA_019058315.1	GB_GCA_019058315.1	d__Archaea;p__Asgardarchaeota;c__Lokiarchaeia;o__Helarchaeales;f__JABXJV01;g__JABXJV01;s__JABXJV01 sp019058315	95.33	1	0	0	0	3	3	3	1	0	0	0	0	0	1	1	1
	GCA_011365055.1	GB_GCA_011365055.1	d__Archaea;p__Asgardarchaeota;c__Lokiarchaeia;o__Helarchaeales;f__RDOG01;g__RDOG01;s__RDOG01 sp011365055	96.26	0	0	1	0	1	1	1	0	0	0	0	0	0	0	1	2
	GCA_016839265.1	GB_GCA_016839265.1	d__Archaea;p__Asgardarchaeota;c__Odinarchaeia;o__Odinarchaeales;f__Odinarchaeaceae;g__Odinarchaeum;s__Odinarchaeum sp016839265	95.95	0	0	0	0	0	0	0	0	0	0	0	0	0	0	0	0
	GCA_001940665.1	GB_GCA_001940665.1	d__Archaea;p__Asgardarchaeota;c__Odinarchaeia;o__Odinarchaeales;f__Odinarchaeaceae;g__Odinarchaeum;s__Odinarchaeum yellowstonii	96.26	0	0	0	0	0	0	0	0	0	0	0	0	0	0	0	0
	GCA_016294985.1	GB_GCA_016294985.1	d__Archaea;p__Asgardarchaeota;c__Sifarchaeia;o__Borrarchaeales;f__Borrarchaeaceae;g__Borrarchaeum;s__Borrarchaeum marinoarchaea	67.76	0	0	0	0	0	0	0	0	0	0	0	0	0	0	0	0
	GCA_016840315.1	GB_GCA_016840315.1	d__Archaea;p__Asgardarchaeota;c__Sifarchaeia;o__Borrarchaeales;f__Borrarchaeaceae;g__Borrarchaeum;s__Borrarchaeum sp016840315	75.78	0	0	0	0	0	0	0	0	0	0	0	1	0	0	0	0
	GCA_016840645.1	GB_GCA_016840645.1	d__Archaea;p__Asgardarchaeota;c__Sifarchaeia;o__Borrarchaeales;f__Borrarchaeaceae;g__Borrarchaeum;s__Borrarchaeum sp016840645	82.96	0	0	0	0	0	0	0	0	0	0	0	3	0	0	0	1
	GCA_019057385.1	GB_GCA_019057385.1	d__Archaea;p__Asgardarchaeota;c__Sifarchaeia;o__Borrarchaeales;f__Borrarchaeaceae;g__Borrarchaeum;s__Borrarchaeum weybense	94.08	0	0	0	0	0	0	0	0	1	1	0	2	0	0	0	1
	GCA_016840515.1	GB_GCA_016840515.1	d__Archaea;p__Asgardarchaeota;c__Sifarchaeia;o__Borrarchaeales;f__Borrarchaeaceae;g__Borrarchaeum;s__Borrarchaeum yapensis	95.02	0	0	0	0	0	0	0	0	1	1	0	2	0	0	0	1
	GCA_016292335.1	GB_GCA_016292335.1	d__Archaea;p__Asgardarchaeota;c__Sifarchaeia;o__Sifarchaeales;f__Sifarchaeaceae;g__Sifarchaeum;s__Sifarchaeum subterraneus	81.46	0	0	0	0	0	0	0	0	1	1	1	1	0	0	0	0
	GCA_003662765.1	GB_GCA_003662765.1	d__Archaea;p__Asgardarchaeota;c__Thorarchaeia;o__Thorarchaeales;f__Thorarchaeaceae;g__B65-G9;s__B65-G9 sp003662765	85.05	0	0	0	0	0	0	0	0	0	0	0	0	0	0	0	0
	GCA_021498125.1	GB_GCA_021498125.1	d__Archaea;p__Asgardarchaeota;c__Thorarchaeia;o__Thorarchaeales;f__Thorarchaeaceae;g__B65-G9;s__B65-G9 sp021498125	95.33	0	0	0	0	0	0	0	0	0	0	0	0	0	0	0	1
	GCA_016839445.1	GB_GCA_016839445.1	d__Archaea;p__Asgardarchaeota;c__Thorarchaeia;o__Thorarchaeales;f__Thorarchaeaceae;g__FT1-004;s__FT1-004 sp016839445	87.38	0	0	0	0	0	0	0	0	0	0	0	0	0	0	0	0
	GCA_013388835.1	GB_GCA_013388835.1	d__Archaea;p__Asgardarchaeota;c__Thorarchaeia;o__Thorarchaeales;f__Thorarchaeaceae;g__JACAEL01;s__JACAEL01 sp013388835	94.39	0	0	0	0	0	0	0	0	0	0	0	0	0	0	0	1
	GCA_020348985.1	GB_GCA_020348985.1	d__Archaea;p__Asgardarchaeota;c__Thorarchaeia;o__Thorarchaeales;f__Thorarchaeaceae;g__JAJRWI01;s__JAJRWI01 sp020348985	84.04	0	0	0	0	0	0	0	0	0	0	0	0	0	0	0	0
	GCA_024276825.1	GB_GCA_024276825.1	d__Archaea;p__Asgardarchaeota;c__Thorarchaeia;o__Thorarchaeales;f__Thorarchaeaceae;g__JAJRWI01;s__JAJRWI01 sp024276825	95.79	0	0	0	0	0	0	0	0	0	0	0	0	0	0	0	0
	GCA_016840825.1	GB_GCA_016840825.1	d__Archaea;p__Asgardarchaeota;c__Thorarchaeia;o__Thorarchaeales;f__Thorarchaeaceae;g__MP5-2226;s__MP5-2226 sp016840825	85.91	0	0	0	0	0	0	0	0	1	0	0	0	0	0	0	1
	GCA_016841005.1	GB_GCA_016841005.1	d__Archaea;p__Asgardarchaeota;c__Thorarchaeia;o__Thorarchaeales;f__Thorarchaeaceae;g__MP5-2226;s__MP5-2226 sp016841005	68.69	0	0	0	0	0	0	0	0	0	0	0	0	0	0	0	0
	GCA_024275415.1	GB_GCA_024275415.1	d__Archaea;p__Asgardarchaeota;c__Thorarchaeia;o__Thorarchaeales;f__Thorarchaeaceae;g__MP5-2226;s__MP5-2226 sp024275415	94.39	0	0	0	0	0	0	0	0	0	0	0	0	0	0	0	0
	GCA_002825465.1	GB_GCA_002825465.1	d__Archaea;p__Asgardarchaeota;c__Thorarchaeia;o__Thorarchaeales;f__Thorarchaeaceae;g__MP8T-1;s__MP8T-1 sp002825465	92.06	0	0	0	0	0	0	0	0	0	0	0	0	0	0	0	1
	GCA_003345545.1	GB_GCA_003345545.1	d__Archaea;p__Asgardarchaeota;c__Thorarchaeia;o__Thorarchaeales;f__Thorarchaeaceae;g__MP8T-1;s__MP8T-1 sp003345545	86.45	0	0	0	0	0	0	0	0	0	0	0	0	0	0	0	0
	GCA_004524565.1	GB_GCA_004524565.1	d__Archaea;p__Asgardarchaeota;c__Thorarchaeia;o__Thorarchaeales;f__Thorarchaeaceae;g__MP8T-1;s__MP8T-1 sp004524565	90.19	0	0	0	0	0	0	0	0	1	1	0	0	0	0	0	1
	GCA_004524595.1	GB_GCA_004524595.1	d__Archaea;p__Asgardarchaeota;c__Thorarchaeia;o__Thorarchaeales;f__Thorarchaeaceae;g__MP8T-1;s__MP8T-1 sp004524595	92.99	0	0	0	0	0	0	0	0	0	0	0	0	0	0	0	0
	GCA_016839245.1	GB_GCA_016839245.1	d__Archaea;p__Asgardarchaeota;c__Thorarchaeia;o__Thorarchaeales;f__Thorarchaeaceae;g__MP8T-1;s__MP8T-1 sp016839245	93.93	0	0	0	0	0	0	0	0	1	1	0	0	0	0	0	0
	GCA_016839275.1	GB_GCA_016839275.1	d__Archaea;p__Asgardarchaeota;c__Thorarchaeia;o__Thorarchaeales;f__Thorarchaeaceae;g__MP8T-1;s__MP8T-1 sp016839275	91.59	0	0	0	0	0	0	0	0	0	0	0	0	0	0	0	1
	GCA_016840385.1	GB_GCA_016840385.1	d__Archaea;p__Asgardarchaeota;c__Thorarchaeia;o__Thorarchaeales;f__Thorarchaeaceae;g__MP8T-1;s__MP8T-1 sp016840385	91.98	0	0	0	0	0	0	0	0	0	0	0	0	0	0	0	1
	GCA_016933575.1	GB_GCA_016933575.1	d__Archaea;p__Asgardarchaeota;c__Thorarchaeia;o__Thorarchaeales;f__Thorarchaeaceae;g__MP8T-1;s__MP8T-1 sp016933575	86.92	0	0	0	0	0	0	0	0	2	2	0	0	0	0	0	1
	GCA_018238205.1	GB_GCA_018238205.1	d__Archaea;p__Asgardarchaeota;c__Thorarchaeia;o__Thorarchaeales;f__Thorarchaeaceae;g__MP8T-1;s__MP8T-1 sp018238205	94.86	0	0	0	0	0	0	0	0	0	0	0	0	0	0	0	0
	GCA_018238825.1	GB_GCA_018238825.1	d__Archaea;p__Asgardarchaeota;c__Thorarchaeia;o__Thorarchaeales;f__Thorarchaeaceae;g__MP8T-1;s__MP8T-1 sp018238825	92.06	0	0	0	0	0	0	0	0	0	0	0	0	0	0	0	0
	GCA_003345555.1	GB_GCA_003345555.1	d__Archaea;p__Asgardarchaeota;c__Thorarchaeia;o__Thorarchaeales;f__Thorarchaeaceae;g__OWC5;s__OWC5 sp003345555	87.85	0	0	0	0	0	0	0	0	0	0	0	0	0	0	0	0
	GCA_003345595.1	GB_GCA_003345595.1	d__Archaea;p__Asgardarchaeota;c__Thorarchaeia;o__Thorarchaeales;f__Thorarchaeaceae;g__OWC5;s__OWC5 sp003345595	87.31	0	0	0	0	0	0	0	0	0	0	0	0	0	0	0	0
	GCA_008080745.1	GB_GCA_008080745.1	d__Archaea;p__Asgardarchaeota;c__Thorarchaeia;o__Thorarchaeales;f__Thorarchaeaceae;g__SHMX01;s__SHMX01 sp008080745	92.99	0	0	0	0	0	0	0	0	0	0	0	0	0	0	0	1
	GCA_014728035.1	GB_GCA_014728035.1	d__Archaea;p__Asgardarchaeota;c__Thorarchaeia;o__Thorarchaeales;f__Thorarchaeaceae;g__SHMX01;s__SHMX01 sp014728035	93.46	0	0	0	0	0	0	0	0	1	1	0	0	0	0	0	0
	GCA_001563335.1	GB_GCA_001563335.1	d__Archaea;p__Asgardarchaeota;c__Thorarchaeia;o__Thorarchaeales;f__Thorarchaeaceae;g__SMTZ1-45;s__SMTZ1-45 sp001563335	87.69	0	0	0	0	0	0	0	0	0	0	0	0	0	0	0	0
	GCA_001940705.1	GB_GCA_001940705.1	d__Archaea;p__Asgardarchaeota;c__Thorarchaeia;o__Thorarchaeales;f__Thorarchaeaceae;g__SMTZ1-45;s__SMTZ1-45 sp001940705	90.12	0	0	0	0	0	0	0	0	1	1	0	0	0	0	0	0
	GCA_002825515.1	GB_GCA_002825515.1	d__Archaea;p__Asgardarchaeota;c__Thorarchaeia;o__Thorarchaeales;f__Thorarchaeaceae;g__SMTZ1-45;s__SMTZ1-45 sp002825515	90.19	0	0	0	0	0	0	0	0	0	0	0	0	0	0	0	0
	GCA_004376265.1	GB_GCA_004376265.1	d__Archaea;p__Asgardarchaeota;c__Thorarchaeia;o__Thorarchaeales;f__Thorarchaeaceae;g__SMTZ1-45;s__SMTZ1-45 sp004376265	90.65	0	0	0	0	0	0	0	0	0	0	0	0	0	0	0	1
	GCA_011364905.1	GB_GCA_011364905.1	d__Archaea;p__Asgardarchaeota;c__Thorarchaeia;o__Thorarchaeales;f__Thorarchaeaceae;g__SMTZ1-45;s__SMTZ1-45 sp011364905	82.78	0	0	0	0	0	0	0	0	0	0	0	0	0	0	0	0
	GCA_016839345.1	GB_GCA_016839345.1	d__Archaea;p__Asgardarchaeota;c__Thorarchaeia;o__Thorarchaeales;f__Thorarchaeaceae;g__SMTZ1-45;s__SMTZ1-45 sp016839345	84.58	0	0	0	0	0	0	0	0	0	0	0	0	0	0	0	0
	GCA_016840685.1	GB_GCA_016840685.1	d__Archaea;p__Asgardarchaeota;c__Thorarchaeia;o__Thorarchaeales;f__Thorarchaeaceae;g__SMTZ1-45;s__SMTZ1-45 sp016840685	94.39	0	0	0	0	0	0	0	0	0	0	0	0	0	0	0	0
	GCA_016840855.1	GB_GCA_016840855.1	d__Archaea;p__Asgardarchaeota;c__Thorarchaeia;o__Thorarchaeales;f__Thorarchaeaceae;g__SMTZ1-45;s__SMTZ1-45 sp016840855	85.05	0	0	0	0	0	0	0	0	0	0	0	0	0	0	0	0
	GCA_016840965.1	GB_GCA_016840965.1	d__Archaea;p__Asgardarchaeota;c__Thorarchaeia;o__Thorarchaeales;f__Thorarchaeaceae;g__SMTZ1-45;s__SMTZ1-45 sp016840965	72.9	0	0	0	0	0	0	0	0	0	0	0	0	0	0	0	0
	GCA_019057595.1	GB_GCA_019057595.1	d__Archaea;p__Asgardarchaeota;c__Thorarchaeia;o__Thorarchaeales;f__Thorarchaeaceae;g__SMTZ1-45;s__SMTZ1-45 sp019057595	74.46	0	0	0	0	0	0	0	0	0	0	0	0	0	0	0	0
	GCA_019894665.1	GB_GCA_019894665.1	d__Archaea;p__Asgardarchaeota;c__Thorarchaeia;o__Thorarchaeales;f__Thorarchaeaceae;g__SMTZ1-45;s__SMTZ1-45 sp019894665	88.32	0	0	0	0	0	0	0	0	1	0	0	0	0	0	0	1
	GCA_001563325.1	GB_GCA_001563325.1	d__Archaea;p__Asgardarchaeota;c__Thorarchaeia;o__Thorarchaeales;f__Thorarchaeaceae;g__SMTZ1-83;s__SMTZ1-83 sp001563325	90.19	0	0	0	0	0	0	0	0	0	0	0	0	0	0	0	0
	GCA_011364985.1	GB_GCA_011364985.1	d__Archaea;p__Asgardarchaeota;c__Thorarchaeia;o__Thorarchaeales;f__Thorarchaeaceae;g__SMTZ1-83;s__SMTZ1-83 sp011364985	83.57	0	0	0	0	0	0	0	0	0	0	0	0	0	0	0	0
	GCA_011365025.1	GB_GCA_011365025.1	d__Archaea;p__Asgardarchaeota;c__Thorarchaeia;o__Thorarchaeales;f__Thorarchaeaceae;g__SMTZ1-83;s__SMTZ1-83 sp011365025	83.64	0	0	0	0	0	0	0	0	0	0	0	0	0	0	0	0
	GCA_016839605.1	GB_GCA_016839605.1	d__Archaea;p__Asgardarchaeota;c__Thorarchaeia;o__Thorarchaeales;f__Thorarchaeaceae;g__SMTZ1-83;s__SMTZ1-83 sp016839605	84.9	0	0	0	0	0	0	0	0	0	0	0	0	0	0	0	0
	GCA_020355105.1	GB_GCA_020355105.1	d__Archaea;p__Asgardarchaeota;c__Thorarchaeia;o__Thorarchaeales;f__Thorarchaeaceae;g__SMTZ1-83;s__SMTZ1-83 sp020355105	80.91	0	0	0	0	0	0	0	0	0	0	0	0	0	0	0	0
	GCA_004524435.1	GB_GCA_004524435.1	d__Archaea;p__Asgardarchaeota;c__Thorarchaeia;o__Thorarchaeales;f__Thorarchaeaceae;g__TEKIR-12S;s__TEKIR-12S sp004524435	86.14	0	0	0	0	0	0	0	0	1	0	0	0	0	0	0	0
	GCA_004524445.1	GB_GCA_004524445.1	d__Archaea;p__Asgardarchaeota;c__Thorarchaeia;o__Thorarchaeales;f__Thorarchaeaceae;g__TEKIR-14;s__TEKIR-14 sp004524445	90.19	0	0	0	0	0	0	0	0	1	1	0	0	0	0	0	0
	GCA_014730275.1	GB_GCA_014730275.1	d__Archaea;p__Asgardarchaeota;c__Thorarchaeia;o__Thorarchaeales;f__Thorarchaeaceae;g__WJIL01;s__WJIL01 sp014730275	94.86	0	0	0	0	0	0	0	0	1	0	0	0	0	0	0	0
	GCA_018335335.1	GB_GCA_018335335.1	d__Archaea;p__Asgardarchaeota;c__Thorarchaeia;o__Thorarchaeales;f__Thorarchaeaceae;g__WJIL01;s__WJIL01 sp018335335	93.93	0	0	0	0	0	0	0	0	1	1	0	0	0	0	0	0
	GCA_013138615.1	GB_GCA_013138615.1	d__Archaea;p__Asgardarchaeota;c__Thorarchaeia;o__Thorarchaeales;f__Thorarchaeaceae;g__WTCK01;s__WTCK01 sp013138615	79.71	0	0	0	0	0	0	0	0	0	0	0	0	0	0	0	0
	GCA_018238375.1	GB_GCA_018238375.1	d__Archaea;p__Asgardarchaeota;c__Thorarchaeia;o__Thorarchaeales;f__Thorarchaeaceae;g__WTCK01;s__WTCK01 sp018238375	92.06	0	0	0	0	0	0	0	0	0	0	0	0	0	0	0	0
	GCA_019057475.1	GB_GCA_019057475.1	d__Archaea;p__Asgardarchaeota;c__Thorarchaeia;o__Thorarchaeales;f__Thorarchaeaceae;g__WTCK01;s__WTCK01 sp019057475	92.99	0	0	0	0	0	0	0	0	0	0	0	0	0	0	0	0
	GCA_023134215.1	GB_GCA_023134215.1	d__Archaea;p__Asgardarchaeota;c__Thorarchaeia;o__Thorarchaeales;f__Thorarchaeaceae;g__WTCK01;s__WTCK01 sp023134215	62.22	0	0	0	0	0	0	0	0	0	0	0	0	0	0	0	0
	GCA_016840245.1	GB_GCA_016840245.1	d__Archaea;p__Asgardarchaeota;c__Thorarchaeia;o__Thorarchaeales;f__Thorarchaeaceae;g__YT-029;s__YT-029 sp016840245	80.27	0	0	0	0	0	0	0	0	0	0	0	0	0	0	0	0
	GCA_016840425.1	GB_GCA_016840425.1	d__Archaea;p__Asgardarchaeota;c__Wukongarchaeia;o__Wukongarchaeales;f__Wukongarchaeaceae;g__Wukongarchaeum;s__Wukongarchaeum yapensis	92.52	0	0	0	0	0	0	0	0	0	0	0	0	0	0	0	1
	GCA_003551125.1	GB_GCA_003551125.1	d__Archaea;p__B1Sed10-29;c__B1Sed10-29;o__B1Sed10-29;f__B1Sed10-29;g__B1Sed10-29;s__B1Sed10-29 sp003551125	70.09	0	0	0	0	0	0	0	0	0	0	0	0	0	0	0	0
	GCA_003553825.1	GB_GCA_003553825.1	d__Archaea;p__B1Sed10-29;c__B1Sed10-29;o__B1Sed10-29;f__B1Sed10-29;g__B1Sed10-29;s__B1Sed10-29 sp003553825	78.04	0	0	0	0	0	0	0	0	0	0	0	0	0	0	0	0
	GCA_003558235.1	GB_GCA_003558235.1	d__Archaea;p__B1Sed10-29;c__B1Sed10-29;o__B1Sed10-29;f__B1Sed10-29;g__CSSED10-269;s__CSSED10-269 sp003558235	81.78	0	0	0	0	0	0	0	0	0	0	0	0	0	0	0	0
	GCA_003660975.1	GB_GCA_003660975.1	d__Archaea;p__B1Sed10-29;c__B1Sed10-29;o__B1Sed10-29;f__B47-G15;g__B47-G15;s__B47-G15 sp003660975	85.05	0	0	0	0	0	0	0	0	0	0	0	0	0	0	0	0
	GCA_016177165.1	GB_GCA_016177165.1	d__Archaea;p__B1Sed10-29;c__B1Sed10-29;o__B1Sed10-29;f__JACOVT01;g__JACOVT01;s__JACOVT01 sp016177165	79.91	0	0	0	0	0	0	0	0	0	0	0	0	0	0	0	0
	GCA_018304505.1	GB_GCA_018304505.1	d__Archaea;p__B1Sed10-29;c__B1Sed10-29;o__B1Sed10-29;f__JAGVWA01;g__JAGVWA01;s__JAGVWA01 sp018304505	83.64	0	0	0	0	0	0	0	0	0	0	0	0	0	0	0	0
	GCA_024275665.1	GB_GCA_024275665.1	d__Archaea;p__B1Sed10-29;c__B1Sed10-29;o__B1Sed10-29;f__JAJRYS01;g__JAJRYS01;s__JAJRYS01 sp024275665	85.98	0	0	0	0	0	0	0	0	0	0	0	0	0	0	0	0
	GCA_024274695.1	GB_GCA_024274695.1	d__Archaea;p__B1Sed10-29;c__B1Sed10-29;o__B1Sed10-29;f__JAJSAI01;g__JAJSAI01;s__JAJSAI01 sp024274695	86.92	0	0	0	0	0	0	0	0	0	0	0	0	0	0	0	0
	GCA_021161465.1	GB_GCA_021161465.1	d__Archaea;p__B1Sed10-29;c__B1Sed10-29;o__WALL01;f__JAGHAM01;g__JAGHAM01;s__JAGHAM01 sp021161465	90.81	0	0	0	0	0	0	0	0	0	0	0	0	0	0	0	0
	GCA_021107635.1	GB_GCA_021107635.1	d__Archaea;p__B1Sed10-29;c__B1Sed10-29;o__WALL01;f__JAGHAM01;g__JAIOSL01;s__JAIOSL01 sp021107635	89.56	0	0	0	0	0	0	0	0	0	0	0	0	0	0	0	0
	GCA_023659865.1	GB_GCA_023659865.1	d__Archaea;p__B1Sed10-29;c__B1Sed10-29;o__WALL01;f__JAGXON01;g__JAGXON01;s__JAGXON01 sp023659865	52.89	0	0	0	0	0	0	0	0	0	0	0	0	0	0	0	0
	GCA_016939415.1	GB_GCA_016939415.1	d__Archaea;p__B1Sed10-29;c__B1Sed10-29;o__WALL01;f__WALL01;g__JAFGGZ01;s__JAFGGZ01 sp016939415	84.83	0	0	0	0	0	0	0	0	0	0	0	0	0	0	0	0
	GCA_021162685.1	GB_GCA_021162685.1	d__Archaea;p__B1Sed10-29;c__B1Sed10-29;o__WALL01;f__WALL01;g__JAGGYF01;s__JAGGYF01 sp021162685	98.13	0	0	0	0	0	0	0	0	0	0	0	0	0	0	0	0
	GCA_015522845.1	GB_GCA_015522845.1	d__Archaea;p__B1Sed10-29;c__B1Sed10-29;o__WALL01;f__WALL01;g__WALL01;s__WALL01 sp015522845	89.95	0	0	0	0	0	0	0	1	0	0	0	0	0	0	0	0
	GCA_023129115.1	GB_GCA_023129115.1	d__Archaea;p__B1Sed10-29;c__B1Sed10-29;o__WALL01;f__WALL01;g__WALL01;s__WALL01 sp023129115	95.79	0	0	0	0	0	0	0	0	0	0	1	1	0	0	0	0
	GCA_024275655.1	GB_GCA_024275655.1	d__Archaea;p__B1Sed10-29;c__B1Sed10-29;o__WALL01;f__WAMD01;g__JAJRYR01;s__JAJRYR01 sp024275655	81.78	0	0	0	0	0	0	0	0	0	0	0	0	0	0	0	0
	GCA_015522495.1	GB_GCA_015522495.1	d__Archaea;p__B1Sed10-29;c__B1Sed10-29;o__WALL01;f__WAMD01;g__WAMD01;s__WAMD01 sp015522495	56.07	0	0	0	0	0	0	0	0	0	0	0	0	0	0	0	0
	GCA_003660865.1	GB_GCA_003660865.1	d__Archaea;p__EX4484-52;c__EX4484-52;o__EX4484-52;f__B79-G9;g__B79-G9;s__B79-G9 sp003660865	66.36	0	0	0	0	0	0	0	0	0	0	0	0	0	0	0	1
	GCA_017610525.1	GB_GCA_017610525.1	d__Archaea;p__EX4484-52;c__EX4484-52;o__EX4484-52;f__B79-G9;g__B79-G9;s__B79-G9 sp017610525	71.96	0	0	0	0	0	0	0	0	0	0	0	1	0	1	0	1
	GCA_013139905.1	GB_GCA_013139905.1	d__Archaea;p__EX4484-52;c__EX4484-52;o__EX4484-52;f__B79-G9;g__GLR112;s__GLR112 sp013139905	77.73	0	0	0	0	0	0	0	0	0	0	0	0	0	0	0	0
	GCA_023142905.1	GB_GCA_023142905.1	d__Archaea;p__EX4484-52;c__EX4484-52;o__EX4484-52;f__B79-G9;g__GLR112;s__GLR112 sp023142905	86.3	0	0	0	0	0	0	0	0	0	0	0	0	0	0	0	0
	GCA_002254415.1	GB_GCA_002254415.1	d__Archaea;p__EX4484-52;c__EX4484-52;o__EX4484-52;f__EX4484-52;g__EX4484-52;s__EX4484-52 sp002254415	59.81	0	0	0	0	0	0	0	0	0	0	0	0	0	0	0	0
	GCA_003660905.1	GB_GCA_003660905.1	d__Archaea;p__EX4484-52;c__EX4484-52;o__EX4484-52;f__EX4484-52;g__EX4484-52;s__EX4484-52 sp003660905	71.96	0	0	0	0	0	0	0	0	0	0	0	0	0	0	0	0
	GCA_023137195.1	GB_GCA_023137195.1	d__Archaea;p__EX4484-52;c__EX4484-52;o__EX4484-52;f__EX4484-52;g__EX4484-52;s__EX4484-52 sp023137195	90.19	0	0	0	0	0	0	0	0	0	0	0	0	0	0	0	1
	GCA_013138765.1	GB_GCA_013138765.1	d__Archaea;p__EX4484-52;c__EX4484-52;o__EX4484-52;f__GLR71;g__GLR71;s__GLR71 sp013138765	80.37	0	0	0	0	0	0	0	1	0	0	0	0	0	0	0	0
	GCA_013138805.1	GB_GCA_013138805.1	d__Archaea;p__EX4484-52;c__EX4484-52;o__EX4484-52;f__GLR71;g__GLR71;s__GLR71 sp013138805	85.98	0	0	0	0	0	0	0	0	0	0	0	0	0	0	0	0
	GCA_019429125.1	GB_GCA_019429125.1	d__Archaea;p__EX4484-52;c__EX4484-52;o__EX4484-52;f__GLR71;g__GLR71;s__GLR71 sp019429125	88.79	0	0	0	0	0	0	0	0	0	0	0	0	0	0	0	0
	GCA_023134675.1	GB_GCA_023134675.1	d__Archaea;p__EX4484-52;c__EX4484-52;o__EX4484-52;f__GLR71;g__GLR71;s__GLR71 sp023134675	80.61	0	0	0	0	0	0	0	0	0	0	0	0	0	0	0	0
	GCA_019429005.1	GB_GCA_019429005.1	d__Archaea;p__EX4484-52;c__EX4484-52;o__EX4484-52;f__GLR71;g__JAHYJR01;s__JAHYJR01 sp019429005	85.98	0	0	0	0	0	0	0	0	0	0	0	0	0	0	0	0
	GCA_013153555.1	GB_GCA_013153555.1	d__Archaea;p__EX4484-52;c__EX4484-52;o__EX4484-52;f__JAADEF01;g__JAADEF01;s__JAADEF01 sp013153555	76.17	0	0	0	0	0	0	0	0	0	0	0	0	0	0	0	0
	GCA_015520895.1	GB_GCA_015520895.1	d__Archaea;p__EX4484-52;c__EX4484-52;o__EX4484-52;f__JAADEF01;g__JAADEF01;s__JAADEF01 sp015520895	62.15	0	0	0	0	0	0	0	0	0	0	0	0	0	0	0	0
	GCA_015521505.1	GB_GCA_015521505.1	d__Archaea;p__EX4484-52;c__EX4484-52;o__EX4484-52;f__JAADEF01;g__WAOB01;s__WAOB01 sp015521505	70.09	0	0	0	0	0	0	0	0	0	0	0	0	0	0	0	0
	GCA_017610545.1	GB_GCA_017610545.1	d__Archaea;p__EX4484-52;c__EX4484-52;o__EX4484-52;f__JAFCBV01;g__JAFCBV01;s__JAFCBV01 sp017610545	83.66	0	0	0	0	0	0	0	0	0	0	0	0	0	0	0	0
	GCA_023139785.1	GB_GCA_023139785.1	d__Archaea;p__EX4484-52;c__EX4484-52;o__EX4484-52;f__JAFCBV01;g__JAFCBV01;s__JAFCBV01 sp023139785	68.07	0	0	0	0	0	0	0	0	0	0	0	0	0	0	0	0
	GCA_018897155.1	GB_GCA_018897155.1	d__Archaea;p__EX4484-52;c__EX4484-52;o__EX4484-52;f__LFW-46;g__LFW-46;s__LFW-46 sp018897155	92.06	0	0	0	0	0	0	0	0	0	0	0	0	0	0	0	0
	GCA_902384675.1	GB_GCA_902384675.1	d__Archaea;p__EX4484-52;c__EX4484-52;o__EX4484-52;f__LFW-46;g__LFW-46;s__LFW-46 sp902384675	85.98	0	0	0	0	0	0	0	0	0	0	0	0	0	0	0	0
	GCA_015520605.1	GB_GCA_015520605.1	d__Archaea;p__EX4484-52;c__EX4484-52;o__EX4484-52;f__WAPT01;g__WAPT01;s__WAPT01 sp015520605	88.47	0	0	0	0	0	0	0	0	0	0	0	0	0	0	0	0
	GCA_003660555.1	GB_GCA_003660555.1	d__Archaea;p__Hadarchaeota;c__B88-G9;o__B88-G9;f__B88-G9;g__B88-G9;s__B88-G9 sp003660555	80.52	0	0	0	0	0	0	0	0	0	0	0	0	0	0	0	0
	GCA_003661465.1	GB_GCA_003661465.1	d__Archaea;p__Hadarchaeota;c__Hadarchaeia;o__Hadarchaeales;f__Hadarchaeaceae;g__B75-G9;s__B75-G9 sp003661465	71.96	0	0	0	0	0	0	0	0	0	0	0	0	0	0	0	0
	GCA_012962055.1	GB_GCA_012962055.1	d__Archaea;p__Hadarchaeota;c__Hadarchaeia;o__Hadarchaeales;f__Hadarchaeaceae;g__B75-G9;s__B75-G9 sp012962055	80.54	0	0	0	0	0	0	0	0	0	0	0	0	0	0	0	0
	GCA_001515185.1	GB_GCA_001515185.1	d__Archaea;p__Hadarchaeota;c__Hadarchaeia;o__Hadarchaeales;f__Hadarchaeaceae;g__DG-33;s__DG-33 sp001515185	63.87	0	0	0	0	0	0	0	0	0	0	0	0	0	0	0	1
	GCA_004375695.1	GB_GCA_004375695.1	d__Archaea;p__Hadarchaeota;c__Hadarchaeia;o__Hadarchaeales;f__Hadarchaeaceae;g__DG-33;s__DG-33 sp004375695	60.8	0	0	0	0	0	0	0	0	0	0	0	0	0	0	0	1
	GCA_023129675.1	GB_GCA_023129675.1	d__Archaea;p__Hadarchaeota;c__Hadarchaeia;o__Hadarchaeales;f__Hadarchaeaceae;g__DG-33;s__DG-33 sp023129675	75.71	0	0	0	0	0	0	0	0	0	0	0	0	0	0	0	1
	GCA_020725055.1	GB_GCA_020725055.1	d__Archaea;p__Hadarchaeota;c__Hadarchaeia;o__Hadarchaeales;f__Hadarchaeaceae;g__DYFS01;s__DYFS01 sp020725055	82.08	0	0	0	0	0	0	0	0	0	0	0	0	0	0	0	1
	GCA_020725895.1	GB_GCA_020725895.1	d__Archaea;p__Hadarchaeota;c__Hadarchaeia;o__Hadarchaeales;f__Hadarchaeaceae;g__DYTO01;s__DYTO01 sp020725895	83.18	0	0	0	0	0	0	0	0	0	0	0	0	1	0	0	1
	GCA_014361095.1	GB_GCA_014361095.1	d__Archaea;p__Hadarchaeota;c__Hadarchaeia;o__Hadarchaeales;f__Hadarchaeaceae;g__Hadarchaeum;s__Hadarchaeum sp014361095	94.08	0	0	0	0	0	0	0	0	0	0	0	0	0	0	0	0
	GCA_001515205.2	GB_GCA_001515205.2	d__Archaea;p__Hadarchaeota;c__Hadarchaeia;o__Hadarchaeales;f__Hadarchaeaceae;g__Hadarchaeum;s__Hadarchaeum yellowstonense	89.72	0	0	0	0	0	0	0	0	0	0	0	0	0	0	0	1
	GCA_021163965.1	GB_GCA_021163965.1	d__Archaea;p__Hadarchaeota;c__Hadarchaeia;o__Hadarchaeales;f__JAGGTB01;g__JAGGTB01;s__JAGGTB01 sp021163965	70	0	0	0	0	0	0	0	0	0	0	0	0	1	0	0	1
	GCA_004347925.1	GB_GCA_004347925.1	d__Archaea;p__Hadarchaeota;c__Hadarchaeia;o__Hadarchaeales;f__WYZ-LMO6;g__WYZ-LMO6;s__WYZ-LMO6 sp004347925	92.37	0	0	0	1	2	1	1	0	0	0	0	0	0	0	0	1
	GCA_002010195.1	GB_GCA_002010195.1	d__Archaea;p__Halobacteriota;c__Archaeoglobi;o__Archaeoglobales;f__Archaeoglobaceae;g__Archaeoglobus_A;s__Archaeoglobus_A sp002010195	99.35	0	0	0	0	0	0	0	0	0	0	0	0	0	0	0	1
	GCA_002011215.1	GB_GCA_002011215.1	d__Archaea;p__Halobacteriota;c__Archaeoglobi;o__Archaeoglobales;f__Archaeoglobaceae;g__Archaeoglobus_A;s__Archaeoglobus_A sp002011215	100	0	0	0	0	0	0	0	0	0	0	0	0	0	0	0	1
	GCA_002011235.1	GB_GCA_002011235.1	d__Archaea;p__Halobacteriota;c__Archaeoglobi;o__Archaeoglobales;f__Archaeoglobaceae;g__Archaeoglobus_A;s__Archaeoglobus_A sp002011235	94.77	0	0	0	0	0	0	0	0	0	0	0	0	0	0	0	1
	GCA_002494625.1	GB_GCA_002494625.1	d__Archaea;p__Halobacteriota;c__Archaeoglobi;o__Archaeoglobales;f__Archaeoglobaceae;g__Archaeoglobus_A;s__Archaeoglobus_A sp002494625	98.69	0	0	0	0	0	0	0	0	0	0	0	0	0	0	0	1
	GCA_003662985.1	GB_GCA_003662985.1	d__Archaea;p__Halobacteriota;c__Archaeoglobi;o__Archaeoglobales;f__Archaeoglobaceae;g__Archaeoglobus_A;s__Archaeoglobus_A sp003662985	78.52	0	0	0	0	0	0	0	0	0	0	0	0	0	0	0	0
	GCA_017656505.1	GB_GCA_017656505.1	d__Archaea;p__Halobacteriota;c__Archaeoglobi;o__Archaeoglobales;f__Archaeoglobaceae;g__Archaeoglobus_A;s__Archaeoglobus_A sp017656505	100	0	0	0	0	0	0	0	0	0	0	0	0	0	0	0	1
	GCF_000385565.1	RS_GCF_000385565.1	d__Archaea;p__Halobacteriota;c__Archaeoglobi;o__Archaeoglobales;f__Archaeoglobaceae;g__Archaeoglobus_A;s__Archaeoglobus_A sulfaticallidus	100	0	0	0	0	0	0	0	0	0	0	0	0	0	0	0	1
	GCF_000025285.1	RS_GCF_000025285.1	d__Archaea;p__Halobacteriota;c__Archaeoglobi;o__Archaeoglobales;f__Archaeoglobaceae;g__Archaeoglobus_B;s__Archaeoglobus_B profundus	99.84	0	0	0	0	0	0	0	0	0	0	0	0	0	0	0	1
	GCA_003663025.1	GB_GCA_003663025.1	d__Archaea;p__Halobacteriota;c__Archaeoglobi;o__Archaeoglobales;f__Archaeoglobaceae;g__Archaeoglobus_B;s__Archaeoglobus_B sp003663025	71.71	0	0	0	0	0	1	1	0	0	0	0	0	0	0	0	1
	GCA_003663055.1	GB_GCA_003663055.1	d__Archaea;p__Halobacteriota;c__Archaeoglobi;o__Archaeoglobales;f__Archaeoglobaceae;g__Archaeoglobus_C;s__Archaeoglobus_C sp003663055	73.5	0	0	0	0	0	0	0	0	0	0	0	0	0	0	0	1
	GCA_003978865.1	GB_GCA_003978865.1	d__Archaea;p__Halobacteriota;c__Archaeoglobi;o__Archaeoglobales;f__Archaeoglobaceae;g__Archaeoglobus_C;s__Archaeoglobus_C sp003978865	71.02	0	0	0	0	0	0	0	0	0	0	0	0	0	0	0	0
	GCA_015520485.1	GB_GCA_015520485.1	d__Archaea;p__Halobacteriota;c__Archaeoglobi;o__Archaeoglobales;f__Archaeoglobaceae;g__Archaeoglobus_C;s__Archaeoglobus_C sp015520485	99.35	0	0	0	0	0	0	0	0	0	0	0	0	0	0	0	1
	GCF_000194625.1	RS_GCF_000194625.1	d__Archaea;p__Halobacteriota;c__Archaeoglobi;o__Archaeoglobales;f__Archaeoglobaceae;g__Archaeoglobus_C;s__Archaeoglobus_C veneficus	99.35	0	0	0	0	0	0	0	0	0	0	0	0	0	0	0	1
	GCF_000008665.1	RS_GCF_000008665.1	d__Archaea;p__Halobacteriota;c__Archaeoglobi;o__Archaeoglobales;f__Archaeoglobaceae;g__Archaeoglobus;s__Archaeoglobus fulgidus	100	0	0	0	0	0	0	0	0	0	0	0	0	0	0	0	1
	GCF_016757965.1	RS_GCF_016757965.1	d__Archaea;p__Halobacteriota;c__Archaeoglobi;o__Archaeoglobales;f__Archaeoglobaceae;g__Archaeoglobus;s__Archaeoglobus neptunius	100	0	0	0	0	0	0	0	0	0	0	0	0	0	0	0	1
	GCA_002507545.1	GB_GCA_002507545.1	d__Archaea;p__Halobacteriota;c__Archaeoglobi;o__Archaeoglobales;f__Archaeoglobaceae;g__Archaeoglobus;s__Archaeoglobus sp002507545	99.35	0	0	0	0	0	0	0	0	0	0	0	0	1	0	0	1
	GCA_017656475.1	GB_GCA_017656475.1	d__Archaea;p__Halobacteriota;c__Archaeoglobi;o__Archaeoglobales;f__Archaeoglobaceae;g__Archaeoglobus;s__Archaeoglobus sp017656475	98.04	0	0	0	0	0	0	0	0	0	0	0	0	0	0	0	1
	GCA_003662995.1	GB_GCA_003662995.1	d__Archaea;p__Halobacteriota;c__Archaeoglobi;o__Archaeoglobales;f__Archaeoglobaceae;g__B5-G16;s__B5-G16 sp003662995	96.73	0	0	0	0	0	0	0	0	0	0	0	0	0	0	0	1
	GCA_021163065.1	GB_GCA_021163065.1	d__Archaea;p__Halobacteriota;c__Archaeoglobi;o__Archaeoglobales;f__Archaeoglobaceae;g__B5-G16;s__B5-G16 sp021163065	98.04	0	0	0	0	0	0	0	0	0	0	1	0	0	0	0	1
	GCF_000025505.1	RS_GCF_000025505.1	d__Archaea;p__Halobacteriota;c__Archaeoglobi;o__Archaeoglobales;f__Archaeoglobaceae;g__Ferroglobus;s__Ferroglobus placidus	100	0	0	0	0	0	0	0	1	0	0	0	0	0	1	0	1
	GCA_015520115.1	GB_GCA_015520115.1	d__Archaea;p__Halobacteriota;c__Archaeoglobi;o__Archaeoglobales;f__Archaeoglobaceae;g__Ferroglobus;s__Ferroglobus sp015520115	94.42	0	0	0	0	0	0	0	1	0	0	0	0	0	1	0	1
	GCA_000789255.1	GB_GCA_000789255.1	d__Archaea;p__Halobacteriota;c__Archaeoglobi;o__Archaeoglobales;f__Archaeoglobaceae;g__Geoglobus;s__Geoglobus acetivorans	99.84	0	0	0	0	0	0	0	1	0	0	0	0	0	1	0	1
	GCA_015163485.1	GB_GCA_015163485.1	d__Archaea;p__Halobacteriota;c__Archaeoglobi;o__Archaeoglobales;f__Archaeoglobaceae;g__Geoglobus;s__Geoglobus acetivorans_A	99.84	0	0	0	0	0	0	0	1	0	0	0	0	0	1	0	1
	GCF_001006045.1	RS_GCF_001006045.1	d__Archaea;p__Halobacteriota;c__Archaeoglobi;o__Archaeoglobales;f__Archaeoglobaceae;g__Geoglobus;s__Geoglobus ahangari	100	0	0	0	0	0	0	0	1	0	0	0	0	0	1	0	1
	GCA_002494725.1	GB_GCA_002494725.1	d__Archaea;p__Halobacteriota;c__Archaeoglobi;o__Archaeoglobales;f__Archaeoglobaceae;g__Geoglobus;s__Geoglobus sp002494725	92.16	0	0	0	0	0	0	0	1	0	0	0	0	0	1	0	1
	GCA_015522195.1	GB_GCA_015522195.1	d__Archaea;p__Halobacteriota;c__Archaeoglobi;o__Archaeoglobales;f__Archaeoglobaceae;g__Geoglobus;s__Geoglobus sp015522195	93.46	0	0	0	0	0	0	0	1	0	0	0	0	0	1	0	0
	GCA_015523645.1	GB_GCA_015523645.1	d__Archaea;p__Halobacteriota;c__Archaeoglobi;o__Archaeoglobales;f__Archaeoglobaceae;g__Geoglobus;s__Geoglobus sp015523645	93.95	0	0	0	0	0	0	0	1	0	0	0	0	0	0	0	0
	GCA_002010045.1	GB_GCA_002010045.1	d__Archaea;p__Halobacteriota;c__Archaeoglobi;o__Archaeoglobales;f__Archaeoglobaceae;g__JdFR-22;s__JdFR-22 sp002010045	98.69	0	0	0	0	0	0	0	0	0	0	0	0	0	0	0	1
	GCA_002010215.1	GB_GCA_002010215.1	d__Archaea;p__Halobacteriota;c__Archaeoglobi;o__Archaeoglobales;f__Archaeoglobaceae;g__JdFR-37;s__JdFR-37 sp002010215	94.77	0	0	0	0	0	0	0	1	0	0	0	0	0	1	0	1
	GCA_002010285.1	GB_GCA_002010285.1	d__Archaea;p__Halobacteriota;c__Archaeoglobi;o__Archaeoglobales;f__Archaeoglobaceae;g__JdFR-41;s__JdFR-41 sp002010285	95.92	0	0	0	0	0	0	0	0	0	0	0	0	0	0	0	1
	GCA_015523665.1	GB_GCA_015523665.1	d__Archaea;p__Halobacteriota;c__Archaeoglobi;o__Archaeoglobales;f__Archaeoglobaceae;g__WAJX01;s__WAJX01 sp015523665	85.24	0	0	0	0	0	0	0	0	0	0	0	0	0	0	0	0
	GCA_015523335.1	GB_GCA_015523335.1	d__Archaea;p__Halobacteriota;c__Archaeoglobi;o__Archaeoglobales;f__Archaeoglobaceae;g__WAKM01;s__WAKM01 sp015523335	98.04	0	0	0	0	0	0	0	0	0	0	0	0	0	0	0	1
	GCA_004347865.1	GB_GCA_004347865.1	d__Archaea;p__Halobacteriota;c__Archaeoglobi;o__Archaeoglobales;f__Archaeoglobaceae;g__WYZ-LMO2;s__WYZ-LMO2 sp004347865	97.6	0	0	0	1	1	1	1	0	0	0	0	0	0	0	0	0
	GCA_011605865.1	GB_GCA_011605865.1	d__Archaea;p__Halobacteriota;c__Archaeoglobi;o__Archaeoglobales;f__Archaeoglobaceae;g__WYZ-LMO2;s__WYZ-LMO2 sp011605865	89.54	0	0	0	0	0	0	0	0	0	0	0	0	0	0	0	1
	GCA_025057895.1	GB_GCA_025057895.1	d__Archaea;p__Halobacteriota;c__Archaeoglobi;o__Archaeoglobales;f__Archaeoglobaceae;g__WYZ-LMO2;s__WYZ-LMO2 sp025057895	85.62	0	0	0	0	0	0	0	0	0	0	0	0	0	0	0	1
	GCA_025058735.1	GB_GCA_025058735.1	d__Archaea;p__Halobacteriota;c__Archaeoglobi;o__Archaeoglobales;f__Archaeoglobaceae;g__WYZ-LMO2;s__WYZ-LMO2 sp025058735	98.37	0	0	0	0	0	0	0	0	0	0	0	0	0	0	0	1
	GCA_025058955.1	GB_GCA_025058955.1	d__Archaea;p__Halobacteriota;c__Archaeoglobi;o__Archaeoglobales;f__Archaeoglobaceae;g__WYZ-LMO2;s__WYZ-LMO2 sp025058955	84.02	0	0	0	0	0	0	0	0	0	0	0	0	0	0	0	1
	GCA_025059545.1	GB_GCA_025059545.1	d__Archaea;p__Halobacteriota;c__Archaeoglobi;o__Archaeoglobales;f__Archaeoglobaceae;g__WYZ-LMO2;s__WYZ-LMO2 sp025059545	92.96	0	0	0	0	0	0	0	0	0	0	0	0	0	0	0	1
	GCA_002010305.1	GB_GCA_002010305.1	d__Archaea;p__Halobacteriota;c__Archaeoglobi;o__Archaeoglobales;f__JdFR-42;g__JdFR-42;s__JdFR-42 sp002010305	99.84	0	0	0	1	2	2	2	0	0	0	0	0	0	0	0	0
	GCA_015523685.1	GB_GCA_015523685.1	d__Archaea;p__Halobacteriota;c__Archaeoglobi;o__Archaeoglobales;f__JdFR-42;g__WAJW01;s__WAJW01 sp015523685	95.6	0	1	0	0	2	2	2	1	0	0	0	0	0	1	0	0
	GCA_002011165.1	GB_GCA_002011165.1	d__Archaea;p__Halobacteriota;c__Archaeoglobi;o__JdFR-21;f__JdFR-21;g__JdFR-21;s__JdFR-21 sp002011165	96.08	0	0	0	0	0	0	0	1	0	0	0	0	1	1	0	1
	GCA_014361165.1	GB_GCA_014361165.1	d__Archaea;p__Halobacteriota;c__Archaeoglobi;o__JdFR-21;f__JdFR-21;g__JdFR-21;s__JdFR-21 sp014361165	87.53	0	0	0	0	0	0	0	0	0	0	0	0	1	0	0	1
	GCA_003139855.1	GB_GCA_003139855.1	d__Archaea;p__Halobacteriota;c__Bog-38;o__Bog-38;f__Bog-38;g__Bog-38;s__Bog-38 sp003139855	95.92	1	0	0	0	1	1	1	1	0	0	0	0	0	1	1	0
	GCA_003158275.1	GB_GCA_003158275.1	d__Archaea;p__Halobacteriota;c__Bog-38;o__Bog-38;f__Bog-38;g__Bog-38;s__Bog-38 sp003158275	74.16	0	0	0	0	0	2	0	0	0	0	0	0	0	0	0	0
	GCA_003162175.1	GB_GCA_003162175.1	d__Archaea;p__Halobacteriota;c__Bog-38;o__Bog-38;f__Bog-38;g__Bog-38;s__Bog-38 sp003162175	94.58	0	0	1	0	1	1	1	0	0	0	0	0	0	1	1	1
	GCA_003170935.1	GB_GCA_003170935.1	d__Archaea;p__Halobacteriota;c__Bog-38;o__Bog-38;f__Bog-38;g__Bog-38;s__Bog-38 sp003170935	90.03	1	0	0	0	1	1	1	2	0	0	0	0	0	1	1	1
	GCA_015660915.1	GB_GCA_015660915.1	d__Archaea;p__Halobacteriota;c__Bog-38;o__Bog-38;f__Bog-38;g__Bog-38;s__Bog-38 sp015660915	96.57	1	0	0	0	1	1	1	1	0	0	0	0	0	1	1	1
	GCA_015661395.1	GB_GCA_015661395.1	d__Archaea;p__Halobacteriota;c__Bog-38;o__Bog-38;f__Bog-38;g__Bog-38;s__Bog-38 sp015661395	96.41	1	0	0	0	1	1	1	1	0	0	0	0	0	1	1	1
	GCF_000710615.1	RS_GCF_000710615.1	d__Archaea;p__Halobacteriota;c__Halobacteria;o__Halobacteriales;f__Haladaptataceae;g__Haladaptatus;s__Haladaptatus cibarius	99.57	0	0	0	0	0	0	0	0	0	0	1	0	0	0	0	0
	GCF_900156425.1	RS_GCF_900156425.1	d__Archaea;p__Halobacteriota;c__Halobacteria;o__Halobacteriales;f__Haladaptataceae;g__Haladaptatus;s__Haladaptatus litoreus	100	0	0	0	0	0	0	0	0	0	0	1	0	0	0	0	0
	GCF_020700235.1	RS_GCF_020700235.1	d__Archaea;p__Halobacteriota;c__Halobacteria;o__Halobacteriales;f__Haladaptataceae;g__Haladaptatus;s__Haladaptatus pallidirubidus	99.5	0	0	0	0	0	0	0	0	0	0	2	0	0	0	0	0
	GCF_000376445.1	RS_GCF_000376445.1	d__Archaea;p__Halobacteriota;c__Halobacteria;o__Halobacteriales;f__Haladaptataceae;g__Haladaptatus;s__Haladaptatus paucihalophilus	99.08	0	0	0	0	0	0	0	0	0	0	1	1	0	0	0	0
	GCF_001625445.1	RS_GCF_001625445.1	d__Archaea;p__Halobacteriota;c__Halobacteria;o__Halobacteriales;f__Haladaptataceae;g__Haladaptatus;s__Haladaptatus sp001625445	98.69	0	0	0	0	0	0	0	0	0	0	1	0	0	0	0	0
	GCA_003298465.1	GB_GCA_003298465.1	d__Archaea;p__Halobacteriota;c__Halobacteria;o__Halobacteriales;f__Haladaptataceae;g__Haladaptatus;s__Haladaptatus sp003298465	99.36	0	0	0	0	0	0	0	0	0	0	1	0	0	0	0	0
	GCF_020614375.1	RS_GCF_020614375.1	d__Archaea;p__Halobacteriota;c__Halobacteria;o__Halobacteriales;f__Haladaptataceae;g__Haladaptatus;s__Haladaptatus sp020614375	98.87	0	0	0	0	0	0	0	0	0	0	1	0	0	0	0	0
	GCF_020618475.1	RS_GCF_020618475.1	d__Archaea;p__Halobacteriota;c__Halobacteria;o__Halobacteriales;f__Haladaptataceae;g__Haladaptatus;s__Haladaptatus sp020618475	99.5	0	0	0	0	0	0	0	0	1	0	1	0	1	0	0	0
	GCF_021083305.1	RS_GCF_021083305.1	d__Archaea;p__Halobacteriota;c__Halobacteria;o__Halobacteriales;f__Haladaptataceae;g__Haladaptatus;s__Haladaptatus sp021083305	99.08	0	0	0	0	0	0	0	0	0	0	1	0	0	0	0	0
	GCA_024227995.1	GB_GCA_024227995.1	d__Archaea;p__Halobacteriota;c__Halobacteria;o__Halobacteriales;f__Haladaptataceae;g__Haladaptatus;s__Haladaptatus sp024227995	99.08	0	0	0	0	0	0	0	0	0	0	1	0	1	0	0	0
	GCF_004143485.2	RS_GCF_004143485.2	d__Archaea;p__Halobacteriota;c__Halobacteria;o__Halobacteriales;f__Haladaptataceae;g__Halorussus;s__Halorussus amylolyticus	99.5	0	0	0	0	0	0	0	0	0	0	1	0	0	0	0	0
	GCF_004765805.1	RS_GCF_004765805.1	d__Archaea;p__Halobacteriota;c__Halobacteria;o__Halobacteriales;f__Haladaptataceae;g__Halorussus;s__Halorussus halobius	98.23	0	0	0	0	0	0	0	0	0	0	0	0	0	0	0	0
	GCF_008831545.1	RS_GCF_008831545.1	d__Archaea;p__Halobacteriota;c__Halobacteria;o__Halobacteriales;f__Haladaptataceae;g__Halorussus;s__Halorussus halophilus	99.5	0	0	0	0	0	0	0	0	0	0	1	0	0	0	0	0
	GCF_003382685.1	RS_GCF_003382685.1	d__Archaea;p__Halobacteriota;c__Halobacteria;o__Halobacteriales;f__Haladaptataceae;g__Halorussus;s__Halorussus litoreus	97.8	0	0	0	0	0	0	0	0	0	0	1	0	0	0	0	0
	GCF_004765795.1	RS_GCF_004765795.1	d__Archaea;p__Halobacteriota;c__Halobacteria;o__Halobacteriales;f__Haladaptataceae;g__Halorussus;s__Halorussus marinus	99.93	0	0	0	0	0	0	0	0	0	0	0	0	0	0	0	0
	GCF_004087835.1	RS_GCF_004087835.1	d__Archaea;p__Halobacteriota;c__Halobacteria;o__Halobacteriales;f__Haladaptataceae;g__Halorussus;s__Halorussus pelagicus	99.49	0	0	0	0	0	0	0	0	0	0	0	0	0	0	0	0
	GCF_003369835.1	RS_GCF_003369835.1	d__Archaea;p__Halobacteriota;c__Halobacteria;o__Halobacteriales;f__Haladaptataceae;g__Halorussus;s__Halorussus rarus	99.5	0	0	0	0	0	0	0	0	0	0	0	0	1	0	0	0
	GCF_004765785.1	RS_GCF_004765785.1	d__Archaea;p__Halobacteriota;c__Halobacteria;o__Halobacteriales;f__Haladaptataceae;g__Halorussus;s__Halorussus ruber	99.93	0	0	0	0	0	0	0	0	0	0	1	0	0	0	0	0
	GCF_004765815.2	RS_GCF_004765815.2	d__Archaea;p__Halobacteriota;c__Halobacteria;o__Halobacteriales;f__Haladaptataceae;g__Halorussus;s__Halorussus salinus	99.5	0	0	0	0	0	0	0	0	0	0	1	0	0	0	0	0
	GCA_003023465.1	GB_GCA_003023465.1	d__Archaea;p__Halobacteriota;c__Halobacteria;o__Halobacteriales;f__Haladaptataceae;g__Halorussus;s__Halorussus sp003023465	72.86	0	0	0	0	0	0	0	0	0	0	0	0	0	0	0	0
	GCA_005239435.1	GB_GCA_005239435.1	d__Archaea;p__Halobacteriota;c__Halobacteria;o__Halobacteriales;f__Haladaptataceae;g__Halorussus;s__Halorussus sp005239435	99.5	0	0	0	0	0	0	0	0	1	0	1	0	0	0	0	0
	GCF_010747475.1	RS_GCF_010747475.1	d__Archaea;p__Halobacteriota;c__Halobacteria;o__Halobacteriales;f__Haladaptataceae;g__Halorussus;s__Halorussus sp010747475	97.72	0	0	0	0	0	0	0	0	0	0	1	0	1	0	0	0
	GCF_023238205.1	RS_GCF_023238205.1	d__Archaea;p__Halobacteriota;c__Halobacteria;o__Halobacteriales;f__Haladaptataceae;g__Halorussus;s__Halorussus sp023238205	99.93	0	0	0	0	0	0	0	0	0	0	1	0	1	0	0	0
	GCF_023238445.1	RS_GCF_023238445.1	d__Archaea;p__Halobacteriota;c__Halobacteria;o__Halobacteriales;f__Haladaptataceae;g__Halorussus;s__Halorussus sp023238445	99.15	0	0	0	0	0	0	0	0	0	0	0	0	0	0	0	0
	GCF_024138125.1	RS_GCF_024138125.1	d__Archaea;p__Halobacteriota;c__Halobacteria;o__Halobacteriales;f__Haladaptataceae;g__Halorussus;s__Halorussus sp024138125	99.93	0	0	0	0	0	0	0	0	0	0	0	0	0	0	0	0
	GCF_024138165.1	RS_GCF_024138165.1	d__Archaea;p__Halobacteriota;c__Halobacteria;o__Halobacteriales;f__Haladaptataceae;g__Halorussus;s__Halorussus sp024138165	98.65	0	0	0	0	0	0	0	0	0	0	1	0	0	0	0	0
	GCF_024218795.1	RS_GCF_024218795.1	d__Archaea;p__Halobacteriota;c__Halobacteria;o__Halobacteriales;f__Haladaptataceae;g__Halorussus;s__Halorussus sp024218795	99.5	0	0	0	0	0	0	0	0	0	0	1	0	1	0	0	0
	GCF_000196895.1	RS_GCF_000196895.1	d__Archaea;p__Halobacteriota;c__Halobacteria;o__Halobacteriales;f__Halalkalicoccaceae;g__Halalkalicoccus;s__Halalkalicoccus jeotgali	99.84	0	0	0	0	0	0	0	0	0	0	0	0	0	0	0	0
	GCF_001593955.1	RS_GCF_001593955.1	d__Archaea;p__Halobacteriota;c__Halobacteria;o__Halobacteriales;f__Halalkalicoccaceae;g__Halalkalicoccus;s__Halalkalicoccus paucihalophilus	99.42	0	0	0	0	0	0	0	0	0	0	0	0	0	0	0	0
	GCA_022561895.1	GB_GCA_022561895.1	d__Archaea;p__Halobacteriota;c__Halobacteria;o__Halobacteriales;f__Halalkalicoccaceae;g__Halalkalicoccus;s__Halalkalicoccus sp022561895	87.36	0	0	0	0	0	0	0	0	0	0	0	0	0	0	0	0
	GCF_003697815.1	RS_GCF_003697815.1	d__Archaea;p__Halobacteriota;c__Halobacteria;o__Halobacteriales;f__Halalkalicoccaceae;g__Halalkalicoccus;s__Halalkalicoccus subterraneus	99.04	0	0	0	0	0	0	0	0	0	0	0	0	0	0	0	0
	GCA_007128515.1	GB_GCA_007128515.1	d__Archaea;p__Halobacteriota;c__Halobacteria;o__Halobacteriales;f__Halalkalicoccaceae;g__SKXI01;s__SKXI01 sp007128515	72.48	0	0	0	0	0	0	0	0	0	0	0	0	0	0	0	0
	GCA_007129135.1	GB_GCA_007129135.1	d__Archaea;p__Halobacteriota;c__Halobacteria;o__Halobacteriales;f__Halalkalicoccaceae;g__SKXI01;s__SKXI01 sp007129135	84.42	0	0	0	0	0	0	0	0	1	1	0	0	0	0	0	0
	GCF_017094525.1	RS_GCF_017094525.1	d__Archaea;p__Halobacteriota;c__Halobacteria;o__Halobacteriales;f__Haloarculaceae;g__Halapricum;s__Halapricum desulfuricans	98.44	0	0	0	0	0	0	0	0	0	0	0	0	0	0	0	0
	GCF_004799665.1	RS_GCF_004799665.1	d__Archaea;p__Halobacteriota;c__Halobacteria;o__Halobacteriales;f__Haloarculaceae;g__Halapricum;s__Halapricum salinum	99.5	0	0	0	0	0	0	0	0	0	0	0	1	0	0	0	0
	GCF_009741825.1	RS_GCF_009741825.1	d__Archaea;p__Halobacteriota;c__Halobacteria;o__Halobacteriales;f__Haloarculaceae;g__Halapricum;s__Halapricum sp009741825	91.56	0	0	0	0	0	0	0	0	0	0	0	1	0	0	0	0
	GCF_017094465.1	RS_GCF_017094465.1	d__Archaea;p__Halobacteriota;c__Halobacteria;o__Halobacteriales;f__Haloarculaceae;g__Halapricum;s__Halapricum sp017094465	97.5	0	0	0	0	0	0	0	0	0	0	0	0	0	0	0	0
	GCF_017094505.1	RS_GCF_017094505.1	d__Archaea;p__Halobacteriota;c__Halobacteria;o__Halobacteriales;f__Haloarculaceae;g__Halapricum;s__Halapricum sp017094505	98.01	0	0	0	0	0	0	0	0	0	0	0	0	0	0	0	0
	GCF_000336615.1	RS_GCF_000336615.1	d__Archaea;p__Halobacteriota;c__Halobacteria;o__Halobacteriales;f__Haloarculaceae;g__Haloarcula;s__Haloarcula amylolytica	99.92	0	0	0	0	0	0	0	0	0	0	0	1	0	0	0	0
	GCA_000336895.1	GB_GCA_000336895.1	d__Archaea;p__Halobacteriota;c__Halobacteria;o__Halobacteriales;f__Haloarculaceae;g__Haloarcula;s__Haloarcula argentinensis	99.92	0	0	0	0	0	0	0	0	0	0	0	1	0	0	0	0
	GCF_000223905.1	RS_GCF_000223905.1	d__Archaea;p__Halobacteriota;c__Halobacteria;o__Halobacteriales;f__Haloarculaceae;g__Haloarcula;s__Haloarcula hispanica	99.93	0	0	0	0	0	0	0	0	0	0	0	1	0	0	0	0
	GCF_000336635.1	RS_GCF_000336635.1	d__Archaea;p__Halobacteriota;c__Halobacteria;o__Halobacteriales;f__Haloarculaceae;g__Haloarcula;s__Haloarcula japonica	99.93	0	0	0	0	0	0	0	0	0	0	0	1	0	0	0	0
	GCF_005406125.1	RS_GCF_005406125.1	d__Archaea;p__Halobacteriota;c__Halobacteria;o__Halobacteriales;f__Haloarculaceae;g__Haloarcula;s__Haloarcula mannanilytica	99.47	0	0	0	0	0	0	0	0	0	0	0	1	0	0	0	0
	GCF_000011085.1	RS_GCF_000011085.1	d__Archaea;p__Halobacteriota;c__Halobacteria;o__Halobacteriales;f__Haloarculaceae;g__Haloarcula;s__Haloarcula marismortui	99.53	0	0	0	0	0	0	0	0	0	0	0	0	0	0	0	0
	GCF_001280425.1	RS_GCF_001280425.1	d__Archaea;p__Halobacteriota;c__Halobacteria;o__Halobacteriales;f__Haloarculaceae;g__Haloarcula;s__Haloarcula rubripromontorii	99.87	0	0	0	0	0	0	0	0	0	0	0	0	0	0	0	0
	GCF_010119195.1	RS_GCF_010119195.1	d__Archaea;p__Halobacteriota;c__Halobacteria;o__Halobacteriales;f__Haloarculaceae;g__Haloarcula;s__Haloarcula salina	100	0	0	0	0	0	0	0	0	0	0	0	1	0	0	0	0
	GCF_014647415.1	RS_GCF_014647415.1	d__Archaea;p__Halobacteriota;c__Halobacteria;o__Halobacteriales;f__Haloarculaceae;g__Haloarcula;s__Haloarcula sebkhae	99.93	0	0	0	0	0	0	0	0	0	0	0	1	0	0	0	0
	GCF_001485575.1	RS_GCF_001485575.1	d__Archaea;p__Halobacteriota;c__Halobacteria;o__Halobacteriales;f__Haloarculaceae;g__Haloarcula;s__Haloarcula sp001485575	99.93	0	0	0	0	0	0	0	0	0	0	0	1	0	0	0	0
	GCF_008729015.1	RS_GCF_008729015.1	d__Archaea;p__Halobacteriota;c__Halobacteria;o__Halobacteriales;f__Haloarculaceae;g__Haloarcula;s__Haloarcula sp008729015	99.93	0	0	0	0	0	0	0	0	0	0	0	1	0	0	0	0
	GCF_002844335.1	RS_GCF_002844335.1	d__Archaea;p__Halobacteriota;c__Halobacteria;o__Halobacteriales;f__Haloarculaceae;g__Haloarcula;s__Haloarcula taiwanensis	99.93	0	0	0	0	0	0	0	0	0	0	0	1	0	0	0	0
	GCF_000337775.1	RS_GCF_000337775.1	d__Archaea;p__Halobacteriota;c__Halobacteria;o__Halobacteriales;f__Haloarculaceae;g__Haloarcula;s__Haloarcula vallismortis	99.93	0	0	0	0	0	0	0	0	0	0	0	0	0	0	0	0
	GCF_003862495.1	RS_GCF_003862495.1	d__Archaea;p__Halobacteriota;c__Halobacteria;o__Halobacteriales;f__Haloarculaceae;g__Halocatena;s__Halocatena pleomorpha	99.47	0	0	0	0	0	0	0	0	0	0	1	0	0	0	0	0
	GCF_023115355.1	RS_GCF_023115355.1	d__Archaea;p__Halobacteriota;c__Halobacteria;o__Halobacteriales;f__Haloarculaceae;g__Halocatena;s__Halocatena sp023115355	99.54	0	0	0	0	0	0	0	0	0	0	0	1	0	0	0	0
	GCF_023276375.1	RS_GCF_023276375.1	d__Archaea;p__Halobacteriota;c__Halobacteria;o__Halobacteriales;f__Haloarculaceae;g__Halocatena;s__Halocatena sp023276375	98.87	0	0	0	0	0	0	0	0	0	0	1	0	0	0	0	0
	GCA_025041175.1	GB_GCA_025041175.1	d__Archaea;p__Halobacteriota;c__Halobacteria;o__Halobacteriales;f__Haloarculaceae;g__Halocatena;s__Halocatena sp025041175	98.75	0	0	0	0	0	0	0	0	0	0	0	1	0	0	0	0
	GCA_025041195.1	GB_GCA_025041195.1	d__Archaea;p__Halobacteriota;c__Halobacteria;o__Halobacteriales;f__Haloarculaceae;g__Halocatena;s__Halocatena sp025041195	98.62	0	0	0	0	0	0	0	0	0	0	1	1	0	0	0	0
	GCF_003058365.1	RS_GCF_003058365.1	d__Archaea;p__Halobacteriota;c__Halobacteria;o__Halobacteriales;f__Haloarculaceae;g__Halococcoides;s__Halococcoides cellulosivorans	96.52	0	0	0	0	0	0	0	0	0	0	0	0	0	0	0	0
	GCF_007421925.1	RS_GCF_007421925.1	d__Archaea;p__Halobacteriota;c__Halobacteria;o__Halobacteriales;f__Haloarculaceae;g__Haloglomus;s__Haloglomus irregulare	97.6	0	0	0	0	0	0	0	0	0	0	0	1	0	0	0	0
	GCA_003020985.1	GB_GCA_003020985.1	d__Archaea;p__Halobacteriota;c__Halobacteria;o__Halobacteriales;f__Haloarculaceae;g__Haloglomus;s__Haloglomus sp003020985	89.84	0	0	0	0	0	0	0	0	0	0	0	0	0	0	0	0
	GCF_024298825.1	RS_GCF_024298825.1	d__Archaea;p__Halobacteriota;c__Halobacteria;o__Halobacteriales;f__Haloarculaceae;g__Haloglomus;s__Haloglomus sp024298825	97.8	0	0	0	0	0	0	0	0	0	0	0	1	0	0	0	0
	GCF_024298885.1	RS_GCF_024298885.1	d__Archaea;p__Halobacteriota;c__Halobacteria;o__Halobacteriales;f__Haloarculaceae;g__Haloglomus;s__Haloglomus sp024298885	98.6	0	0	0	0	0	0	0	0	0	0	0	1	0	0	0	0
	GCF_009791395.1	RS_GCF_009791395.1	d__Archaea;p__Halobacteriota;c__Halobacteria;o__Halobacteriales;f__Haloarculaceae;g__Halomarina;s__Halomarina oriensis	98.53	0	0	0	0	0	0	0	0	0	0	0	1	0	0	0	0
	GCF_023699475.1	RS_GCF_023699475.1	d__Archaea;p__Halobacteriota;c__Halobacteria;o__Halobacteriales;f__Haloarculaceae;g__Halomarina;s__Halomarina rubra	99.08	0	0	0	0	0	0	0	0	0	0	0	1	0	0	0	0
	GCF_023074835.1	RS_GCF_023074835.1	d__Archaea;p__Halobacteriota;c__Halobacteria;o__Halobacteriales;f__Haloarculaceae;g__Halomarina;s__Halomarina salina	99.08	0	0	0	0	0	0	0	0	0	0	1	1	0	0	0	0
	GCA_003021975.1	GB_GCA_003021975.1	d__Archaea;p__Halobacteriota;c__Halobacteria;o__Halobacteriales;f__Haloarculaceae;g__Halomarina;s__Halomarina sp003021975	85.82	0	0	0	0	0	0	0	0	0	0	0	0	0	0	0	0
	GCF_024227715.1	RS_GCF_024227715.1	d__Archaea;p__Halobacteriota;c__Halobacteria;o__Halobacteriales;f__Haloarculaceae;g__Halomarina;s__Halomarina sp024227715	99.08	0	0	0	0	0	0	0	0	0	0	1	1	0	0	0	0
	GCF_024228315.1	RS_GCF_024228315.1	d__Archaea;p__Halobacteriota;c__Halobacteria;o__Halobacteriales;f__Haloarculaceae;g__Halomarina;s__Halomarina sp024228315	99.5	0	0	0	0	0	0	0	0	0	0	1	0	2	0	0	0
	GCF_004681185.1	RS_GCF_004681185.1	d__Archaea;p__Halobacteriota;c__Halobacteria;o__Halobacteriales;f__Haloarculaceae;g__Halomicroarcula;s__Halomicroarcula amylolytica	99.45	0	0	0	0	0	0	0	0	0	0	1	1	1	0	0	0
	GCF_010119205.1	RS_GCF_010119205.1	d__Archaea;p__Halobacteriota;c__Halobacteria;o__Halobacteriales;f__Haloarculaceae;g__Halomicroarcula;s__Halomicroarcula limicola	99.05	0	0	0	0	0	0	0	0	0	0	0	0	0	0	0	0
	GCF_019599505.1	RS_GCF_019599505.1	d__Archaea;p__Halobacteriota;c__Halobacteria;o__Halobacteriales;f__Haloarculaceae;g__Halomicroarcula;s__Halomicroarcula nitratireducens	99.45	0	0	0	0	0	0	0	0	0	0	0	0	0	0	0	0
	GCF_014647235.1	RS_GCF_014647235.1	d__Archaea;p__Halobacteriota;c__Halobacteria;o__Halobacteriales;f__Haloarculaceae;g__Halomicroarcula;s__Halomicroarcula pellucida	99.4	0	0	0	0	0	0	0	0	0	0	0	1	0	0	0	0
	GCF_019599465.1	RS_GCF_019599465.1	d__Archaea;p__Halobacteriota;c__Halobacteria;o__Halobacteriales;f__Haloarculaceae;g__Halomicroarcula;s__Halomicroarcula rubra	99.53	0	0	0	0	0	0	0	0	0	0	0	0	0	0	0	0
	GCF_019599405.1	RS_GCF_019599405.1	d__Archaea;p__Halobacteriota;c__Halobacteria;o__Halobacteriales;f__Haloarculaceae;g__Halomicroarcula;s__Halomicroarcula salinisoli	99.53	0	0	0	0	0	0	0	0	0	0	0	0	0	0	0	0
	GCA_003020925.1	GB_GCA_003020925.1	d__Archaea;p__Halobacteriota;c__Halobacteria;o__Halobacteriales;f__Haloarculaceae;g__Halomicroarcula;s__Halomicroarcula sp003020925	88.8	0	0	0	0	0	0	0	0	0	0	0	0	0	0	0	0
	GCA_003021755.1	GB_GCA_003021755.1	d__Archaea;p__Halobacteriota;c__Halobacteria;o__Halobacteriales;f__Haloarculaceae;g__Halomicroarcula;s__Halomicroarcula sp003021755	75.92	0	0	0	0	0	0	0	0	0	0	0	0	0	0	0	0
	GCF_024218775.1	RS_GCF_024218775.1	d__Archaea;p__Halobacteriota;c__Halobacteria;o__Halobacteriales;f__Haloarculaceae;g__Halomicroarcula;s__Halomicroarcula sp024218775	99.53	0	0	0	0	0	0	0	0	0	0	0	0	0	0	0	0
	GCF_000379085.1	RS_GCF_000379085.1	d__Archaea;p__Halobacteriota;c__Halobacteria;o__Halobacteriales;f__Haloarculaceae;g__Halomicrobium;s__Halomicrobium katesii	99.93	0	0	0	0	0	0	0	0	0	0	0	0	0	0	0	0
	GCF_000023965.1	RS_GCF_000023965.1	d__Archaea;p__Halobacteriota;c__Halobacteria;o__Halobacteriales;f__Haloarculaceae;g__Halomicrobium;s__Halomicrobium mukohataei	99.93	0	0	0	0	0	0	0	0	0	0	0	0	0	0	0	0
	GCF_020405185.1	RS_GCF_020405185.1	d__Archaea;p__Halobacteriota;c__Halobacteria;o__Halobacteriales;f__Haloarculaceae;g__Halomicrobium;s__Halomicrobium salinisoli	99.13	0	0	0	0	0	0	0	0	0	0	1	0	0	0	0	0
	GCA_003021685.1	GB_GCA_003021685.1	d__Archaea;p__Halobacteriota;c__Halobacteria;o__Halobacteriales;f__Haloarculaceae;g__Halomicrobium;s__Halomicrobium sp003021685	93.87	0	0	0	0	0	0	0	0	0	0	0	0	0	0	0	0
	GCF_009617995.1	RS_GCF_009617995.1	d__Archaea;p__Halobacteriota;c__Halobacteria;o__Halobacteriales;f__Haloarculaceae;g__Halomicrobium;s__Halomicrobium sp009617995	99.53	0	0	0	0	0	0	0	0	0	0	0	0	0	0	0	0
	GCF_020217425.1	RS_GCF_020217425.1	d__Archaea;p__Halobacteriota;c__Halobacteria;o__Halobacteriales;f__Haloarculaceae;g__Halomicrobium;s__Halomicrobium urmianum	99.13	0	0	0	0	0	0	0	0	0	0	1	0	0	0	0	0
	GCF_900114435.1	RS_GCF_900114435.1	d__Archaea;p__Halobacteriota;c__Halobacteria;o__Halobacteriales;f__Haloarculaceae;g__Halomicrobium;s__Halomicrobium zhouii	99.93	0	0	0	0	0	0	0	0	0	0	0	0	0	0	0	0
	GCF_004944975.1	RS_GCF_004944975.1	d__Archaea;p__Halobacteriota;c__Halobacteria;o__Halobacteriales;f__Haloarculaceae;g__Halorhabdus;s__Halorhabdus amylolytica	98.59	0	0	0	0	0	0	0	0	0	0	0	0	0	0	0	0
	GCF_900880625.1	RS_GCF_900880625.1	d__Archaea;p__Halobacteriota;c__Halobacteria;o__Halobacteriales;f__Haloarculaceae;g__Halorhabdus;s__Halorhabdus rudnickae	98.73	0	0	0	0	0	0	0	0	0	0	0	1	0	0	0	0
	GCF_013839425.1	RS_GCF_013839425.1	d__Archaea;p__Halobacteriota;c__Halobacteria;o__Halobacteriales;f__Haloarculaceae;g__Halorhabdus;s__Halorhabdus salina	98.59	0	0	0	0	0	0	0	0	0	0	0	0	0	0	0	0
	GCF_009690625.1	RS_GCF_009690625.1	d__Archaea;p__Halobacteriota;c__Halobacteria;o__Halobacteriales;f__Haloarculaceae;g__Halorhabdus;s__Halorhabdus sp009690625	97.13	0	0	0	0	0	0	0	0	0	0	0	1	0	0	0	0
	GCF_000470655.1	RS_GCF_000470655.1	d__Archaea;p__Halobacteriota;c__Halobacteria;o__Halobacteriales;f__Haloarculaceae;g__Halorhabdus;s__Halorhabdus tiamatea	97.13	0	0	0	0	0	0	0	0	0	0	0	1	0	0	0	0
	GCF_000023945.1	RS_GCF_000023945.1	d__Archaea;p__Halobacteriota;c__Halobacteria;o__Halobacteriales;f__Haloarculaceae;g__Halorhabdus;s__Halorhabdus utahensis	98.25	0	0	0	0	0	0	0	0	0	0	0	1	0	0	0	0
	GCF_023028225.1	RS_GCF_023028225.1	d__Archaea;p__Halobacteriota;c__Halobacteria;o__Halobacteriales;f__Haloarculaceae;g__Halorientalis;s__Halorientalis litorea	99.93	0	0	0	0	0	0	0	0	0	0	1	1	0	0	0	0
	GCF_023028345.1	RS_GCF_023028345.1	d__Archaea;p__Halobacteriota;c__Halobacteria;o__Halobacteriales;f__Haloarculaceae;g__Halorientalis;s__Halorientalis marina	99.5	0	0	0	0	0	0	0	0	0	0	0	0	0	0	0	0
	GCF_004118325.1	RS_GCF_004118325.1	d__Archaea;p__Halobacteriota;c__Halobacteria;o__Halobacteriales;f__Haloarculaceae;g__Halorientalis;s__Halorientalis pallida	98.65	0	0	0	0	0	0	0	0	0	0	0	1	0	0	0	0
	GCF_900110215.1	RS_GCF_900110215.1	d__Archaea;p__Halobacteriota;c__Halobacteria;o__Halobacteriales;f__Haloarculaceae;g__Halorientalis;s__Halorientalis persica	99.93	0	0	0	0	0	0	0	0	0	0	0	1	0	0	0	0
	GCF_023698535.1	RS_GCF_023698535.1	d__Archaea;p__Halobacteriota;c__Halobacteria;o__Halobacteriales;f__Haloarculaceae;g__Halorientalis;s__Halorientalis regularis	99.57	0	0	0	0	0	0	0	0	0	0	0	1	0	0	0	0
	GCF_005049285.1	RS_GCF_005049285.1	d__Archaea;p__Halobacteriota;c__Halobacteria;o__Halobacteriales;f__Haloarculaceae;g__Halorientalis;s__Halorientalis salina	99.08	0	0	0	0	0	0	0	0	0	0	0	0	0	0	0	0
	GCF_001989615.1	RS_GCF_001989615.1	d__Archaea;p__Halobacteriota;c__Halobacteria;o__Halobacteriales;f__Haloarculaceae;g__Halorientalis;s__Halorientalis sp001989615	99.5	0	0	0	0	0	0	0	0	0	0	0	1	0	0	0	0
	GCF_009663395.1	RS_GCF_009663395.1	d__Archaea;p__Halobacteriota;c__Halobacteria;o__Halobacteriales;f__Haloarculaceae;g__Halosegnis;s__Halosegnis longus	98.8	0	0	0	0	0	0	0	0	0	0	0	0	0	0	0	0
	GCF_009184545.1	RS_GCF_009184545.1	d__Archaea;p__Halobacteriota;c__Halobacteria;o__Halobacteriales;f__Haloarculaceae;g__Halosegnis;s__Halosegnis rubeus	98.73	0	0	0	0	0	0	0	0	0	0	0	0	0	0	0	0
	GCA_003021175.1	GB_GCA_003021175.1	d__Archaea;p__Halobacteriota;c__Halobacteria;o__Halobacteriales;f__Haloarculaceae;g__Halosegnis;s__Halosegnis sp003021175	96.37	0	0	0	0	0	0	0	0	0	0	0	0	0	0	0	0
	GCA_003021785.1	GB_GCA_003021785.1	d__Archaea;p__Halobacteriota;c__Halobacteria;o__Halobacteriales;f__Haloarculaceae;g__Halosegnis;s__Halosegnis sp003021785	96.47	0	0	0	0	0	0	0	0	0	0	0	0	0	0	0	0
	GCA_003023185.1	GB_GCA_003023185.1	d__Archaea;p__Halobacteriota;c__Halobacteria;o__Halobacteriales;f__Haloarculaceae;g__Halosegnis;s__Halosegnis sp003023185	81.68	0	0	0	0	0	0	0	0	0	0	0	0	0	0	0	0
	GCF_024298865.1	RS_GCF_024298865.1	d__Archaea;p__Halobacteriota;c__Halobacteria;o__Halobacteriales;f__Haloarculaceae;g__Halosegnis;s__Halosegnis sp024298865	99.08	0	0	0	0	0	0	0	0	0	0	0	0	0	0	0	0
	GCF_024362405.1	RS_GCF_024362405.1	d__Archaea;p__Halobacteriota;c__Halobacteria;o__Halobacteriales;f__Haloarculaceae;g__Halosegnis;s__Halosegnis sp024362405	99.08	0	0	0	0	0	0	0	0	1	1	0	1	1	0	0	0
	GCF_000337455.1	RS_GCF_000337455.1	d__Archaea;p__Halobacteriota;c__Halobacteria;o__Halobacteriales;f__Haloarculaceae;g__Halosimplex;s__Halosimplex carlsbadense	99	0	0	0	0	0	0	0	0	0	0	0	1	0	0	0	0
	GCF_004698125.1	RS_GCF_004698125.1	d__Archaea;p__Halobacteriota;c__Halobacteria;o__Halobacteriales;f__Haloarculaceae;g__Halosimplex;s__Halosimplex halophilum	99.53	0	0	0	0	0	0	0	0	0	0	0	1	0	0	0	0
	GCF_016065055.1	RS_GCF_016065055.1	d__Archaea;p__Halobacteriota;c__Halobacteria;o__Halobacteriales;f__Haloarculaceae;g__Halosimplex;s__Halosimplex litoreum	99.53	0	0	0	0	0	0	0	0	0	0	0	1	0	0	0	0
	GCF_013415905.1	RS_GCF_013415905.1	d__Archaea;p__Halobacteriota;c__Halobacteria;o__Halobacteriales;f__Haloarculaceae;g__Halosimplex;s__Halosimplex pelagicum	99.53	0	0	0	0	0	0	0	0	0	0	0	1	0	0	0	0
	GCF_013415885.1	RS_GCF_013415885.1	d__Archaea;p__Halobacteriota;c__Halobacteria;o__Halobacteriales;f__Haloarculaceae;g__Halosimplex;s__Halosimplex rubrum	99.13	0	0	0	0	0	0	0	0	0	0	0	1	0	0	0	0
	GCF_003730195.1	RS_GCF_003730195.1	d__Archaea;p__Halobacteriota;c__Halobacteria;o__Halobacteriales;f__Haloarculaceae;g__Halosimplex;s__Halosimplex salinum	99.45	0	0	0	0	0	0	0	0	0	0	0	0	0	0	0	0
	GCA_003023165.1	GB_GCA_003023165.1	d__Archaea;p__Halobacteriota;c__Halobacteria;o__Halobacteriales;f__Haloarculaceae;g__Halosimplex;s__Halosimplex sp003023165	77.5	0	0	0	0	0	0	0	0	0	0	0	0	0	0	0	0
	GCF_900100385.1	RS_GCF_900100385.1	d__Archaea;p__Halobacteriota;c__Halobacteria;o__Halobacteriales;f__Haloarculaceae;g__Halovenus;s__Halovenus aranensis	97.65	0	0	0	0	0	0	0	0	0	0	0	0	0	0	0	0
	GCF_009831575.1	RS_GCF_009831575.1	d__Archaea;p__Halobacteriota;c__Halobacteria;o__Halobacteriales;f__Haloarculaceae;g__Halovenus;s__Halovenus carboxidivorans	99.13	0	0	0	0	0	0	0	0	0	0	0	1	0	0	0	0
	GCA_000416085.1	GB_GCA_000416085.1	d__Archaea;p__Halobacteriota;c__Halobacteria;o__Halobacteriales;f__Haloarculaceae;g__Halovenus;s__Halovenus sp000416085	86.78	0	0	0	0	0	0	0	0	0	0	0	1	0	0	0	0
	GCA_001564135.1	GB_GCA_001564135.1	d__Archaea;p__Halobacteriota;c__Halobacteria;o__Halobacteriales;f__Haloarculaceae;g__Halovenus;s__Halovenus sp001564135	74.87	0	0	0	0	0	0	0	0	0	0	0	1	0	0	0	0
	GCA_003021015.1	GB_GCA_003021015.1	d__Archaea;p__Halobacteriota;c__Halobacteria;o__Halobacteriales;f__Haloarculaceae;g__Halovenus;s__Halovenus sp003021015	88.7	0	0	0	0	0	0	0	0	0	0	0	0	1	0	0	0
	GCA_003021285.1	GB_GCA_003021285.1	d__Archaea;p__Halobacteriota;c__Halobacteria;o__Halobacteriales;f__Haloarculaceae;g__Halovenus;s__Halovenus sp003021285	68.07	0	0	0	0	0	0	0	0	0	0	0	0	0	0	0	0
	GCA_003021335.1	GB_GCA_003021335.1	d__Archaea;p__Halobacteriota;c__Halobacteria;o__Halobacteriales;f__Haloarculaceae;g__Halovenus;s__Halovenus sp003021335	71.28	0	0	0	0	0	0	0	0	0	0	0	0	0	0	0	0
	GCA_003022085.1	GB_GCA_003022085.1	d__Archaea;p__Halobacteriota;c__Halobacteria;o__Halobacteriales;f__Haloarculaceae;g__Halovenus;s__Halovenus sp003022085	57.72	0	0	0	0	0	0	0	0	0	0	0	0	0	0	0	0
	GCA_003022725.1	GB_GCA_003022725.1	d__Archaea;p__Halobacteriota;c__Halobacteria;o__Halobacteriales;f__Haloarculaceae;g__Halovenus;s__Halovenus sp003022725	82.47	0	0	0	0	0	0	0	0	0	0	0	0	1	0	0	0
	GCA_003022845.1	GB_GCA_003022845.1	d__Archaea;p__Halobacteriota;c__Halobacteria;o__Halobacteriales;f__Haloarculaceae;g__Halovenus;s__Halovenus sp003022845	68.31	0	0	0	0	0	0	0	0	0	0	0	0	0	0	0	0
	GCA_003551265.1	GB_GCA_003551265.1	d__Archaea;p__Halobacteriota;c__Halobacteria;o__Halobacteriales;f__Haloarculaceae;g__Halovenus;s__Halovenus sp003551265	90.72	0	0	0	0	0	0	0	0	0	0	0	0	0	0	0	0
	GCA_003551945.1	GB_GCA_003551945.1	d__Archaea;p__Halobacteriota;c__Halobacteria;o__Halobacteriales;f__Haloarculaceae;g__Halovenus;s__Halovenus sp003551945	85.37	0	0	0	0	0	0	0	0	0	0	0	1	0	0	0	0
	GCA_004015825.1	GB_GCA_004015825.1	d__Archaea;p__Halobacteriota;c__Halobacteria;o__Halobacteriales;f__Haloarculaceae;g__Halovenus;s__Halovenus sp004015825	98.72	0	0	0	0	0	0	0	0	0	0	0	1	0	0	0	0
	GCF_024300825.1	RS_GCF_024300825.1	d__Archaea;p__Halobacteriota;c__Halobacteria;o__Halobacteriales;f__Haloarculaceae;g__Natronomonas;s__Natronomonas gomsonensis	99.5	0	0	0	0	0	0	0	0	0	0	0	0	0	0	0	0
	GCF_013391635.1	RS_GCF_013391635.1	d__Archaea;p__Halobacteriota;c__Halobacteria;o__Halobacteriales;f__Haloarculaceae;g__Natronomonas;s__Natronomonas gomsonensis_A	99.5	0	0	0	0	0	0	0	0	0	0	0	0	0	0	0	0
	GCF_013391085.1	RS_GCF_013391085.1	d__Archaea;p__Halobacteriota;c__Halobacteria;o__Halobacteriales;f__Haloarculaceae;g__Natronomonas;s__Natronomonas halophila	99.15	0	0	0	0	0	0	0	0	0	0	0	0	0	0	0	0
	GCF_000591055.1	RS_GCF_000591055.1	d__Archaea;p__Halobacteriota;c__Halobacteria;o__Halobacteriales;f__Haloarculaceae;g__Natronomonas;s__Natronomonas moolapensis	99.57	0	0	0	0	0	0	0	0	0	0	0	0	0	0	0	0
	GCF_000026045.1	RS_GCF_000026045.1	d__Archaea;p__Halobacteriota;c__Halobacteria;o__Halobacteriales;f__Haloarculaceae;g__Natronomonas;s__Natronomonas pharaonis	99.29	0	0	0	0	0	0	0	0	0	0	0	0	0	0	0	0
	GCF_013391105.1	RS_GCF_013391105.1	d__Archaea;p__Halobacteriota;c__Halobacteria;o__Halobacteriales;f__Haloarculaceae;g__Natronomonas;s__Natronomonas salina	98.35	0	0	0	0	0	0	0	0	0	0	0	1	0	0	0	0
	GCF_005239135.1	RS_GCF_005239135.1	d__Archaea;p__Halobacteriota;c__Halobacteria;o__Halobacteriales;f__Haloarculaceae;g__Natronomonas;s__Natronomonas salsuginis	97.72	0	0	0	0	0	0	0	0	0	0	0	0	0	0	0	0
	GCA_003020965.1	GB_GCA_003020965.1	d__Archaea;p__Halobacteriota;c__Halobacteria;o__Halobacteriales;f__Haloarculaceae;g__Natronomonas;s__Natronomonas sp003020965	95.22	0	0	0	0	0	0	0	0	0	0	0	0	0	0	0	0
	GCA_003021005.1	GB_GCA_003021005.1	d__Archaea;p__Halobacteriota;c__Halobacteria;o__Halobacteriales;f__Haloarculaceae;g__Natronomonas;s__Natronomonas sp003021005	88.05	0	0	0	0	0	0	0	0	0	0	0	0	0	0	0	0
	GCA_003021325.1	GB_GCA_003021325.1	d__Archaea;p__Halobacteriota;c__Halobacteria;o__Halobacteriales;f__Haloarculaceae;g__Natronomonas;s__Natronomonas sp003021325	68.12	0	0	0	0	0	0	0	0	0	0	0	0	0	0	0	0
	GCA_003021745.1	GB_GCA_003021745.1	d__Archaea;p__Halobacteriota;c__Halobacteria;o__Halobacteriales;f__Haloarculaceae;g__Natronomonas;s__Natronomonas sp003021745	77.89	0	0	0	0	0	0	0	0	0	0	0	0	0	0	0	0
	GCA_003022815.1	GB_GCA_003022815.1	d__Archaea;p__Halobacteriota;c__Halobacteria;o__Halobacteriales;f__Haloarculaceae;g__Natronomonas;s__Natronomonas sp003022815	61.09	0	0	0	0	0	0	0	0	0	0	0	0	0	0	0	0
	GCA_003022905.1	GB_GCA_003022905.1	d__Archaea;p__Halobacteriota;c__Halobacteria;o__Halobacteriales;f__Haloarculaceae;g__Natronomonas;s__Natronomonas sp003022905	63.09	0	0	0	0	0	0	0	0	0	0	0	0	0	0	0	0
	GCA_003022945.1	GB_GCA_003022945.1	d__Archaea;p__Halobacteriota;c__Halobacteria;o__Halobacteriales;f__Haloarculaceae;g__Natronomonas;s__Natronomonas sp003022945	80.7	0	0	0	0	0	0	0	0	0	0	0	0	0	0	0	0
	GCA_003023535.1	GB_GCA_003023535.1	d__Archaea;p__Halobacteriota;c__Halobacteria;o__Halobacteriales;f__Haloarculaceae;g__Natronomonas;s__Natronomonas sp003023535	65.44	0	0	0	0	0	0	0	0	0	0	0	0	0	0	0	0
	GCA_007121575.1	GB_GCA_007121575.1	d__Archaea;p__Halobacteriota;c__Halobacteria;o__Halobacteriales;f__Haloarculaceae;g__Natronomonas;s__Natronomonas sp007121575	72.63	0	0	0	0	0	0	0	0	0	1	0	0	0	0	0	0
	GCA_007122455.1	GB_GCA_007122455.1	d__Archaea;p__Halobacteriota;c__Halobacteria;o__Halobacteriales;f__Haloarculaceae;g__Natronomonas;s__Natronomonas sp007122455	90.02	0	0	0	0	0	0	0	0	1	1	0	0	0	0	0	0
	GCA_007135435.1	GB_GCA_007135435.1	d__Archaea;p__Halobacteriota;c__Halobacteria;o__Halobacteriales;f__Haloarculaceae;g__Natronomonas;s__Natronomonas sp007135435	83.01	0	0	0	0	0	0	0	0	0	0	0	1	0	0	0	0
	GCF_009741925.1	RS_GCF_009741925.1	d__Archaea;p__Halobacteriota;c__Halobacteria;o__Halobacteriales;f__Haloarculaceae;g__Natronomonas;s__Natronomonas sp009741925	97.8	0	0	0	0	0	0	0	0	0	0	0	0	0	0	0	0
	GCF_013839515.1	RS_GCF_013839515.1	d__Archaea;p__Halobacteriota;c__Halobacteria;o__Halobacteriales;f__Haloarculaceae;g__Natronomonas;s__Natronomonas sp013839515	99.36	0	0	0	0	0	0	0	0	0	0	0	0	0	0	0	0
	GCA_018609665.1	GB_GCA_018609665.1	d__Archaea;p__Halobacteriota;c__Halobacteria;o__Halobacteriales;f__Haloarculaceae;g__Natronomonas;s__Natronomonas sp018609665	86.82	0	0	0	0	0	0	0	0	0	0	0	0	0	0	0	0
	GCF_024298905.1	RS_GCF_024298905.1	d__Archaea;p__Halobacteriota;c__Halobacteria;o__Halobacteriales;f__Haloarculaceae;g__Natronomonas;s__Natronomonas sp024298905	99.93	0	0	0	0	0	0	0	0	0	0	1	0	0	0	0	0
	GCF_024449025.1	RS_GCF_024449025.1	d__Archaea;p__Halobacteriota;c__Halobacteria;o__Halobacteriales;f__Haloarculaceae;g__Natronomonas;s__Natronomonas sp024449025	98.98	0	0	0	0	0	0	0	0	1	0	0	1	0	0	0	0
	GCA_003021305.1	GB_GCA_003021305.1	d__Archaea;p__Halobacteriota;c__Halobacteria;o__Halobacteriales;f__Haloarculaceae;g__QH-10-67-22;s__QH-10-67-22 sp003021305	88.47	0	0	0	0	0	0	0	0	0	0	0	0	0	0	0	0
	GCA_003021105.1	GB_GCA_003021105.1	d__Archaea;p__Halobacteriota;c__Halobacteria;o__Halobacteriales;f__Haloarculaceae;g__QS-1-68-17;s__QS-1-68-17 sp003021105	65.6	0	0	0	0	0	0	0	0	0	0	0	0	0	0	0	0
	GCA_003021655.1	GB_GCA_003021655.1	d__Archaea;p__Halobacteriota;c__Halobacteria;o__Halobacteriales;f__Haloarculaceae;g__QS-4-69-31;s__QS-4-69-31 sp003021655	88.25	0	0	0	0	0	0	0	0	0	0	0	0	0	0	0	0
	GCA_003023785.1	GB_GCA_003023785.1	d__Archaea;p__Halobacteriota;c__Halobacteria;o__Halobacteriales;f__Haloarculaceae;g__QS-5-68-33;s__QS-5-68-33 sp003023785	82.13	0	0	0	0	0	0	0	0	0	0	0	0	1	0	0	0
	GCA_003022005.1	GB_GCA_003022005.1	d__Archaea;p__Halobacteriota;c__Halobacteria;o__Halobacteriales;f__Haloarculaceae;g__QS-5-70-15;s__QS-5-70-15 sp003022005	84.81	0	0	0	0	0	0	0	0	2	1	0	1	1	0	0	0
	GCA_009789175.1	GB_GCA_009789175.1	d__Archaea;p__Halobacteriota;c__Halobacteria;o__Halobacteriales;f__Haloarculaceae;g__Salinibaculum;s__Salinibaculum litoreum	98.57	0	0	0	0	0	0	0	0	0	0	0	0	0	0	0	0
	GCF_009831455.1	RS_GCF_009831455.1	d__Archaea;p__Halobacteriota;c__Halobacteria;o__Halobacteriales;f__Haloarculaceae;g__Salinirussus;s__Salinirussus salinus	99.5	0	0	0	0	0	0	0	0	0	0	0	1	1	0	0	0
	GCA_003022745.1	GB_GCA_003022745.1	d__Archaea;p__Halobacteriota;c__Halobacteria;o__Halobacteriales;f__Haloarculaceae;g__SW-9-67-25;s__SW-9-67-25 sp003022745	71.6	0	0	0	0	0	0	0	0	0	0	0	0	0	0	0	0
	GCA_003023485.1	GB_GCA_003023485.1	d__Archaea;p__Halobacteriota;c__Halobacteria;o__Halobacteriales;f__Haloarculaceae;g__SW-9-67-25;s__SW-9-67-25 sp003023485	63.24	0	0	0	0	0	0	0	0	0	0	0	0	0	0	0	0
	GCA_018609945.1	GB_GCA_018609945.1	d__Archaea;p__Halobacteriota;c__Halobacteria;o__Halobacteriales;f__Haloarculaceae;g__SW-9-67-25;s__SW-9-67-25 sp018609945	89.96	0	0	0	0	0	0	0	0	0	0	0	0	1	0	0	0
	GCF_024972755.1	RS_GCF_024972755.1	d__Archaea;p__Halobacteriota;c__Halobacteria;o__Halobacteriales;f__Halobacteriaceae;g__Halanaeroarchaeum;s__Halanaeroarchaeum sp024972755	97.38	0	0	0	0	0	0	0	0	0	0	0	0	0	0	0	0
	GCF_001011115.1	RS_GCF_001011115.1	d__Archaea;p__Halobacteriota;c__Halobacteria;o__Halobacteriales;f__Halobacteriaceae;g__Halanaeroarchaeum;s__Halanaeroarchaeum sulfurireducens	98.23	0	0	0	0	0	0	0	0	0	0	0	0	0	0	0	0
	GCF_000474235.1	RS_GCF_000474235.1	d__Archaea;p__Halobacteriota;c__Halobacteria;o__Halobacteriales;f__Halobacteriaceae;g__Halarchaeum;s__Halarchaeum acidiphilum	96.47	0	0	0	0	0	0	0	0	0	0	0	0	1	0	0	0
	GCF_014647455.2	RS_GCF_014647455.2	d__Archaea;p__Halobacteriota;c__Halobacteria;o__Halobacteriales;f__Halobacteriaceae;g__Halarchaeum;s__Halarchaeum grantii	99.15	0	0	0	0	0	0	0	0	0	0	0	0	0	0	0	0
	GCF_014647155.1	RS_GCF_014647155.1	d__Archaea;p__Halobacteriota;c__Halobacteria;o__Halobacteriales;f__Halobacteriaceae;g__Halarchaeum;s__Halarchaeum nitratireducens	99.28	0	0	0	0	0	0	0	0	0	0	0	0	0	0	0	0
	GCF_014647115.1	RS_GCF_014647115.1	d__Archaea;p__Halobacteriota;c__Halobacteria;o__Halobacteriales;f__Halobacteriaceae;g__Halarchaeum;s__Halarchaeum rubridurum	99.49	0	0	0	0	0	0	0	0	0	0	0	0	0	0	0	0
	GCF_009831555.1	RS_GCF_009831555.1	d__Archaea;p__Halobacteriota;c__Halobacteria;o__Halobacteriales;f__Halobacteriaceae;g__Halobacterium;s__Halobacterium bonnevillei	93.19	0	0	0	0	0	0	0	0	0	0	0	0	0	0	0	0
	GCF_001488575.1	RS_GCF_001488575.1	d__Archaea;p__Halobacteriota;c__Halobacteria;o__Halobacteriales;f__Halobacteriaceae;g__Halobacterium;s__Halobacterium hubeiense	99.08	0	0	0	0	0	0	0	0	0	0	0	1	0	0	0	0
	GCF_900110535.1	RS_GCF_900110535.1	d__Archaea;p__Halobacteriota;c__Halobacteria;o__Halobacteriales;f__Halobacteriaceae;g__Halobacterium;s__Halobacterium jilantaiense	99.08	0	0	0	0	0	0	0	0	0	0	0	0	0	0	0	0
	GCF_021233415.1	RS_GCF_021233415.1	d__Archaea;p__Halobacteriota;c__Halobacteria;o__Halobacteriales;f__Halobacteriaceae;g__Halobacterium;s__Halobacterium litoreum	99.06	0	0	0	0	0	0	0	0	0	0	0	0	0	0	0	0
	GCF_021233435.1	RS_GCF_021233435.1	d__Archaea;p__Halobacteriota;c__Halobacteria;o__Halobacteriales;f__Halobacteriaceae;g__Halobacterium;s__Halobacterium noricense	99.86	0	0	0	0	0	0	0	0	0	0	0	0	1	0	0	0
	GCF_008124605.1	RS_GCF_008124605.1	d__Archaea;p__Halobacteriota;c__Halobacteria;o__Halobacteriales;f__Halobacteriaceae;g__Halobacterium;s__Halobacterium salinarum	99.42	0	0	0	0	0	0	0	0	0	0	0	0	0	0	0	0
	GCF_000230955.2	RS_GCF_000230955.2	d__Archaea;p__Halobacteriota;c__Halobacteria;o__Halobacteriales;f__Halobacteriaceae;g__Halobacterium;s__Halobacterium sp000230955	98.65	0	0	0	0	0	0	0	0	0	0	0	0	0	0	0	0
	GCF_001485535.1	RS_GCF_001485535.1	d__Archaea;p__Halobacteriota;c__Halobacteria;o__Halobacteriales;f__Halobacteriaceae;g__Halobacterium;s__Halobacterium sp001485535	99.08	0	0	0	0	0	0	0	0	0	0	0	0	0	0	0	0
	GCF_009741975.1	RS_GCF_009741975.1	d__Archaea;p__Halobacteriota;c__Halobacteria;o__Halobacteriales;f__Halobacteriaceae;g__Halobacterium;s__Halobacterium sp009741975	94.4	0	0	0	0	0	0	0	0	0	0	0	0	0	0	0	0
	GCF_011734195.1	RS_GCF_011734195.1	d__Archaea;p__Halobacteriota;c__Halobacteria;o__Halobacteriales;f__Halobacteriaceae;g__Halobacterium;s__Halobacterium sp011734195	99.5	0	0	0	0	0	0	0	0	1	0	0	0	0	0	0	0
	GCF_021028995.1	RS_GCF_021028995.1	d__Archaea;p__Halobacteriota;c__Halobacteria;o__Halobacteriales;f__Halobacteriaceae;g__Halobacterium;s__Halobacterium sp021028995	99.93	0	0	0	0	0	0	0	0	0	0	0	0	0	0	0	0
	GCF_021249345.1	RS_GCF_021249345.1	d__Archaea;p__Halobacteriota;c__Halobacteria;o__Halobacteriales;f__Halobacteriaceae;g__Halobacterium;s__Halobacterium sp021249345	98.23	0	0	0	0	0	0	0	0	0	0	1	0	0	0	0	0
	GCF_021249405.1	RS_GCF_021249405.1	d__Archaea;p__Halobacteriota;c__Halobacteria;o__Halobacteriales;f__Halobacteriaceae;g__Halobacterium;s__Halobacterium sp021249405	98.58	0	0	0	0	0	0	0	0	0	0	1	0	0	0	0	0
	GCF_021729015.1	RS_GCF_021729015.1	d__Archaea;p__Halobacteriota;c__Halobacteria;o__Halobacteriales;f__Halobacteriaceae;g__Halobacterium;s__Halobacterium sp021729015	99.5	0	0	0	0	0	0	0	0	0	0	0	0	0	0	0	0
	GCF_014647475.1	RS_GCF_014647475.1	d__Archaea;p__Halobacteriota;c__Halobacteria;o__Halobacteriales;f__Halobacteriaceae;g__Halocalculus;s__Halocalculus aciditolerans	99.57	0	0	0	0	0	0	0	0	0	0	0	0	0	0	0	0
	GCF_001886955.1	RS_GCF_001886955.1	d__Archaea;p__Halobacteriota;c__Halobacteria;o__Halobacteriales;f__Halobacteriaceae;g__Halodesulfurarchaeum;s__Halodesulfurarchaeum formicicum	96.09	0	0	0	0	0	0	0	0	0	0	0	0	0	0	0	0
	GCA_018334775.1	GB_GCA_018334775.1	d__Archaea;p__Halobacteriota;c__Halobacteria;o__Halobacteriales;f__Halobacteriaceae;g__Halodesulfurarchaeum;s__Halodesulfurarchaeum sp018334775	75.15	0	0	0	0	0	0	0	0	0	0	0	0	0	0	0	0
	GCF_020614395.1	RS_GCF_020614395.1	d__Archaea;p__Halobacteriota;c__Halobacteria;o__Halobacteriales;f__Halobacteriaceae;g__Salarchaeum;s__Salarchaeum japonicum	99.49	0	0	0	0	0	0	0	0	0	0	0	0	0	0	0	0
	GCF_007833275.1	RS_GCF_007833275.1	d__Archaea;p__Halobacteriota;c__Halobacteria;o__Halobacteriales;f__Halobacteriaceae;g__Salarchaeum;s__Salarchaeum sp007833275	99.49	0	0	0	0	0	0	0	0	0	0	0	0	0	0	0	0
	GCF_000334895.1	RS_GCF_000334895.1	d__Archaea;p__Halobacteriota;c__Halobacteria;o__Halobacteriales;f__Halococcaceae;g__Halococcus;s__Halococcus agarilyticus	98.51	0	0	0	0	0	0	0	0	0	0	0	0	0	0	0	0
	GCF_000336675.1	RS_GCF_000336675.1	d__Archaea;p__Halobacteriota;c__Halobacteria;o__Halobacteriales;f__Halococcaceae;g__Halococcus;s__Halococcus hamelinensis	99.08	0	0	0	0	0	0	0	0	0	0	0	1	0	0	0	0
	GCF_000336695.1	RS_GCF_000336695.1	d__Archaea;p__Halobacteriota;c__Halobacteria;o__Halobacteriales;f__Halococcaceae;g__Halococcus;s__Halococcus morrhuae	97.8	0	0	0	0	0	0	0	0	0	0	1	0	0	0	0	0
	GCF_024508235.1	RS_GCF_024508235.1	d__Archaea;p__Halobacteriota;c__Halobacteria;o__Halobacteriales;f__Halococcaceae;g__Halococcus;s__Halococcus qingdaonensis	99.15	0	0	0	0	0	0	0	0	0	0	1	0	0	0	0	0
	GCF_000336915.1	RS_GCF_000336915.1	d__Archaea;p__Halobacteriota;c__Halobacteria;o__Halobacteriales;f__Halococcaceae;g__Halococcus;s__Halococcus saccharolyticus	98.65	0	0	0	0	0	0	0	0	0	0	1	0	1	0	0	0
	GCF_000336935.1	RS_GCF_000336935.1	d__Archaea;p__Halobacteriota;c__Halobacteria;o__Halobacteriales;f__Halococcaceae;g__Halococcus;s__Halococcus salifodinae	98.44	0	0	0	0	0	0	0	0	0	0	0	0	1	0	0	0
	GCF_009900715.1	RS_GCF_009900715.1	d__Archaea;p__Halobacteriota;c__Halobacteria;o__Halobacteriales;f__Halococcaceae;g__Halococcus;s__Halococcus salsus	99.93	0	0	0	0	0	0	0	0	0	0	0	1	0	0	0	0
	GCF_000755245.1	RS_GCF_000755245.1	d__Archaea;p__Halobacteriota;c__Halobacteria;o__Halobacteriales;f__Halococcaceae;g__Halococcus;s__Halococcus sediminicola	98.65	0	0	0	0	0	0	0	0	0	0	1	0	0	0	0	0
	GCA_003021045.1	GB_GCA_003021045.1	d__Archaea;p__Halobacteriota;c__Halobacteria;o__Halobacteriales;f__Halococcaceae;g__Halococcus;s__Halococcus sp003021045	92.27	0	0	0	0	0	0	0	0	0	0	0	0	0	0	0	0
	GCA_003021235.1	GB_GCA_003021235.1	d__Archaea;p__Halobacteriota;c__Halobacteria;o__Halobacteriales;f__Halococcaceae;g__Halococcus;s__Halococcus sp003021235	93.46	0	0	0	0	0	0	0	0	1	0	0	0	0	0	0	0
	GCA_003021705.1	GB_GCA_003021705.1	d__Archaea;p__Halobacteriota;c__Halobacteria;o__Halobacteriales;f__Halococcaceae;g__Halococcus;s__Halococcus sp003021705	87.16	0	0	0	0	0	0	0	0	1	0	1	1	0	0	0	0
	GCA_003021725.1	GB_GCA_003021725.1	d__Archaea;p__Halobacteriota;c__Halobacteria;o__Halobacteriales;f__Halococcaceae;g__Halococcus;s__Halococcus sp003021725	92.98	0	0	0	0	0	0	0	0	0	0	2	1	0	0	0	0
	GCA_003022685.1	GB_GCA_003022685.1	d__Archaea;p__Halobacteriota;c__Halobacteria;o__Halobacteriales;f__Halococcaceae;g__Halococcus;s__Halococcus sp003022685	81.94	0	0	0	0	0	0	0	0	0	0	0	0	0	0	0	0
	GCA_003022925.1	GB_GCA_003022925.1	d__Archaea;p__Halobacteriota;c__Halobacteria;o__Halobacteriales;f__Halococcaceae;g__Halococcus;s__Halococcus sp003022925	92.04	0	0	0	0	0	0	0	0	1	0	0	0	0	0	0	0
	GCF_000336715.1	RS_GCF_000336715.1	d__Archaea;p__Halobacteriota;c__Halobacteria;o__Halobacteriales;f__Halococcaceae;g__Halococcus;s__Halococcus thailandensis	99.08	0	0	0	0	0	0	0	0	0	0	1	0	0	0	0	0
	GCA_000496195.1	GB_GCA_000496195.1	d__Archaea;p__Halobacteriota;c__Halobacteria;o__Halobacteriales;f__Haloferacaceae;g__A07HB70;s__A07HB70 sp000496195	85.2	0	0	0	0	0	0	0	0	1	1	0	0	0	0	0	0
	GCF_002952775.1	RS_GCF_002952775.1	d__Archaea;p__Halobacteriota;c__Halobacteria;o__Halobacteriales;f__Haloferacaceae;g__Halalkaliarchaeum;s__Halalkaliarchaeum desulfuricum	98.8	0	0	0	0	0	0	0	0	0	0	0	0	0	0	0	0
	GCF_024972735.1	RS_GCF_024972735.1	d__Archaea;p__Halobacteriota;c__Halobacteria;o__Halobacteriales;f__Haloferacaceae;g__Halalkaliarchaeum;s__Halalkaliarchaeum sp024972735	98.04	0	0	0	0	0	0	0	0	0	0	0	0	0	0	0	0
	GCF_005543295.1	RS_GCF_005543295.1	d__Archaea;p__Halobacteriota;c__Halobacteria;o__Halobacteriales;f__Haloferacaceae;g__Halalkalirubrum;s__Halalkalirubrum salinum	99.43	0	0	0	0	0	0	0	0	0	0	0	0	0	0	0	0
	GCA_005239175.1	GB_GCA_005239175.1	d__Archaea;p__Halobacteriota;c__Halobacteria;o__Halobacteriales;f__Haloferacaceae;g__Halalkalirubrum;s__Halalkalirubrum sp005239175	99.76	0	0	0	0	0	0	0	0	1	1	0	0	0	0	0	0
	GCF_002844195.1	RS_GCF_002844195.1	d__Archaea;p__Halobacteriota;c__Halobacteria;o__Halobacteriales;f__Haloferacaceae;g__Halegenticoccus;s__Halegenticoccus soli	99.95	0	0	0	0	0	0	0	0	0	0	1	0	3	0	0	0
	GCF_004116405.1	RS_GCF_004116405.1	d__Archaea;p__Halobacteriota;c__Halobacteria;o__Halobacteriales;f__Haloferacaceae;g__Halegenticoccus;s__Halegenticoccus tardaugens	99.57	0	0	0	0	0	0	0	0	1	0	1	1	1	0	0	0
	GCF_900129775.1	RS_GCF_900129775.1	d__Archaea;p__Halobacteriota;c__Halobacteria;o__Halobacteriales;f__Haloferacaceae;g__Halobaculum;s__Halobaculum gomorrense	98.3	0	0	0	0	0	0	0	0	0	0	0	0	0	0	0	0
	GCF_013401515.1	RS_GCF_013401515.1	d__Archaea;p__Halobacteriota;c__Halobacteria;o__Halobacteriales;f__Haloferacaceae;g__Halobaculum;s__Halobaculum halophilum	99.3	0	0	0	0	0	0	0	0	0	0	1	0	0	0	0	0
	GCF_019823105.1	RS_GCF_019823105.1	d__Archaea;p__Halobacteriota;c__Halobacteria;o__Halobacteriales;f__Haloferacaceae;g__Halobaculum;s__Halobaculum magnesiiphilum	98.42	0	0	0	0	0	0	0	0	0	0	0	0	0	0	0	0
	GCF_019880245.1	RS_GCF_019880245.1	d__Archaea;p__Halobacteriota;c__Halobacteria;o__Halobacteriales;f__Haloferacaceae;g__Halobaculum;s__Halobaculum roseum	98.23	0	0	0	0	0	0	0	0	0	0	1	0	0	0	0	0
	GCF_019880225.1	RS_GCF_019880225.1	d__Archaea;p__Halobacteriota;c__Halobacteria;o__Halobacteriales;f__Haloferacaceae;g__Halobaculum;s__Halobaculum rubrum	97.85	0	0	0	0	0	0	0	0	0	0	0	0	0	0	0	0
	GCF_013402875.1	RS_GCF_013402875.1	d__Archaea;p__Halobacteriota;c__Halobacteria;o__Halobacteriales;f__Haloferacaceae;g__Halobaculum;s__Halobaculum salinum	99.38	0	0	0	0	0	0	0	0	0	0	1	0	0	0	0	0
	GCF_009831625.1	RS_GCF_009831625.1	d__Archaea;p__Halobacteriota;c__Halobacteria;o__Halobacteriales;f__Haloferacaceae;g__Halobaculum;s__Halobaculum saliterrae	98.42	0	0	0	0	0	0	0	0	0	0	0	0	0	0	0	0
	GCA_003020945.1	GB_GCA_003020945.1	d__Archaea;p__Halobacteriota;c__Halobacteria;o__Halobacteriales;f__Haloferacaceae;g__Halobaculum;s__Halobaculum sp003020945	94.4	0	0	0	0	0	0	0	0	0	0	0	0	0	0	0	0
	GCA_018609965.1	GB_GCA_018609965.1	d__Archaea;p__Halobacteriota;c__Halobacteria;o__Halobacteriales;f__Haloferacaceae;g__Halobaculum;s__Halobaculum sp018609965	79.54	0	0	0	0	0	0	0	0	0	0	0	0	0	0	0	0
	GCF_021431925.1	RS_GCF_021431925.1	d__Archaea;p__Halobacteriota;c__Halobacteria;o__Halobacteriales;f__Haloferacaceae;g__Halobaculum;s__Halobaculum sp021431925	98.49	0	0	0	0	0	0	0	0	0	0	0	0	0	0	0	0
	GCF_000495475.1	RS_GCF_000495475.1	d__Archaea;p__Halobacteriota;c__Halobacteria;o__Halobacteriales;f__Haloferacaceae;g__Halobaculum;s__Halobaculum tyrrellense	97.54	0	0	0	0	0	0	0	0	0	0	0	0	0	0	0	0
	GCF_007655485.1	RS_GCF_007655485.1	d__Archaea;p__Halobacteriota;c__Halobacteria;o__Halobacteriales;f__Haloferacaceae;g__Halobellus;s__Halobellus captivus	98.47	0	0	0	0	0	0	0	0	0	0	0	0	0	0	0	0
	GCF_900107195.1	RS_GCF_900107195.1	d__Archaea;p__Halobacteriota;c__Halobacteria;o__Halobacteriales;f__Haloferacaceae;g__Halobellus;s__Halobellus clavatus	98.92	0	0	0	0	0	0	0	0	0	0	0	0	0	0	0	0
	GCF_024464655.1	RS_GCF_024464655.1	d__Archaea;p__Halobacteriota;c__Halobacteria;o__Halobacteriales;f__Haloferacaceae;g__Halobellus;s__Halobellus inordinatus	99.54	0	0	0	0	0	0	0	0	0	0	0	0	1	0	0	0
	GCF_004799685.1	RS_GCF_004799685.1	d__Archaea;p__Halobacteriota;c__Halobacteria;o__Halobacteriales;f__Haloferacaceae;g__Halobellus;s__Halobellus limi	99.55	0	0	0	0	0	0	0	0	0	0	0	0	0	0	0	0
	GCF_024464595.1	RS_GCF_024464595.1	d__Archaea;p__Halobacteriota;c__Halobacteria;o__Halobacteriales;f__Haloferacaceae;g__Halobellus;s__Halobellus litoreus	98.03	0	0	0	0	0	0	0	0	0	0	0	0	0	0	0	0
	GCF_024494595.1	RS_GCF_024494595.1	d__Archaea;p__Halobacteriota;c__Halobacteria;o__Halobacteriales;f__Haloferacaceae;g__Halobellus;s__Halobellus rarus	95.88	0	0	0	0	0	0	0	0	0	0	0	0	0	0	0	0
	GCF_014212355.1	RS_GCF_014212355.1	d__Archaea;p__Halobacteriota;c__Halobacteria;o__Halobacteriales;f__Haloferacaceae;g__Halobellus;s__Halobellus ruber	99.19	0	0	0	0	0	0	0	0	0	0	0	0	0	0	0	0
	GCF_000739575.1	RS_GCF_000739575.1	d__Archaea;p__Halobacteriota;c__Halobacteria;o__Halobacteriales;f__Haloferacaceae;g__Halobellus;s__Halobellus rufus	95.63	0	0	0	0	0	0	0	0	0	0	0	0	0	0	0	0
	GCF_014646875.1	RS_GCF_014646875.1	d__Archaea;p__Halobacteriota;c__Halobacteria;o__Halobacteriales;f__Haloferacaceae;g__Halobellus;s__Halobellus salinus	98.68	0	0	0	0	0	0	0	0	0	0	0	0	0	0	0	0
	GCA_003665935.1	GB_GCA_003665935.1	d__Archaea;p__Halobacteriota;c__Halobacteria;o__Halobacteriales;f__Haloferacaceae;g__Halobellus;s__Halobellus sp003665935	98.73	0	0	0	0	0	0	0	0	0	0	0	1	1	0	0	0
	GCF_000337795.1	RS_GCF_000337795.1	d__Archaea;p__Halobacteriota;c__Halobacteria;o__Halobacteriales;f__Haloferacaceae;g__Haloferax;s__Haloferax denitrificans	99.44	0	0	0	0	0	0	0	0	0	0	0	0	0	0	0	0
	GCF_000336755.1	RS_GCF_000336755.1	d__Archaea;p__Halobacteriota;c__Halobacteria;o__Halobacteriales;f__Haloferacaceae;g__Haloferax;s__Haloferax elongans	99.57	0	0	0	0	0	0	0	0	0	0	0	0	0	0	0	0
	GCF_000336775.1	RS_GCF_000336775.1	d__Archaea;p__Halobacteriota;c__Halobacteria;o__Halobacteriales;f__Haloferacaceae;g__Haloferax;s__Haloferax gibbonsii	99.06	0	0	0	0	0	0	0	0	0	0	0	1	0	0	0	0
	GCF_000336955.1	RS_GCF_000336955.1	d__Archaea;p__Halobacteriota;c__Halobacteria;o__Halobacteriales;f__Haloferacaceae;g__Haloferax;s__Haloferax larsenii	98.8	0	0	0	0	0	0	0	0	0	0	0	0	0	0	0	0
	GCF_009674605.1	RS_GCF_009674605.1	d__Archaea;p__Halobacteriota;c__Halobacteria;o__Halobacteriales;f__Haloferacaceae;g__Haloferax;s__Haloferax litoreum	99.06	0	0	0	0	0	0	0	0	0	0	0	0	0	0	0	0
	GCF_009674585.1	RS_GCF_009674585.1	d__Archaea;p__Halobacteriota;c__Halobacteria;o__Halobacteriales;f__Haloferacaceae;g__Haloferax;s__Haloferax marinisediminis	98.62	0	0	0	0	0	0	0	0	0	0	0	0	0	0	0	0
	GCF_009674625.1	RS_GCF_009674625.1	d__Archaea;p__Halobacteriota;c__Halobacteria;o__Halobacteriales;f__Haloferacaceae;g__Haloferax;s__Haloferax marinum	99	0	0	0	0	0	0	0	0	0	0	0	0	0	0	0	0
	GCF_001469875.2	RS_GCF_001469875.2	d__Archaea;p__Halobacteriota;c__Halobacteria;o__Halobacteriales;f__Haloferacaceae;g__Haloferax;s__Haloferax marisrubri	99.44	0	0	0	0	0	0	0	0	0	0	0	0	0	0	0	0
	GCF_001368915.1	RS_GCF_001368915.1	d__Archaea;p__Halobacteriota;c__Halobacteria;o__Halobacteriales;f__Haloferacaceae;g__Haloferax;s__Haloferax massiliensis	99.25	0	0	0	0	0	0	0	0	0	0	0	1	0	0	0	0
	GCF_000306765.2	RS_GCF_000306765.2	d__Archaea;p__Halobacteriota;c__Halobacteria;o__Halobacteriales;f__Haloferacaceae;g__Haloferax;s__Haloferax mediterranei	99.25	0	0	0	0	0	0	0	0	0	0	1	1	0	0	0	0
	GCF_000337815.1	RS_GCF_000337815.1	d__Archaea;p__Halobacteriota;c__Halobacteria;o__Halobacteriales;f__Haloferacaceae;g__Haloferax;s__Haloferax mucosum	99.36	0	0	0	0	0	0	0	0	0	0	0	0	0	0	0	0
	GCF_000336815.1	RS_GCF_000336815.1	d__Archaea;p__Halobacteriota;c__Halobacteria;o__Halobacteriales;f__Haloferacaceae;g__Haloferax;s__Haloferax prahovense	99.06	0	0	0	0	0	0	0	0	0	0	0	1	0	0	0	0
	GCF_001469865.1	RS_GCF_001469865.1	d__Archaea;p__Halobacteriota;c__Halobacteria;o__Halobacteriales;f__Haloferacaceae;g__Haloferax;s__Haloferax profundi	98.6	0	0	0	0	0	0	0	0	0	0	0	0	0	0	0	0
	GCF_001482285.1	RS_GCF_001482285.1	d__Archaea;p__Halobacteriota;c__Halobacteria;o__Halobacteriales;f__Haloferacaceae;g__Haloferax;s__Haloferax sp001482285	99.44	0	0	0	0	0	0	0	0	0	0	0	0	0	0	0	0
	GCF_000337835.1	RS_GCF_000337835.1	d__Archaea;p__Halobacteriota;c__Halobacteria;o__Halobacteriales;f__Haloferacaceae;g__Haloferax;s__Haloferax sulfurifontis	99.06	0	0	0	0	0	0	0	0	0	0	0	1	0	0	0	0
	GCF_000025685.1	RS_GCF_000025685.1	d__Archaea;p__Halobacteriota;c__Halobacteria;o__Halobacteriales;f__Haloferacaceae;g__Haloferax;s__Haloferax volcanii	99.57	0	0	0	0	0	0	0	0	0	0	0	1	0	0	0	0
	GCF_000172995.2	RS_GCF_000172995.2	d__Archaea;p__Halobacteriota;c__Halobacteria;o__Halobacteriales;f__Haloferacaceae;g__Halogeometricum;s__Halogeometricum borinquense	99.92	0	0	0	0	0	0	0	0	0	0	1	0	0	0	0	0
	GCF_900115785.1	RS_GCF_900115785.1	d__Archaea;p__Halobacteriota;c__Halobacteria;o__Halobacteriales;f__Haloferacaceae;g__Halogeometricum;s__Halogeometricum limi	99.57	0	0	0	0	0	0	0	0	0	0	0	0	0	0	0	0
	GCF_000337095.1	RS_GCF_000337095.1	d__Archaea;p__Halobacteriota;c__Halobacteria;o__Halobacteriales;f__Haloferacaceae;g__Halogeometricum;s__Halogeometricum pallidum	99.1	0	0	0	0	0	0	0	0	0	0	0	0	0	0	0	0
	GCF_900112175.1	RS_GCF_900112175.1	d__Archaea;p__Halobacteriota;c__Halobacteria;o__Halobacteriales;f__Haloferacaceae;g__Halogeometricum;s__Halogeometricum rufum	99.36	0	0	0	0	0	0	0	0	0	0	0	0	0	0	0	0
	GCF_900110465.1	RS_GCF_900110465.1	d__Archaea;p__Halobacteriota;c__Halobacteria;o__Halobacteriales;f__Haloferacaceae;g__Halogranum;s__Halogranum amylolyticum	99.38	0	0	0	0	0	0	0	0	0	0	0	1	0	0	0	0
	GCF_900103715.1	RS_GCF_900103715.1	d__Archaea;p__Halobacteriota;c__Halobacteria;o__Halobacteriales;f__Haloferacaceae;g__Halogranum;s__Halogranum gelatinilyticum	99.57	0	0	0	0	0	0	0	0	0	0	0	1	0	0	0	0
	GCF_900114455.1	RS_GCF_900114455.1	d__Archaea;p__Halobacteriota;c__Halobacteria;o__Halobacteriales;f__Haloferacaceae;g__Halogranum;s__Halogranum rubrum	99.38	0	0	0	0	0	0	0	0	0	0	0	1	0	0	0	0
	GCF_900109065.1	RS_GCF_900109065.1	d__Archaea;p__Halobacteriota;c__Halobacteria;o__Halobacteriales;f__Haloferacaceae;g__Halohasta;s__Halohasta litchfieldiae	99.19	0	0	0	0	0	0	0	0	0	0	0	0	0	0	0	0
	GCF_024494645.1	RS_GCF_024494645.1	d__Archaea;p__Halobacteriota;c__Halobacteria;o__Halobacteriales;f__Haloferacaceae;g__Halohasta;s__Halohasta litorea	99.11	0	0	0	0	0	0	0	0	0	0	1	0	1	0	0	0
	GCA_001563795.1	GB_GCA_001563795.1	d__Archaea;p__Halobacteriota;c__Halobacteria;o__Halobacteriales;f__Haloferacaceae;g__Halohasta;s__Halohasta sp001563795	91.59	0	0	0	0	0	0	0	0	0	0	0	0	0	0	0	0
	GCA_003554115.1	GB_GCA_003554115.1	d__Archaea;p__Halobacteriota;c__Halobacteria;o__Halobacteriales;f__Haloferacaceae;g__Halohasta;s__Halohasta sp003554115	61.81	0	0	0	0	0	0	0	0	0	0	0	0	0	0	0	0
	GCF_024178165.1	RS_GCF_024178165.1	d__Archaea;p__Halobacteriota;c__Halobacteria;o__Halobacteriales;f__Haloferacaceae;g__Halohasta;s__Halohasta sp024178165	99.93	0	0	0	0	0	0	0	0	0	0	1	0	0	0	0	0
	GCF_900115675.1	RS_GCF_900115675.1	d__Archaea;p__Halobacteriota;c__Halobacteria;o__Halobacteriales;f__Haloferacaceae;g__Halolamina;s__Halolamina pelagica	97.21	0	0	0	0	0	0	0	0	0	0	0	0	0	0	0	0
	GCF_001307315.1	RS_GCF_001307315.1	d__Archaea;p__Halobacteriota;c__Halobacteria;o__Halobacteriales;f__Haloferacaceae;g__Halolamina;s__Halolamina pelagica_B	92.92	0	0	0	0	0	0	0	0	0	0	0	0	0	0	0	0
	GCF_000739555.1	RS_GCF_000739555.1	d__Archaea;p__Halobacteriota;c__Halobacteria;o__Halobacteriales;f__Haloferacaceae;g__Halolamina;s__Halolamina rubra	96.07	0	0	0	0	0	0	0	0	0	0	0	0	0	0	0	0
	GCF_017874235.1	RS_GCF_017874235.1	d__Archaea;p__Halobacteriota;c__Halobacteria;o__Halobacteriales;f__Haloferacaceae;g__Halolamina;s__Halolamina salifodinae	97.72	0	0	0	0	0	0	0	0	0	0	0	0	0	0	0	0
	GCF_001282785.1	RS_GCF_001282785.1	d__Archaea;p__Halobacteriota;c__Halobacteria;o__Halobacteriales;f__Haloferacaceae;g__Halolamina;s__Halolamina sediminis	96.58	0	0	0	0	0	0	0	0	0	0	0	0	0	0	0	0
	GCA_000224475.1	GB_GCA_000224475.1	d__Archaea;p__Halobacteriota;c__Halobacteria;o__Halobacteriales;f__Haloferacaceae;g__Halolamina;s__Halolamina sp000224475	97.28	0	0	0	0	0	0	0	0	0	0	0	0	0	0	0	0
	GCF_002025255.2	RS_GCF_002025255.2	d__Archaea;p__Halobacteriota;c__Halobacteria;o__Halobacteriales;f__Haloferacaceae;g__Halolamina;s__Halolamina sp002025255	97.34	0	0	0	0	0	0	0	0	0	0	0	0	0	0	0	0
	GCF_003605575.1	RS_GCF_003605575.1	d__Archaea;p__Halobacteriota;c__Halobacteria;o__Halobacteriales;f__Haloferacaceae;g__Halonotius;s__Halonotius aquaticus	99.3	0	0	0	0	0	0	0	0	0	0	0	0	0	0	0	0
	GCF_003605635.1	RS_GCF_003605635.1	d__Archaea;p__Halobacteriota;c__Halobacteria;o__Halobacteriales;f__Haloferacaceae;g__Halonotius;s__Halonotius pteroides	99.63	0	0	0	0	0	0	0	0	0	0	0	1	0	0	0	0
	GCF_006861655.1	RS_GCF_006861655.1	d__Archaea;p__Halobacteriota;c__Halobacteria;o__Halobacteriales;f__Haloferacaceae;g__Halonotius;s__Halonotius roseus	99.38	0	0	0	0	0	0	0	0	0	0	0	0	0	0	0	0
	GCA_000496215.1	GB_GCA_000496215.1	d__Archaea;p__Halobacteriota;c__Halobacteria;o__Halobacteriales;f__Haloferacaceae;g__Halonotius;s__Halonotius sp000496215	85	0	0	0	0	0	0	0	0	0	0	0	1	0	0	0	0
	GCF_006861665.1	RS_GCF_006861665.1	d__Archaea;p__Halobacteriota;c__Halobacteria;o__Halobacteriales;f__Haloferacaceae;g__Halonotius;s__Halonotius terrestris	98.05	0	0	0	0	0	0	0	0	0	0	0	0	0	0	0	0
	GCF_001462205.1	RS_GCF_001462205.1	d__Archaea;p__Halobacteriota;c__Halobacteria;o__Halobacteriales;f__Haloferacaceae;g__Haloparvum;s__Haloparvum sedimenti	97.54	0	0	0	0	0	0	0	0	1	1	0	0	0	0	0	0
	GCF_900113245.1	RS_GCF_900113245.1	d__Archaea;p__Halobacteriota;c__Halobacteria;o__Halobacteriales;f__Haloferacaceae;g__Halopelagius;s__Halopelagius inordinatus	99.57	0	0	0	0	0	0	0	0	0	0	0	0	0	0	0	0
	GCF_900100875.1	RS_GCF_900100875.1	d__Archaea;p__Halobacteriota;c__Halobacteria;o__Halobacteriales;f__Haloferacaceae;g__Halopelagius;s__Halopelagius longus	99.38	0	0	0	0	0	0	0	0	0	0	0	0	0	0	0	0
	GCF_900108505.1	RS_GCF_900108505.1	d__Archaea;p__Halobacteriota;c__Halobacteria;o__Halobacteriales;f__Haloferacaceae;g__Halopenitus;s__Halopenitus malekzadehii	98.41	0	0	0	0	0	0	0	0	0	0	0	0	0	0	0	0
	GCF_900107205.1	RS_GCF_900107205.1	d__Archaea;p__Halobacteriota;c__Halobacteria;o__Halobacteriales;f__Haloferacaceae;g__Halopenitus;s__Halopenitus persicus	98.11	0	0	0	0	0	0	0	0	0	0	0	0	1	0	0	0
	GCF_002355635.1	RS_GCF_002355635.1	d__Archaea;p__Halobacteriota;c__Halobacteria;o__Halobacteriales;f__Haloferacaceae;g__Halopenitus;s__Halopenitus persicus_A	98.22	0	0	0	0	0	0	0	0	0	0	0	0	1	0	0	0
	GCF_003856835.1	RS_GCF_003856835.1	d__Archaea;p__Halobacteriota;c__Halobacteria;o__Halobacteriales;f__Haloferacaceae;g__Haloplanus;s__Haloplanus aerogenes	99.19	0	0	0	0	0	0	0	0	0	0	0	0	0	0	0	0
	GCF_000427685.1	RS_GCF_000427685.1	d__Archaea;p__Halobacteriota;c__Halobacteria;o__Halobacteriales;f__Haloferacaceae;g__Haloplanus;s__Haloplanus natans	98.8	0	0	0	0	0	0	0	0	0	0	0	0	0	0	0	0
	GCF_024494725.1	RS_GCF_024494725.1	d__Archaea;p__Halobacteriota;c__Halobacteria;o__Halobacteriales;f__Haloferacaceae;g__Haloplanus;s__Haloplanus ruber	99.95	0	0	0	0	0	0	0	0	0	0	0	0	0	0	0	0
	GCF_003342675.1	RS_GCF_003342675.1	d__Archaea;p__Halobacteriota;c__Halobacteria;o__Halobacteriales;f__Haloferacaceae;g__Haloplanus;s__Haloplanus rubicundus	98.68	0	0	0	0	0	0	0	0	0	0	0	0	0	0	0	0
	GCF_024498175.1	RS_GCF_024498175.1	d__Archaea;p__Halobacteriota;c__Halobacteria;o__Halobacteriales;f__Haloferacaceae;g__Haloplanus;s__Haloplanus salinarum	99.57	0	0	0	0	0	0	0	0	0	0	1	0	0	0	0	0
	GCF_003336245.1	RS_GCF_003336245.1	d__Archaea;p__Halobacteriota;c__Halobacteria;o__Halobacteriales;f__Haloferacaceae;g__Haloplanus;s__Haloplanus salinus	99.36	0	0	0	0	0	0	0	0	0	0	0	1	0	0	0	0
	GCF_023276355.1	RS_GCF_023276355.1	d__Archaea;p__Halobacteriota;c__Halobacteria;o__Halobacteriales;f__Haloferacaceae;g__Haloplanus;s__Haloplanus sp023276355	99.44	0	0	0	0	0	0	0	0	0	0	0	0	0	0	0	0
	GCF_023703775.1	RS_GCF_023703775.1	d__Archaea;p__Halobacteriota;c__Halobacteria;o__Halobacteriales;f__Haloferacaceae;g__Haloplanus;s__Haloplanus sp023703775	99.57	0	0	0	0	0	0	0	0	0	0	0	0	0	0	0	0
	GCF_023703795.1	RS_GCF_023703795.1	d__Archaea;p__Halobacteriota;c__Halobacteria;o__Halobacteriales;f__Haloferacaceae;g__Haloplanus;s__Haloplanus sp023703795	99.49	0	0	0	0	0	0	0	0	0	0	1	1	0	0	0	0
	GCF_900107665.1	RS_GCF_900107665.1	d__Archaea;p__Halobacteriota;c__Halobacteria;o__Halobacteriales;f__Haloferacaceae;g__Haloplanus;s__Haloplanus vescus	98.8	0	0	0	0	0	0	0	0	0	0	0	0	0	0	0	0
	GCF_003439925.1	RS_GCF_003439925.1	d__Archaea;p__Halobacteriota;c__Halobacteria;o__Halobacteriales;f__Haloferacaceae;g__Haloprofundus;s__Haloprofundus halophilus	98.29	0	0	0	0	0	0	0	0	0	0	0	0	0	0	0	0
	GCF_001469955.1	RS_GCF_001469955.1	d__Archaea;p__Halobacteriota;c__Halobacteria;o__Halobacteriales;f__Haloferacaceae;g__Haloprofundus;s__Haloprofundus marisrubri	99.24	0	0	0	0	0	0	0	0	0	0	1	0	0	0	0	0
	GCF_020097815.1	RS_GCF_020097815.1	d__Archaea;p__Halobacteriota;c__Halobacteria;o__Halobacteriales;f__Haloferacaceae;g__Haloprofundus;s__Haloprofundus sp020097815	99.19	0	0	0	0	0	0	0	0	1	1	1	0	0	0	0	0
	GCF_020097835.1	RS_GCF_020097835.1	d__Archaea;p__Halobacteriota;c__Halobacteria;o__Halobacteriales;f__Haloferacaceae;g__Haloprofundus;s__Haloprofundus sp020097835	98.8	0	0	0	0	0	0	0	0	0	0	1	0	0	0	0	0
	GCF_020150815.1	RS_GCF_020150815.1	d__Archaea;p__Halobacteriota;c__Halobacteria;o__Halobacteriales;f__Haloferacaceae;g__Haloprofundus;s__Haloprofundus sp020150815	98.23	0	0	0	0	0	0	0	0	0	0	1	0	0	0	0	0
	GCA_000416005.1	GB_GCA_000416005.1	d__Archaea;p__Halobacteriota;c__Halobacteria;o__Halobacteriales;f__Haloferacaceae;g__Haloquadratum;s__Haloquadratum sp000416005	76.22	0	0	0	0	0	0	0	0	0	0	0	0	0	0	0	0
	GCF_000237865.1	RS_GCF_000237865.1	d__Archaea;p__Halobacteriota;c__Halobacteria;o__Halobacteriales;f__Haloferacaceae;g__Haloquadratum;s__Haloquadratum walsbyi	99.3	0	0	0	0	0	0	0	0	0	0	0	0	0	0	0	0
	GCA_000415965.1	GB_GCA_000415965.1	d__Archaea;p__Halobacteriota;c__Halobacteria;o__Halobacteriales;f__Haloferacaceae;g__Haloquadratum;s__Haloquadratum walsbyi_A	91.51	0	0	0	0	0	0	0	0	0	0	0	0	0	0	0	0
	GCA_000415985.1	GB_GCA_000415985.1	d__Archaea;p__Halobacteriota;c__Halobacteria;o__Halobacteriales;f__Haloferacaceae;g__Haloquadratum;s__Haloquadratum walsbyi_B	97.78	0	0	0	0	0	0	0	0	0	0	0	0	0	0	0	0
	GCF_001542905.1	RS_GCF_001542905.1	d__Archaea;p__Halobacteriota;c__Halobacteria;o__Halobacteriales;f__Haloferacaceae;g__Halorubrum;s__Halorubrum aethiopicum	97.92	0	0	0	0	0	0	0	0	0	0	0	0	0	0	0	0
	GCF_000336995.1	RS_GCF_000336995.1	d__Archaea;p__Halobacteriota;c__Halobacteria;o__Halobacteriales;f__Haloferacaceae;g__Halorubrum;s__Halorubrum aidingense	98.16	0	0	0	0	0	0	0	0	0	0	0	0	0	0	0	0
	GCF_017873815.1	RS_GCF_017873815.1	d__Archaea;p__Halobacteriota;c__Halobacteria;o__Halobacteriales;f__Haloferacaceae;g__Halorubrum;s__Halorubrum alkaliphilum	99.19	0	0	0	0	0	0	0	0	0	0	0	0	0	0	0	0
	GCF_004114995.1	RS_GCF_004114995.1	d__Archaea;p__Halobacteriota;c__Halobacteria;o__Halobacteriales;f__Haloferacaceae;g__Halorubrum;s__Halorubrum amylolyticum	99.57	0	0	0	0	0	0	0	0	0	0	1	0	0	0	0	0
	GCF_900113615.1	RS_GCF_900113615.1	d__Archaea;p__Halobacteriota;c__Halobacteria;o__Halobacteriales;f__Haloferacaceae;g__Halorubrum;s__Halorubrum aquaticum	99	0	0	0	0	0	0	0	0	0	0	0	0	0	0	0	0
	GCF_000336875.1	RS_GCF_000336875.1	d__Archaea;p__Halobacteriota;c__Halobacteria;o__Halobacteriales;f__Haloferacaceae;g__Halorubrum;s__Halorubrum californiense	97.07	0	0	0	0	0	0	0	0	0	0	0	0	0	0	0	0
	GCF_900182635.1	RS_GCF_900182635.1	d__Archaea;p__Halobacteriota;c__Halobacteria;o__Halobacteriales;f__Haloferacaceae;g__Halorubrum;s__Halorubrum cibi	98.92	0	0	0	0	0	0	0	0	0	0	0	0	0	0	0	0
	GCF_000337035.1	RS_GCF_000337035.1	d__Archaea;p__Halobacteriota;c__Halobacteria;o__Halobacteriales;f__Haloferacaceae;g__Halorubrum;s__Halorubrum coriense	98.73	0	0	0	0	0	0	0	0	0	0	0	0	0	0	0	0
	GCF_007671725.1	RS_GCF_007671725.1	d__Archaea;p__Halobacteriota;c__Halobacteria;o__Halobacteriales;f__Haloferacaceae;g__Halorubrum;s__Halorubrum depositum	99.76	0	0	0	0	0	0	0	0	0	0	0	0	0	0	0	0
	GCF_000337335.1	RS_GCF_000337335.1	d__Archaea;p__Halobacteriota;c__Halobacteria;o__Halobacteriales;f__Haloferacaceae;g__Halorubrum;s__Halorubrum distributum	99.49	0	0	0	0	0	0	0	0	0	0	0	0	0	0	0	0
	GCF_002114285.1	RS_GCF_002114285.1	d__Archaea;p__Halobacteriota;c__Halobacteria;o__Halobacteriales;f__Haloferacaceae;g__Halorubrum;s__Halorubrum ezzemoulense	99.85	0	0	0	0	0	0	0	0	0	0	0	0	0	0	0	0
	GCF_002252985.1	RS_GCF_002252985.1	d__Archaea;p__Halobacteriota;c__Halobacteria;o__Halobacteriales;f__Haloferacaceae;g__Halorubrum;s__Halorubrum halodurans	94.17	0	0	0	0	0	0	0	0	0	0	0	0	0	0	0	0
	GCF_000739595.1	RS_GCF_000739595.1	d__Archaea;p__Halobacteriota;c__Halobacteria;o__Halobacteriales;f__Haloferacaceae;g__Halorubrum;s__Halorubrum halophilum	98.04	0	0	0	0	0	0	0	0	0	0	0	0	0	0	0	0
	GCF_000337075.1	RS_GCF_000337075.1	d__Archaea;p__Halobacteriota;c__Halobacteria;o__Halobacteriales;f__Haloferacaceae;g__Halorubrum;s__Halorubrum hochstenium	99.38	0	0	0	0	0	0	0	0	0	0	0	0	0	0	0	0
	GCF_000337355.1	RS_GCF_000337355.1	d__Archaea;p__Halobacteriota;c__Halobacteria;o__Halobacteriales;f__Haloferacaceae;g__Halorubrum;s__Halorubrum kocurii	97.78	0	0	0	0	0	0	0	0	0	0	0	0	0	0	0	0
	GCF_000022205.1	RS_GCF_000022205.1	d__Archaea;p__Halobacteriota;c__Halobacteria;o__Halobacteriales;f__Haloferacaceae;g__Halorubrum;s__Halorubrum lacusprofundi	99.76	0	0	0	0	0	0	0	0	0	0	0	0	0	0	0	0
	GCF_024494655.1	RS_GCF_024494655.1	d__Archaea;p__Halobacteriota;c__Halobacteria;o__Halobacteriales;f__Haloferacaceae;g__Halorubrum;s__Halorubrum laminariae	98.92	0	0	0	0	0	0	0	0	0	0	0	0	0	0	0	0
	GCF_000337375.1	RS_GCF_000337375.1	d__Archaea;p__Halobacteriota;c__Halobacteria;o__Halobacteriales;f__Haloferacaceae;g__Halorubrum;s__Halorubrum lipolyticum	99.3	0	0	0	0	0	0	0	0	0	0	0	0	0	0	0	0
	GCF_002727125.1	RS_GCF_002727125.1	d__Archaea;p__Halobacteriota;c__Halobacteria;o__Halobacteriales;f__Haloferacaceae;g__Halorubrum;s__Halorubrum persicum	98.94	0	0	0	0	0	0	0	0	1	1	0	0	0	0	0	0
	GCF_024494685.1	RS_GCF_024494685.1	d__Archaea;p__Halobacteriota;c__Halobacteria;o__Halobacteriales;f__Haloferacaceae;g__Halorubrum;s__Halorubrum rubrum	99.11	0	0	0	0	0	0	0	0	0	0	0	0	0	0	0	0
	GCF_024494565.1	RS_GCF_024494565.1	d__Archaea;p__Halobacteriota;c__Halobacteria;o__Halobacteriales;f__Haloferacaceae;g__Halorubrum;s__Halorubrum rutilum	99.3	0	0	0	0	0	0	0	0	0	0	0	0	0	0	0	0
	GCF_000337915.1	RS_GCF_000337915.1	d__Archaea;p__Halobacteriota;c__Halobacteria;o__Halobacteriales;f__Haloferacaceae;g__Halorubrum;s__Halorubrum saccharovorum	99.25	0	0	0	0	0	0	0	0	0	0	0	0	0	0	0	0
	GCF_013267195.1	RS_GCF_013267195.1	d__Archaea;p__Halobacteriota;c__Halobacteria;o__Halobacteriales;f__Haloferacaceae;g__Halorubrum;s__Halorubrum salinarum	99.19	0	0	0	0	0	0	0	0	0	0	0	0	0	0	0	0
	GCF_024494575.1	RS_GCF_024494575.1	d__Archaea;p__Halobacteriota;c__Halobacteria;o__Halobacteriales;f__Haloferacaceae;g__Halorubrum;s__Halorubrum salinum	98.92	0	0	0	0	0	0	0	0	0	0	0	0	0	0	0	0
	GCF_002286985.1	RS_GCF_002286985.1	d__Archaea;p__Halobacteriota;c__Halobacteria;o__Halobacteriales;f__Haloferacaceae;g__Halorubrum;s__Halorubrum salipaludis	99.76	0	0	0	0	0	0	0	0	0	0	0	0	0	0	0	0
	GCF_007671685.1	RS_GCF_007671685.1	d__Archaea;p__Halobacteriota;c__Halobacteria;o__Halobacteriales;f__Haloferacaceae;g__Halorubrum;s__Halorubrum salsamenti	99.38	0	0	0	0	0	0	0	0	0	0	0	0	0	0	0	0
	GCF_900111935.1	RS_GCF_900111935.1	d__Archaea;p__Halobacteriota;c__Halobacteria;o__Halobacteriales;f__Haloferacaceae;g__Halorubrum;s__Halorubrum sodomense	99.19	0	0	0	0	0	0	0	0	0	0	0	0	0	0	0	0
	GCF_018228765.1	RS_GCF_018228765.1	d__Archaea;p__Halobacteriota;c__Halobacteria;o__Halobacteriales;f__Haloferacaceae;g__Halorubrum;s__Halorubrum sp000296615	99.15	0	0	0	0	0	0	0	0	0	0	0	0	0	0	0	0
	GCA_000496175.1	GB_GCA_000496175.1	d__Archaea;p__Halobacteriota;c__Halobacteria;o__Halobacteriales;f__Haloferacaceae;g__Halorubrum;s__Halorubrum sp000496175	95.51	0	0	0	0	0	0	0	0	0	0	0	0	0	0	0	0
	GCF_000746205.1	RS_GCF_000746205.1	d__Archaea;p__Halobacteriota;c__Halobacteria;o__Halobacteriales;f__Haloferacaceae;g__Halorubrum;s__Halorubrum sp000746205	99.3	0	0	0	0	0	0	0	0	0	0	0	0	0	0	0	0
	GCF_001261915.1	RS_GCF_001261915.1	d__Archaea;p__Halobacteriota;c__Halobacteria;o__Halobacteriales;f__Haloferacaceae;g__Halorubrum;s__Halorubrum sp001261915	97.8	0	0	0	0	0	0	0	0	0	0	0	0	0	0	0	0
	GCA_001564205.1	GB_GCA_001564205.1	d__Archaea;p__Halobacteriota;c__Halobacteria;o__Halobacteriales;f__Haloferacaceae;g__Halorubrum;s__Halorubrum sp001564205	56.48	0	0	0	0	0	0	0	0	0	0	0	0	0	0	0	0
	GCF_002252755.1	RS_GCF_002252755.1	d__Archaea;p__Halobacteriota;c__Halobacteria;o__Halobacteriales;f__Haloferacaceae;g__Halorubrum;s__Halorubrum sp002252755	98.8	0	0	0	0	0	0	0	0	0	0	0	0	0	0	0	0
	GCA_003023405.1	GB_GCA_003023405.1	d__Archaea;p__Halobacteriota;c__Halobacteria;o__Halobacteriales;f__Haloferacaceae;g__Halorubrum;s__Halorubrum sp003023405	87.52	0	0	0	0	0	0	0	0	0	0	0	0	0	0	0	0
	GCF_003287355.1	RS_GCF_003287355.1	d__Archaea;p__Halobacteriota;c__Halobacteria;o__Halobacteriales;f__Haloferacaceae;g__Halorubrum;s__Halorubrum sp003287355	98.61	0	0	0	0	0	0	0	0	0	0	0	0	0	0	0	0
	GCA_003554605.1	GB_GCA_003554605.1	d__Archaea;p__Halobacteriota;c__Halobacteria;o__Halobacteriales;f__Haloferacaceae;g__Halorubrum;s__Halorubrum sp003554605	92.94	0	0	0	0	0	0	0	0	0	0	0	0	0	0	0	0
	GCF_003666015.1	RS_GCF_003666015.1	d__Archaea;p__Halobacteriota;c__Halobacteria;o__Halobacteriales;f__Haloferacaceae;g__Halorubrum;s__Halorubrum sp003666015	99.57	0	0	0	0	0	0	0	0	0	0	0	0	0	0	0	0
	GCF_003697845.1	RS_GCF_003697845.1	d__Archaea;p__Halobacteriota;c__Halobacteria;o__Halobacteriales;f__Haloferacaceae;g__Halorubrum;s__Halorubrum sp003697845	98.92	0	0	0	0	0	0	0	0	0	0	0	0	0	0	0	0
	GCF_003721435.2	RS_GCF_003721435.2	d__Archaea;p__Halobacteriota;c__Halobacteria;o__Halobacteriales;f__Haloferacaceae;g__Halorubrum;s__Halorubrum sp003721435	99.38	0	0	0	0	0	0	0	0	0	0	0	0	0	0	0	0
	GCF_003781945.1	RS_GCF_003781945.1	d__Archaea;p__Halobacteriota;c__Halobacteria;o__Halobacteriales;f__Haloferacaceae;g__Halorubrum;s__Halorubrum sp003781945	99.49	0	0	0	0	0	0	0	0	0	0	0	0	0	0	0	0
	GCF_003990725.2	RS_GCF_003990725.2	d__Archaea;p__Halobacteriota;c__Halobacteria;o__Halobacteriales;f__Haloferacaceae;g__Halorubrum;s__Halorubrum sp003990725	99.49	0	0	0	0	0	0	0	0	0	0	0	0	0	0	0	0
	GCF_004114375.1	RS_GCF_004114375.1	d__Archaea;p__Halobacteriota;c__Halobacteria;o__Halobacteriales;f__Haloferacaceae;g__Halorubrum;s__Halorubrum sp004114375	99.22	0	0	0	0	0	0	0	0	0	0	0	0	0	0	0	0
	GCF_005435165.1	RS_GCF_005435165.1	d__Archaea;p__Halobacteriota;c__Halobacteria;o__Halobacteriales;f__Haloferacaceae;g__Halorubrum;s__Halorubrum sp005435165	99	0	0	0	0	0	0	0	0	1	1	0	0	0	0	0	0
	GCF_009742825.1	RS_GCF_009742825.1	d__Archaea;p__Halobacteriota;c__Halobacteria;o__Halobacteriales;f__Haloferacaceae;g__Halorubrum;s__Halorubrum sp009742825	87.76	0	0	0	0	0	0	0	0	0	0	0	1	0	0	0	0
	GCF_009806985.1	RS_GCF_009806985.1	d__Archaea;p__Halobacteriota;c__Halobacteria;o__Halobacteriales;f__Haloferacaceae;g__Halorubrum;s__Halorubrum sp009806985	98.61	0	0	0	0	0	0	0	0	0	0	0	0	0	0	0	0
	GCF_018623055.1	RS_GCF_018623055.1	d__Archaea;p__Halobacteriota;c__Halobacteria;o__Halobacteriales;f__Haloferacaceae;g__Halorubrum;s__Halorubrum sp018623055	99	0	0	0	0	0	0	0	0	0	0	0	0	0	0	0	0
	GCF_000337415.1	RS_GCF_000337415.1	d__Archaea;p__Halobacteriota;c__Halobacteria;o__Halobacteriales;f__Haloferacaceae;g__Halorubrum;s__Halorubrum tebenquichense	99.68	0	0	0	0	0	0	0	0	0	0	0	0	0	0	0	0
	GCF_017873555.1	RS_GCF_017873555.1	d__Archaea;p__Halobacteriota;c__Halobacteria;o__Halobacteriales;f__Haloferacaceae;g__Halorubrum;s__Halorubrum trapanicum	98.85	0	0	0	0	0	0	0	0	0	0	0	1	0	0	0	0
	GCF_002355655.1	RS_GCF_002355655.1	d__Archaea;p__Halobacteriota;c__Halobacteria;o__Halobacteriales;f__Haloferacaceae;g__Halorubrum;s__Halorubrum trapanicum_A	99.38	0	0	0	0	0	0	0	0	0	0	0	0	0	0	0	0
	GCF_900188065.1	RS_GCF_900188065.1	d__Archaea;p__Halobacteriota;c__Halobacteria;o__Halobacteriales;f__Haloferacaceae;g__Halorubrum;s__Halorubrum vacuolatum	98.92	0	0	0	0	0	0	0	0	0	0	0	0	0	0	0	0
	GCF_900102375.1	RS_GCF_900102375.1	d__Archaea;p__Halobacteriota;c__Halobacteria;o__Halobacteriales;f__Haloferacaceae;g__Halorubrum;s__Halorubrum xinjiangense	99.57	0	0	0	0	0	0	0	0	0	0	0	0	0	0	0	0
	GCA_000496235.1	GB_GCA_000496235.1	d__Archaea;p__Halobacteriota;c__Halobacteria;o__Halobacteriales;f__Haloferacaceae;g__J07HR59;s__J07HR59 sp000496235	90.17	0	0	0	0	0	0	0	0	1	0	0	0	1	0	0	0
	GCF_023638035.1	RS_GCF_023638035.1	d__Archaea;p__Halobacteriota;c__Halobacteria;o__Halobacteriales;f__Haloferacaceae;g__Natronocalculus;s__Natronocalculus amylovorans	98.8	0	0	0	0	0	0	0	0	0	0	0	0	0	0	0	0
	GCA_001563965.1	GB_GCA_001563965.1	d__Archaea;p__Halobacteriota;c__Halobacteria;o__Halobacteriales;f__Haloferacaceae;g__PL-Br10-E2g29;s__PL-Br10-E2g29 sp001563965	60.26	0	0	0	0	0	0	0	0	0	0	0	0	0	0	0	0
	GCF_007004735.1	RS_GCF_007004735.1	d__Archaea;p__Halobacteriota;c__Halobacteria;o__Halobacteriales;f__Haloferacaceae;g__Salinigranum;s__Salinigranum halophilum	100	0	0	0	0	0	0	0	0	0	0	0	1	0	0	0	0
	GCF_002906575.1	RS_GCF_002906575.1	d__Archaea;p__Halobacteriota;c__Halobacteria;o__Halobacteriales;f__Haloferacaceae;g__Salinigranum;s__Salinigranum rubrum	98.42	0	0	0	0	0	0	0	0	1	1	0	1	0	0	0	0
	GCF_009176545.1	RS_GCF_009176545.1	d__Archaea;p__Halobacteriota;c__Halobacteria;o__Halobacteriales;f__Haloferacaceae;g__Salinigranum;s__Salinigranum salinum	99.11	0	0	0	0	0	0	0	0	0	0	0	1	0	0	0	0
	GCA_024228675.1	GB_GCA_024228675.1	d__Archaea;p__Halobacteriota;c__Halobacteria;o__Halobacteriales;f__Haloferacaceae;g__Salinigranum;s__Salinigranum sp024228675	99.87	0	0	0	0	0	0	0	0	0	0	0	1	0	0	0	0
	GCF_020567425.1	RS_GCF_020567425.1	d__Archaea;p__Halobacteriota;c__Halobacteria;o__Halobacteriales;f__Haloferacaceae;g__Salinirubrum;s__Salinirubrum litoreum	97.93	0	0	0	0	0	0	0	0	0	0	0	1	0	0	0	0
	GCF_024296665.1	RS_GCF_024296665.1	d__Archaea;p__Halobacteriota;c__Halobacteria;o__Halobacteriales;f__Natrialbaceae;g__AD-4;s__AD-4 sp024296665	99.6	0	0	0	0	0	0	0	0	0	0	1	0	0	0	0	0
	GCF_900103505.1	RS_GCF_900103505.1	d__Archaea;p__Halobacteriota;c__Halobacteria;o__Halobacteriales;f__Natrialbaceae;g__Haloarchaeobius;s__Haloarchaeobius iranensis	99.53	0	0	0	0	0	0	0	0	0	0	0	0	0	0	0	0
	GCF_024495425.1	RS_GCF_024495425.1	d__Archaea;p__Halobacteriota;c__Halobacteria;o__Halobacteriales;f__Natrialbaceae;g__Haloarchaeobius;s__Haloarchaeobius litoreus	98.73	0	0	0	0	0	0	0	0	0	0	0	0	0	0	0	0
	GCF_024464185.1	RS_GCF_024464185.1	d__Archaea;p__Halobacteriota;c__Halobacteria;o__Halobacteriales;f__Natrialbaceae;g__Haloarchaeobius;s__Haloarchaeobius salinus	99.13	0	0	0	0	0	0	0	0	0	0	0	0	0	0	0	0
	GCF_024609245.1	RS_GCF_024609245.1	d__Archaea;p__Halobacteriota;c__Halobacteria;o__Halobacteriales;f__Natrialbaceae;g__Haloarchaeobius;s__Haloarchaeobius sp024609245	99.13	0	0	0	0	0	0	0	0	0	0	0	0	0	0	0	0
	GCF_900112205.1	RS_GCF_900112205.1	d__Archaea;p__Halobacteriota;c__Halobacteria;o__Halobacteriales;f__Natrialbaceae;g__Halobiforma;s__Halobiforma haloterrestris	99.81	0	0	0	0	0	0	0	0	0	0	0	0	0	0	0	0
	GCF_000226975.2	RS_GCF_000226975.2	d__Archaea;p__Halobacteriota;c__Halobacteria;o__Halobacteriales;f__Natrialbaceae;g__Halobiforma;s__Halobiforma lacisalsi	99.43	0	0	0	0	0	0	0	0	0	0	0	0	0	0	0	0
	GCF_000337895.1	RS_GCF_000337895.1	d__Archaea;p__Halobacteriota;c__Halobacteria;o__Halobacteriales;f__Natrialbaceae;g__Halobiforma;s__Halobiforma nitratireducens	86.94	0	0	0	0	0	0	0	0	0	0	0	0	0	0	0	0
	GCF_000455345.1	RS_GCF_000455345.1	d__Archaea;p__Halobacteriota;c__Halobacteria;o__Halobacteriales;f__Natrialbaceae;g__Halopiger_A;s__Halopiger_A goleimassiliensis	99.62	0	0	0	0	0	0	0	0	0	0	0	1	0	0	0	0
	GCF_000455365.1	RS_GCF_000455365.1	d__Archaea;p__Halobacteriota;c__Halobacteria;o__Halobacteriales;f__Natrialbaceae;g__Halopiger_B;s__Halopiger_B djelfimassiliensis	99.24	0	0	0	0	0	0	0	0	0	0	0	0	0	0	0	0
	GCF_003610195.1	RS_GCF_003610195.1	d__Archaea;p__Halobacteriota;c__Halobacteria;o__Halobacteriales;f__Natrialbaceae;g__Halopiger;s__Halopiger aswanensis	100	0	0	0	0	0	0	0	0	0	0	0	0	0	0	0	0
	GCF_000217715.1	RS_GCF_000217715.1	d__Archaea;p__Halobacteriota;c__Halobacteria;o__Halobacteriales;f__Natrialbaceae;g__Halopiger;s__Halopiger xanaduensis	99.57	0	0	0	0	0	0	0	0	0	0	1	0	0	0	0	0
	GCF_020567525.1	RS_GCF_020567525.1	d__Archaea;p__Halobacteriota;c__Halobacteria;o__Halobacteriales;f__Natrialbaceae;g__Halorubellus;s__Halorubellus salinus	98.8	0	0	0	0	0	0	0	0	0	0	0	0	0	0	0	0
	GCF_011440375.1	RS_GCF_011440375.1	d__Archaea;p__Halobacteriota;c__Halobacteria;o__Halobacteriales;f__Natrialbaceae;g__Halorubellus;s__Halorubellus sp011440375	99.13	0	0	0	0	0	0	0	0	0	0	0	0	0	0	0	0
	GCF_900116205.1	RS_GCF_900116205.1	d__Archaea;p__Halobacteriota;c__Halobacteria;o__Halobacteriales;f__Natrialbaceae;g__Halostagnicola;s__Halostagnicola kamekurae	99.2	0	0	0	0	0	0	0	0	0	0	0	1	0	0	0	0
	GCF_000517625.1	RS_GCF_000517625.1	d__Archaea;p__Halobacteriota;c__Halobacteria;o__Halobacteriales;f__Natrialbaceae;g__Halostagnicola;s__Halostagnicola larsenii	100	0	0	0	0	0	0	0	0	0	0	0	1	0	0	0	0
	GCF_000691505.1	RS_GCF_000691505.1	d__Archaea;p__Halobacteriota;c__Halobacteria;o__Halobacteriales;f__Natrialbaceae;g__Halostagnicola;s__Halostagnicola sp000691505	87.74	0	0	0	0	0	0	0	0	0	0	0	0	0	0	0	0
	GCF_017352155.2	RS_GCF_017352155.2	d__Archaea;p__Halobacteriota;c__Halobacteria;o__Halobacteriales;f__Natrialbaceae;g__Haloterrigena;s__Haloterrigena alkaliphila	99.95	0	0	0	0	0	0	0	0	0	0	0	0	0	0	0	0
	GCF_013342145.1	RS_GCF_013342145.1	d__Archaea;p__Halobacteriota;c__Halobacteria;o__Halobacteriales;f__Natrialbaceae;g__Haloterrigena;s__Haloterrigena gelatinilytica	99.54	0	0	0	0	0	0	0	0	0	0	0	1	0	0	0	0
	GCF_003977755.1	RS_GCF_003977755.1	d__Archaea;p__Halobacteriota;c__Halobacteria;o__Halobacteriales;f__Natrialbaceae;g__Haloterrigena;s__Haloterrigena salifodinae	99.62	0	0	0	0	0	0	0	0	0	0	0	1	0	0	0	0
	GCF_000337495.1	RS_GCF_000337495.1	d__Archaea;p__Halobacteriota;c__Halobacteria;o__Halobacteriales;f__Natrialbaceae;g__Haloterrigena;s__Haloterrigena salina	99.17	0	0	0	0	0	0	0	0	0	0	0	1	0	0	0	0
	GCF_000025325.1	RS_GCF_000025325.1	d__Archaea;p__Halobacteriota;c__Halobacteria;o__Halobacteriales;f__Natrialbaceae;g__Haloterrigena;s__Haloterrigena turkmenica	99.49	0	0	0	0	0	0	0	0	0	0	1	0	0	0	0	0
	GCF_023008545.1	RS_GCF_023008545.1	d__Archaea;p__Halobacteriota;c__Halobacteria;o__Halobacteriales;f__Natrialbaceae;g__Halovarius;s__Halovarius luteus	99.93	0	0	0	0	0	0	0	0	0	0	0	0	0	0	0	0
	GCF_000337515.1	RS_GCF_000337515.1	d__Archaea;p__Halobacteriota;c__Halobacteria;o__Halobacteriales;f__Natrialbaceae;g__Halovivax;s__Halovivax asiaticus	98.65	0	0	0	0	0	0	0	0	0	0	0	1	0	0	0	0
	GCF_024498195.1	RS_GCF_024498195.1	d__Archaea;p__Halobacteriota;c__Halobacteria;o__Halobacteriales;f__Natrialbaceae;g__Halovivax;s__Halovivax cerinus	99.19	0	0	0	0	0	0	0	0	0	0	1	0	0	0	0	0
	GCF_023093535.1	RS_GCF_023093535.1	d__Archaea;p__Halobacteriota;c__Halobacteria;o__Halobacteriales;f__Natrialbaceae;g__Halovivax;s__Halovivax limisalsi	98.67	0	0	0	0	0	0	0	0	0	0	1	0	0	0	0	0
	GCF_000328525.1	RS_GCF_000328525.1	d__Archaea;p__Halobacteriota;c__Halobacteria;o__Halobacteriales;f__Natrialbaceae;g__Halovivax;s__Halovivax ruber	98.25	0	0	0	0	0	0	0	0	0	0	1	0	0	0	0	0
	GCA_007119345.1	GB_GCA_007119345.1	d__Archaea;p__Halobacteriota;c__Halobacteria;o__Halobacteriales;f__Natrialbaceae;g__Halovivax;s__Halovivax sp007119345	95.06	0	0	0	0	0	0	0	0	0	0	0	0	0	0	0	0
	GCA_007135505.1	GB_GCA_007135505.1	d__Archaea;p__Halobacteriota;c__Halobacteria;o__Halobacteriales;f__Natrialbaceae;g__Halovivax;s__Halovivax sp007135505	70.46	0	0	0	0	0	0	0	0	0	0	0	0	0	0	0	0
	GCF_024300625.1	RS_GCF_024300625.1	d__Archaea;p__Halobacteriota;c__Halobacteria;o__Halobacteriales;f__Natrialbaceae;g__Halovivax;s__Halovivax sp024300625	98.59	0	0	0	0	0	0	0	0	0	0	0	0	0	0	0	0
	GCA_022869805.1	GB_GCA_022869805.1	d__Archaea;p__Halobacteriota;c__Halobacteria;o__Halobacteriales;f__Natrialbaceae;g__JALIQP01;s__JALIQP01 sp022869805	99.81	0	0	0	0	0	0	0	0	0	0	1	0	2	0	0	0
	GCF_023028105.1	RS_GCF_023028105.1	d__Archaea;p__Halobacteriota;c__Halobacteria;o__Halobacteriales;f__Natrialbaceae;g__JALIQP01;s__JALIQP01 sp023028105	99.4	0	0	0	0	0	0	0	0	0	0	1	0	0	0	0	0
	GCF_023566055.1	RS_GCF_023566055.1	d__Archaea;p__Halobacteriota;c__Halobacteria;o__Halobacteriales;f__Natrialbaceae;g__JALIQP01;s__JALIQP01 sp023566055	99.43	0	0	0	0	0	0	0	0	0	0	0	0	0	0	0	0
	GCF_017357405.1	RS_GCF_017357405.1	d__Archaea;p__Halobacteriota;c__Halobacteria;o__Halobacteriales;f__Natrialbaceae;g__KZCA124;s__KZCA124 sp017357405	99.2	0	0	0	0	0	0	0	0	0	0	0	0	1	0	0	0
	GCF_002156705.1	RS_GCF_002156705.1	d__Archaea;p__Halobacteriota;c__Halobacteria;o__Halobacteriales;f__Natrialbaceae;g__Natrarchaeobaculum;s__Natrarchaeobaculum aegyptiacum	99.53	0	0	0	0	0	0	0	0	0	0	0	0	0	0	0	0
	GCA_001563805.1	GB_GCA_001563805.1	d__Archaea;p__Halobacteriota;c__Halobacteria;o__Halobacteriales;f__Natrialbaceae;g__Natrarchaeobaculum;s__Natrarchaeobaculum sp001563805	78.57	0	0	0	0	0	0	0	0	0	0	0	0	0	0	0	0
	GCA_001563885.1	GB_GCA_001563885.1	d__Archaea;p__Halobacteriota;c__Halobacteria;o__Halobacteriales;f__Natrialbaceae;g__Natrarchaeobaculum;s__Natrarchaeobaculum sp001563885	59.18	0	0	0	0	0	0	0	0	0	0	0	0	0	0	0	0
	GCF_003430825.1	RS_GCF_003430825.1	d__Archaea;p__Halobacteriota;c__Halobacteria;o__Halobacteriales;f__Natrialbaceae;g__Natrarchaeobaculum;s__Natrarchaeobaculum sulfurireducens	99.13	0	0	0	0	0	0	0	0	0	0	0	0	0	0	0	0
	GCF_003841505.1	RS_GCF_003841505.1	d__Archaea;p__Halobacteriota;c__Halobacteria;o__Halobacteriales;f__Natrialbaceae;g__Natrarchaeobius;s__Natrarchaeobius chitinivorans	99.49	0	0	0	0	0	0	0	0	0	0	0	0	0	0	0	0
	GCF_003841465.1	RS_GCF_003841465.1	d__Archaea;p__Halobacteriota;c__Halobacteria;o__Halobacteriales;f__Natrialbaceae;g__Natrarchaeobius;s__Natrarchaeobius chitinivorans_A	99.3	0	0	0	0	0	0	0	0	0	0	0	1	0	0	0	0
	GCF_003841485.1	RS_GCF_003841485.1	d__Archaea;p__Halobacteriota;c__Halobacteria;o__Halobacteriales;f__Natrialbaceae;g__Natrarchaeobius;s__Natrarchaeobius halalkaliphilus	99.35	0	0	0	0	0	0	0	0	0	0	0	1	0	0	0	0
	GCF_008245225.1	RS_GCF_008245225.1	d__Archaea;p__Halobacteriota;c__Halobacteria;o__Halobacteriales;f__Natrialbaceae;g__Natrarchaeobius;s__Natrarchaeobius swarupiae	99.92	0	0	0	0	0	0	0	0	0	0	0	0	0	0	0	0
	GCF_000337535.1	RS_GCF_000337535.1	d__Archaea;p__Halobacteriota;c__Halobacteria;o__Halobacteriales;f__Natrialbaceae;g__Natrialba;s__Natrialba aegyptia	99.42	0	0	0	0	0	0	0	0	0	0	1	0	0	0	0	0
	GCF_000337555.1	RS_GCF_000337555.1	d__Archaea;p__Halobacteriota;c__Halobacteria;o__Halobacteriales;f__Natrialbaceae;g__Natrialba;s__Natrialba asiatica	99.11	0	0	0	0	0	0	0	0	0	0	1	0	0	0	0	0
	GCF_000337135.1	RS_GCF_000337135.1	d__Archaea;p__Halobacteriota;c__Halobacteria;o__Halobacteriales;f__Natrialbaceae;g__Natrialba;s__Natrialba chahannaoensis	99.74	0	0	0	0	0	0	0	0	0	0	0	0	0	0	0	0
	GCF_000337575.1	RS_GCF_000337575.1	d__Archaea;p__Halobacteriota;c__Halobacteria;o__Halobacteriales;f__Natrialbaceae;g__Natrialba;s__Natrialba hulunbeirensis	99.17	0	0	0	0	0	0	0	0	0	0	0	0	0	0	0	0
	GCF_000025625.1	RS_GCF_000025625.1	d__Archaea;p__Halobacteriota;c__Halobacteria;o__Halobacteriales;f__Natrialbaceae;g__Natrialba;s__Natrialba magadii	99.17	0	0	0	0	0	0	0	0	0	0	0	0	0	0	0	0
	GCF_001861355.1	RS_GCF_001861355.1	d__Archaea;p__Halobacteriota;c__Halobacteria;o__Halobacteriales;f__Natrialbaceae;g__Natrialba;s__Natrialba sp001861355	99.36	0	0	0	0	0	0	0	0	0	0	0	0	0	0	0	0
	GCF_000337595.1	RS_GCF_000337595.1	d__Archaea;p__Halobacteriota;c__Halobacteria;o__Halobacteriales;f__Natrialbaceae;g__Natrialba;s__Natrialba taiwanensis	99.04	0	0	0	0	0	0	0	0	0	0	1	0	0	0	0	0
	GCF_023008585.1	RS_GCF_023008585.1	d__Archaea;p__Halobacteriota;c__Halobacteria;o__Halobacteriales;f__Natrialbaceae;g__Natribaculum;s__Natribaculum breve	99.53	0	0	0	0	0	0	0	0	0	0	0	0	0	0	0	0
	GCF_000731985.1	RS_GCF_000731985.1	d__Archaea;p__Halobacteriota;c__Halobacteria;o__Halobacteriales;f__Natrialbaceae;g__Natrinema;s__Natrinema altunense	99.57	0	0	0	0	0	0	0	0	0	0	0	1	0	0	0	0
	GCF_020515625.1	RS_GCF_020515625.1	d__Archaea;p__Halobacteriota;c__Halobacteria;o__Halobacteriales;f__Natrialbaceae;g__Natrinema;s__Natrinema amylolyticum	99.49	0	0	0	0	0	0	0	0	0	0	0	0	0	0	0	0
	GCF_002494345.1	RS_GCF_002494345.1	d__Archaea;p__Halobacteriota;c__Halobacteria;o__Halobacteriales;f__Natrialbaceae;g__Natrinema;s__Natrinema ejinorense	99.92	0	0	0	0	0	0	0	0	0	0	0	1	0	0	0	0
	GCF_000337175.1	RS_GCF_000337175.1	d__Archaea;p__Halobacteriota;c__Halobacteria;o__Halobacteriales;f__Natrialbaceae;g__Natrinema;s__Natrinema gari	99.3	0	0	0	0	0	0	0	0	0	0	0	0	0	0	0	0
	GCF_013402815.2	RS_GCF_013402815.2	d__Archaea;p__Halobacteriota;c__Halobacteria;o__Halobacteriales;f__Natrialbaceae;g__Natrinema;s__Natrinema halophilum	99.49	0	0	0	0	0	0	0	0	0	0	3	0	0	0	0	0
	GCF_004217335.1	RS_GCF_004217335.1	d__Archaea;p__Halobacteriota;c__Halobacteria;o__Halobacteriales;f__Natrialbaceae;g__Natrinema;s__Natrinema hispanicum	98.8	0	0	0	0	0	0	0	0	0	0	0	0	0	0	0	0
	GCF_900111485.1	RS_GCF_900111485.1	d__Archaea;p__Halobacteriota;c__Halobacteria;o__Halobacteriales;f__Natrialbaceae;g__Natrinema;s__Natrinema hispanicum_A	99.11	0	0	0	0	0	0	0	0	0	0	0	0	0	0	0	0
	GCF_000337475.1	RS_GCF_000337475.1	d__Archaea;p__Halobacteriota;c__Halobacteria;o__Halobacteriales;f__Natrialbaceae;g__Natrinema;s__Natrinema limicola	99.19	0	0	0	0	0	0	0	0	0	0	0	0	0	0	0	0
	GCA_000690595.2	GB_GCA_000690595.2	d__Archaea;p__Halobacteriota;c__Halobacteria;o__Halobacteriales;f__Natrialbaceae;g__Natrinema;s__Natrinema mahii	99.57	0	0	0	0	0	0	0	0	0	0	0	0	0	0	0	0
	GCF_000337615.1	RS_GCF_000337615.1	d__Archaea;p__Halobacteriota;c__Halobacteria;o__Halobacteriales;f__Natrialbaceae;g__Natrinema;s__Natrinema pallidum	98.1	0	0	0	0	0	0	0	0	0	0	0	0	0	0	0	0
	GCF_000230735.2	RS_GCF_000230735.2	d__Archaea;p__Halobacteriota;c__Halobacteria;o__Halobacteriales;f__Natrialbaceae;g__Natrinema;s__Natrinema pellirubrum	99.95	0	0	0	0	0	0	0	0	0	0	0	0	0	0	0	0
	GCF_001953745.1	RS_GCF_001953745.1	d__Archaea;p__Halobacteriota;c__Halobacteria;o__Halobacteriales;f__Natrialbaceae;g__Natrinema;s__Natrinema saccharevitans	99.3	0	0	0	0	0	0	0	0	0	0	0	0	0	0	0	0
	GCF_900110865.1	RS_GCF_900110865.1	d__Archaea;p__Halobacteriota;c__Halobacteria;o__Halobacteriales;f__Natrialbaceae;g__Natrinema;s__Natrinema salaciae	99.87	0	0	0	0	0	0	0	0	0	0	1	1	0	0	0	0
	GCF_900110455.1	RS_GCF_900110455.1	d__Archaea;p__Halobacteriota;c__Halobacteria;o__Halobacteriales;f__Natrialbaceae;g__Natrinema;s__Natrinema salifodinae	98.73	0	0	0	0	0	0	0	0	0	0	1	0	0	0	0	0
	GCF_020405205.1	RS_GCF_020405205.1	d__Archaea;p__Halobacteriota;c__Halobacteria;o__Halobacteriales;f__Natrialbaceae;g__Natrinema;s__Natrinema salinisoli	99.38	0	0	0	0	0	0	0	0	0	0	1	0	0	0	0	0
	GCF_002572525.1	RS_GCF_002572525.1	d__Archaea;p__Halobacteriota;c__Halobacteria;o__Halobacteriales;f__Natrialbaceae;g__Natrinema;s__Natrinema sp002572525	99.35	0	0	0	0	0	0	0	0	1	1	1	0	0	0	0	0
	GCF_005938085.1	RS_GCF_005938085.1	d__Archaea;p__Halobacteriota;c__Halobacteria;o__Halobacteriales;f__Natrialbaceae;g__Natrinema;s__Natrinema sp005938085	99.57	0	0	0	0	0	0	0	0	0	0	0	0	0	0	0	0
	GCF_013456555.2	RS_GCF_013456555.2	d__Archaea;p__Halobacteriota;c__Halobacteria;o__Halobacteriales;f__Natrialbaceae;g__Natrinema;s__Natrinema sp013456555	99.19	0	0	0	0	0	0	0	0	0	0	1	0	0	0	0	0
	GCF_019879105.1	RS_GCF_019879105.1	d__Archaea;p__Halobacteriota;c__Halobacteria;o__Halobacteriales;f__Natrialbaceae;g__Natrinema;s__Natrinema sp019879105	99.57	0	0	0	0	0	0	0	0	0	0	0	0	0	0	0	0
	GCF_020405225.1	RS_GCF_020405225.1	d__Archaea;p__Halobacteriota;c__Halobacteria;o__Halobacteriales;f__Natrialbaceae;g__Natrinema;s__Natrinema sp020405225	99.57	0	0	0	0	0	0	0	0	0	0	0	0	0	0	0	0
	GCF_024227435.1	RS_GCF_024227435.1	d__Archaea;p__Halobacteriota;c__Halobacteria;o__Halobacteriales;f__Natrialbaceae;g__Natrinema;s__Natrinema sp024227435	98.92	0	0	0	0	0	0	0	0	0	0	1	0	0	0	0	0
	GCF_024266705.1	RS_GCF_024266705.1	d__Archaea;p__Halobacteriota;c__Halobacteria;o__Halobacteriales;f__Natrialbaceae;g__Natrinema;s__Natrinema sp024266705	99.57	0	0	0	0	0	0	0	0	0	0	1	0	0	0	0	0
	GCF_024296685.1	RS_GCF_024296685.1	d__Archaea;p__Halobacteriota;c__Halobacteria;o__Halobacteriales;f__Natrialbaceae;g__Natrinema;s__Natrinema sp024296685	99.49	0	0	0	0	0	0	0	0	0	0	0	0	0	0	0	0
	GCA_000337115.1	GB_GCA_000337115.1	d__Archaea;p__Halobacteriota;c__Halobacteria;o__Halobacteriales;f__Natrialbaceae;g__Natrinema;s__Natrinema thermotolerans	98.8	0	0	0	0	0	0	0	0	0	0	0	0	0	0	0	0
	GCF_000337195.1	RS_GCF_000337195.1	d__Archaea;p__Halobacteriota;c__Halobacteria;o__Halobacteriales;f__Natrialbaceae;g__Natrinema;s__Natrinema versiforme	99.24	0	0	0	0	0	0	0	0	0	0	0	0	0	0	0	0
	GCF_005576615.1	RS_GCF_005576615.1	d__Archaea;p__Halobacteriota;c__Halobacteria;o__Halobacteriales;f__Natrialbaceae;g__Natrinema;s__Natrinema versiforme_A	99.54	0	0	0	0	0	0	0	0	0	0	0	0	1	0	0	0
	GCF_000230715.2	RS_GCF_000230715.2	d__Archaea;p__Halobacteriota;c__Halobacteria;o__Halobacteriales;f__Natrialbaceae;g__Natronobacterium;s__Natronobacterium gregoryi	99.62	0	0	0	0	0	0	0	0	0	0	0	0	0	0	0	0
	GCF_900104065.1	RS_GCF_900104065.1	d__Archaea;p__Halobacteriota;c__Halobacteria;o__Halobacteriales;f__Natrialbaceae;g__Natronobacterium;s__Natronobacterium texcoconense	99.57	0	0	0	0	0	0	0	0	0	0	0	0	0	0	0	0
	GCF_024362525.1	RS_GCF_024362525.1	d__Archaea;p__Halobacteriota;c__Halobacteria;o__Halobacteriales;f__Natrialbaceae;g__Natronobiforma;s__Natronobiforma sp024362525	98.93	0	0	0	0	0	0	0	0	0	0	0	0	0	0	0	0
	GCF_000337675.1	RS_GCF_000337675.1	d__Archaea;p__Halobacteriota;c__Halobacteria;o__Halobacteriales;f__Natrialbaceae;g__Natronococcus;s__Natronococcus amylolyticus	98.53	0	0	0	0	0	0	0	0	0	0	0	0	0	0	0	0
	GCF_000337695.1	RS_GCF_000337695.1	d__Archaea;p__Halobacteriota;c__Halobacteria;o__Halobacteriales;f__Natrialbaceae;g__Natronococcus;s__Natronococcus jeotgali	99.92	0	0	0	0	0	0	0	0	0	0	0	0	0	0	0	0
	GCF_000328685.1	RS_GCF_000328685.1	d__Archaea;p__Halobacteriota;c__Halobacteria;o__Halobacteriales;f__Natrialbaceae;g__Natronococcus;s__Natronococcus occultus	99.73	0	0	0	0	0	0	0	0	0	0	0	0	0	0	0	0
	GCF_008122205.1	RS_GCF_008122205.1	d__Archaea;p__Halobacteriota;c__Halobacteria;o__Halobacteriales;f__Natrialbaceae;g__Natronococcus;s__Natronococcus pandeyae	98.93	0	0	0	0	0	0	0	0	0	0	1	0	0	0	0	0
	GCA_003559215.1	GB_GCA_003559215.1	d__Archaea;p__Halobacteriota;c__Halobacteria;o__Halobacteriales;f__Natrialbaceae;g__Natronococcus;s__Natronococcus sp003559215	98.73	0	0	0	0	0	0	0	0	0	0	0	0	0	0	0	0
	GCF_023913515.1	RS_GCF_023913515.1	d__Archaea;p__Halobacteriota;c__Halobacteria;o__Halobacteriales;f__Natrialbaceae;g__Natronococcus;s__Natronococcus sp023913515	99.33	0	0	0	0	0	0	0	0	0	0	1	0	0	0	0	0
	GCF_002177135.1	RS_GCF_002177135.1	d__Archaea;p__Halobacteriota;c__Halobacteria;o__Halobacteriales;f__Natrialbaceae;g__Natronolimnobius;s__Natronolimnobius baerhuensis	98.92	0	0	0	0	0	0	0	0	0	0	0	0	0	0	0	0
	GCF_011043775.1	RS_GCF_011043775.1	d__Archaea;p__Halobacteriota;c__Halobacteria;o__Halobacteriales;f__Natrialbaceae;g__Natronolimnobius;s__Natronolimnobius sp011043775	98.6	0	0	0	0	0	0	0	0	0	0	0	0	0	0	0	0
	GCF_000337215.1	RS_GCF_000337215.1	d__Archaea;p__Halobacteriota;c__Halobacteria;o__Halobacteriales;f__Natrialbaceae;g__Natronolimnohabitans;s__Natronolimnohabitans innermongolicus	98.92	0	0	0	0	0	0	0	0	0	0	0	0	0	0	0	0
	GCF_009392895.1	RS_GCF_009392895.1	d__Archaea;p__Halobacteriota;c__Halobacteria;o__Halobacteriales;f__Natrialbaceae;g__Natronorubrum;s__Natronorubrum aibiense	99.3	0	0	0	0	0	0	0	0	0	0	0	0	0	0	0	0
	GCF_004799645.1	RS_GCF_004799645.1	d__Archaea;p__Halobacteriota;c__Halobacteria;o__Halobacteriales;f__Natrialbaceae;g__Natronorubrum;s__Natronorubrum bangense	100	0	0	0	0	0	0	0	0	0	0	0	0	0	0	0	0
	GCF_001971705.1	RS_GCF_001971705.1	d__Archaea;p__Halobacteriota;c__Halobacteria;o__Halobacteriales;f__Natrialbaceae;g__Natronorubrum;s__Natronorubrum daqingense	99.11	0	0	0	0	0	0	0	0	0	0	0	0	0	0	0	0
	GCF_009834785.1	RS_GCF_009834785.1	d__Archaea;p__Halobacteriota;c__Halobacteria;o__Halobacteriales;f__Natrialbaceae;g__Natronorubrum;s__Natronorubrum halalkaliphilum	99.49	0	0	0	0	0	0	0	0	0	0	0	0	0	0	0	0
	GCF_003670115.1	RS_GCF_003670115.1	d__Archaea;p__Halobacteriota;c__Halobacteria;o__Halobacteriales;f__Natrialbaceae;g__Natronorubrum;s__Natronorubrum halophilum	99.35	0	0	0	0	0	0	0	0	0	0	1	0	0	0	0	0
	GCF_900108095.1	RS_GCF_900108095.1	d__Archaea;p__Halobacteriota;c__Halobacteria;o__Halobacteriales;f__Natrialbaceae;g__Natronorubrum;s__Natronorubrum sediminis	99.87	0	0	0	0	0	0	0	0	0	0	0	0	0	0	0	0
	GCF_000337735.1	RS_GCF_000337735.1	d__Archaea;p__Halobacteriota;c__Halobacteria;o__Halobacteriales;f__Natrialbaceae;g__Natronorubrum;s__Natronorubrum sulfidifaciens	98.92	0	0	0	0	0	0	0	0	0	0	0	0	0	0	0	0
	GCF_900100335.1	RS_GCF_900100335.1	d__Archaea;p__Halobacteriota;c__Halobacteria;o__Halobacteriales;f__Natrialbaceae;g__Natronorubrum;s__Natronorubrum texcoconense	99.36	0	0	0	0	0	0	0	0	1	1	0	0	0	0	0	0
	GCF_900156475.1	RS_GCF_900156475.1	d__Archaea;p__Halobacteriota;c__Halobacteria;o__Halobacteriales;f__Natrialbaceae;g__Natronorubrum;s__Natronorubrum thiooxidans	99.24	0	0	0	0	0	0	0	0	0	0	0	0	0	0	0	0
	GCF_000383975.1	RS_GCF_000383975.1	d__Archaea;p__Halobacteriota;c__Halobacteria;o__Halobacteriales;f__Natrialbaceae;g__Natronorubrum;s__Natronorubrum tibetense	99.36	0	0	0	0	0	0	0	0	0	0	0	1	0	0	0	0
	GCF_006543045.1	RS_GCF_006543045.1	d__Archaea;p__Halobacteriota;c__Halobacteria;o__Halobacteriales;f__Natrialbaceae;g__Salinadaptatus;s__Salinadaptatus halalkaliphilus	98.85	0	0	0	0	0	0	0	0	0	0	0	0	0	0	0	0
	GCF_020177375.1	RS_GCF_020177375.1	d__Archaea;p__Halobacteriota;c__Halobacteria;o__Halobacteriales;f__Natrialbaceae;g__Saliphagus;s__Saliphagus infecundisoli	97.8	0	0	0	0	0	0	0	0	0	0	0	0	1	0	0	0
	GCA_001564255.1	GB_GCA_001564255.1	d__Archaea;p__Halobacteriota;c__Halobacteria;o__Halobacteriales;f__Natrialbaceae;g__Tc-Br11-E2g1;s__Tc-Br11-E2g1 sp001564255	74.3	0	0	0	0	0	0	0	0	0	0	0	0	0	0	0	0
	GCA_001564115.1	GB_GCA_001564115.1	d__Archaea;p__Halobacteriota;c__Halobacteria;o__Halobacteriales;f__Natrialbaceae;g__Tc-Br11-E2g8;s__Tc-Br11-E2g8 sp001564115	74.09	0	0	0	0	0	0	0	0	1	1	0	0	0	0	0	0
	GCA_003552885.1	GB_GCA_003552885.1	d__Archaea;p__Halobacteriota;c__Halobacteria;o__Halobacteriales;f__Natrialbaceae;g__Tc-Br11-E2g8;s__Tc-Br11-E2g8 sp003552885	60.54	0	0	0	0	0	0	0	0	0	0	0	0	0	0	0	0
	GCA_001564275.1	GB_GCA_001564275.1	d__Archaea;p__Halobacteriota;c__Halobacteria;o__Halobacteriales;f__Natrialbaceae;g__Tc-Br11;s__Tc-Br11 sp001564275	94.93	0	0	0	0	0	0	0	0	0	0	0	0	0	0	0	0
	GCA_003552325.1	GB_GCA_003552325.1	d__Archaea;p__Halobacteriota;c__Halobacteria;o__Halobacteriales;f__Natrialbaceae;g__Tc-Br11;s__Tc-Br11 sp003552325	74.47	0	0	0	0	0	0	0	0	0	0	0	0	0	0	0	0
	GCA_017357105.2	GB_GCA_017357105.2	d__Archaea;p__Halobacteriota;c__Halobacteria;o__Halobacteriales;f__Natrialbaceae;g__Tc-Br11;s__Tc-Br11 sp017357105	99.33	0	0	0	0	0	0	0	0	0	0	0	0	0	0	0	0
	GCF_023973145.1	RS_GCF_023973145.1	d__Archaea;p__Halobacteriota;c__Halobacteria;o__Halobacteriales;f__Natrialbaceae;g__Tc-Br11;s__Tc-Br11 sp023973145	98.93	0	0	0	0	0	0	0	0	0	0	0	0	0	0	0	0
	GCF_024138145.1	RS_GCF_024138145.1	d__Archaea;p__Halobacteriota;c__Halobacteria;o__Halobacteriales;f__Natrialbaceae;g__Tc-Br11;s__Tc-Br11 sp024138145	99.2	0	0	0	0	0	0	0	0	0	0	0	0	0	0	0	0
	GCF_024204665.1	RS_GCF_024204665.1	d__Archaea;p__Halobacteriota;c__Halobacteria;o__Halobacteriales;f__Natrialbaceae;g__Tc-Br11;s__Tc-Br11 sp024204665	99	0	0	0	0	0	0	0	0	0	0	0	0	0	0	0	0
	GCF_024298845.1	RS_GCF_024298845.1	d__Archaea;p__Halobacteriota;c__Halobacteria;o__Halobacteriales;f__Natrialbaceae;g__Tc-Br11;s__Tc-Br11 sp024298845	99.6	0	0	0	0	0	0	0	0	0	0	0	0	0	0	0	0
	GCF_024362485.1	RS_GCF_024362485.1	d__Archaea;p__Halobacteriota;c__Halobacteria;o__Halobacteriales;f__Natrialbaceae;g__WLHSJ27;s__WLHSJ27 sp024362485	99.33	0	0	0	0	0	0	0	0	0	0	0	0	0	0	0	0
	GCF_023638055.1	RS_GCF_023638055.1	d__Archaea;p__Halobacteriota;c__Halobacteria;o__Halobacteriales;f__Natronoarchaeaceae;g__Natronoarchaeum;s__Natronoarchaeum aerophilus	99.13	0	0	0	0	0	0	0	0	0	0	0	0	0	0	0	0
	GCF_900215575.1	RS_GCF_900215575.1	d__Archaea;p__Halobacteriota;c__Halobacteria;o__Halobacteriales;f__Natronoarchaeaceae;g__Natronoarchaeum;s__Natronoarchaeum philippinense	98.73	0	0	0	0	0	0	0	0	0	0	0	0	0	0	0	0
	GCF_024494695.1	RS_GCF_024494695.1	d__Archaea;p__Halobacteriota;c__Halobacteria;o__Halobacteriales;f__Natronoarchaeaceae;g__Natronoarchaeum;s__Natronoarchaeum rubrum	98.13	0	0	0	0	0	0	0	0	0	0	0	0	0	0	0	0
	GCF_017094485.1	RS_GCF_017094485.1	d__Archaea;p__Halobacteriota;c__Halobacteria;o__Halobacteriales;f__Natronoarchaeaceae;g__Natronoarchaeum;s__Natronoarchaeum sulfidigenes	99.53	0	0	0	0	0	0	0	0	0	0	0	0	0	0	0	0
	GCA_003021085.1	GB_GCA_003021085.1	d__Archaea;p__Halobacteriota;c__Halobacteria;o__Halobacteriales;f__PXRE01;g__PXRE01;s__PXRE01 sp003021085	92.94	0	0	0	0	0	0	0	0	0	0	1	0	0	0	0	0
	GCA_007122875.1	GB_GCA_007122875.1	d__Archaea;p__Halobacteriota;c__Halobacteria;o__Halobacteriales;f__QS-1-68-20;g__QS-1-68-20;s__QS-1-68-20 sp007122875	62.29	0	0	0	0	0	0	0	0	0	0	0	0	0	0	0	0
	GCF_003675875.1	RS_GCF_003675875.1	d__Archaea;p__Halobacteriota;c__Halobacteria;o__Halobacteriales;f__QS-9-68-17;g__Halostella;s__Halostella limicola	99.13	0	0	0	0	0	0	0	0	0	0	0	0	0	0	0	0
	GCF_004785955.1	RS_GCF_004785955.1	d__Archaea;p__Halobacteriota;c__Halobacteria;o__Halobacteriales;f__QS-9-68-17;g__Halostella;s__Halostella litorea	98.73	0	0	0	0	0	0	0	0	0	0	0	0	0	0	0	0
	GCA_005954745.1	GB_GCA_005954745.1	d__Archaea;p__Halobacteriota;c__Halobacteria;o__Halobacteriales;f__QS-9-68-17;g__Halostella;s__Halostella pelagica	98.73	0	0	0	0	0	0	0	0	0	0	0	0	0	0	0	0
	GCF_003675855.1	RS_GCF_003675855.1	d__Archaea;p__Halobacteriota;c__Halobacteria;o__Halobacteriales;f__QS-9-68-17;g__Halostella;s__Halostella salina	99.07	0	0	0	0	0	0	0	0	0	0	0	0	0	0	0	0
	GCA_003023565.1	GB_GCA_003023565.1	d__Archaea;p__Halobacteriota;c__Halobacteria;o__Halobacteriales;f__QS-9-68-17;g__Halostella;s__Halostella sp003023565	95.65	0	0	0	0	0	0	0	0	0	0	0	0	0	0	0	0
	GCF_023204835.1	RS_GCF_023204835.1	d__Archaea;p__Halobacteriota;c__Halobacteria;o__Halobacteriales;f__Salinarchaeaceae;g__Salinarchaeum;s__Salinarchaeum laminariae	96.93	0	0	0	0	0	0	0	0	0	0	0	0	0	0	0	0
	GCF_000403645.1	RS_GCF_000403645.1	d__Archaea;p__Halobacteriota;c__Halobacteria;o__Halobacteriales;f__Salinarchaeaceae;g__Salinarchaeum;s__Salinarchaeum sp000403645	97.53	0	0	0	0	0	0	0	0	0	0	1	0	0	0	0	0
	GCF_019693215.1	RS_GCF_019693215.1	d__Archaea;p__Halobacteriota;c__Halobacteria;o__Halobacteriales;f__Salinarchaeaceae;g__Salinarchaeum;s__Salinarchaeum sp019693215	96.47	0	0	0	0	0	0	0	0	0	0	0	0	0	0	0	0
	GCA_007123105.1	GB_GCA_007123105.1	d__Archaea;p__Halobacteriota;c__Halobacteria;o__Halobacteriales;f__SKNY01;g__SKNY01;s__SKNY01 sp007123105	68.79	0	0	0	0	0	0	0	0	0	0	0	0	0	0	0	0
	GCA_007118975.1	GB_GCA_007118975.1	d__Archaea;p__Halobacteriota;c__Halobacteria;o__Halobacteriales;f__SKNY01;g__SKQO01;s__SKQO01 sp007118975	89.98	0	0	0	0	0	0	0	0	0	0	0	0	1	0	0	0
	GCA_007118075.1	GB_GCA_007118075.1	d__Archaea;p__Halobacteriota;c__Halobacteria;o__Halobacteriales;f__SKSH01;g__SKSH01;s__SKSH01 sp007118075	90.35	0	0	0	0	0	0	0	0	0	0	0	0	0	0	0	0
	GCA_007118145.1	GB_GCA_007118145.1	d__Archaea;p__Halobacteriota;c__Halobacteria;o__Halobacteriales;f__SKSH01;g__SKSH01;s__SKSH01 sp007118145	79.69	0	0	0	0	0	0	0	0	0	0	0	0	0	0	0	0
	GCA_003022865.1	GB_GCA_003022865.1	d__Archaea;p__Halobacteriota;c__Halobacteria;o__Halobacteriales;f__SW-7-71-33;g__SW-7-71-33;s__SW-7-71-33 sp003022865	76.17	0	0	0	0	0	0	0	0	0	0	0	0	0	0	0	0
	GCA_003023195.1	GB_GCA_003023195.1	d__Archaea;p__Halobacteriota;c__Halobacteria;o__Halobacteriales;f__SW-7-71-33;g__SW-7-71-33;s__SW-7-71-33 sp003023195	88.72	0	0	0	0	0	0	0	0	0	0	0	0	0	0	0	0
	GCA_002503845.1	GB_GCA_002503845.1	d__Archaea;p__Halobacteriota;c__Halobacteria;o__Halobacteriales;f__UBA12382;g__UBA12382;s__UBA12382 sp002503845	89.24	0	0	0	0	0	0	0	0	0	0	0	0	0	0	0	0
	GCA_009889625.1	GB_GCA_009889625.1	d__Archaea;p__Halobacteriota;c__Halobacteria;o__Halobacteriales;f__UBA12382;g__UBA12382;s__UBA12382 sp009889625	86.44	0	0	0	0	0	0	0	0	0	0	0	0	0	0	0	0
	GCA_009889685.1	GB_GCA_009889685.1	d__Archaea;p__Halobacteriota;c__Halobacteria;o__Halobacteriales;f__UBA12382;g__UBA12382;s__UBA12382 sp009889685	73.04	0	0	0	0	0	0	0	0	0	0	0	0	0	0	0	0
	GCA_022450005.1	GB_GCA_022450005.1	d__Archaea;p__Halobacteriota;c__Halobacteria;o__Halobacteriales;f__UBA12382;g__UBA12382;s__UBA12382 sp022450005	82.54	0	0	0	0	0	0	0	0	0	0	0	0	0	0	0	0
	GCA_018609935.1	GB_GCA_018609935.1	d__Archaea;p__Halobacteriota;c__Halobacteria;o__JAHENH01;f__JAHENH01;g__JAHENH01;s__JAHENH01 sp018609935	91.89	0	0	0	0	0	0	0	0	0	0	1	0	0	0	0	0
	GCF_000063445.1	RS_GCF_000063445.1	d__Archaea;p__Halobacteriota;c__Methanocellia;o__Methanocellales;f__Methanocellaceae;g__Methanocella_A;s__Methanocella_A arvoryzae	100	1	0	0	0	1	1	1	1	0	0	0	1	0	1	1	1
	GCA_002067315.1	GB_GCA_002067315.1	d__Archaea;p__Halobacteriota;c__Methanocellia;o__Methanocellales;f__Methanocellaceae;g__Methanocella_A;s__Methanocella_A sp002067315	99.35	0	1	0	0	1	1	1	1	0	0	0	2	0	1	0	1
	GCA_023436075.1	GB_GCA_023436075.1	d__Archaea;p__Halobacteriota;c__Methanocellia;o__Methanocellales;f__Methanocellaceae;g__Methanocella_A;s__Methanocella_A sp023436075	81.81	0	0	0	0	0	1	1	1	0	0	0	1	0	1	0	1
	GCF_000251105.1	RS_GCF_000251105.1	d__Archaea;p__Halobacteriota;c__Methanocellia;o__Methanocellales;f__Methanocellaceae;g__Methanocella;s__Methanocella conradii	100	0	1	0	0	1	1	1	1	0	0	0	1	0	1	0	1
	GCF_000011005.1	RS_GCF_000011005.1	d__Archaea;p__Halobacteriota;c__Methanocellia;o__Methanocellales;f__Methanocellaceae;g__Methanocella;s__Methanocella paludicola	100	0	1	0	0	1	1	1	1	0	0	0	1	0	1	0	1
	GCF_021023085.1	RS_GCF_021023085.1	d__Archaea;p__Halobacteriota;c__Methanocellia;o__Methanocellales;f__Methanocellaceae;g__PGCK01;s__PGCK01 sp021023085	99.35	1	0	0	0	1	1	1	1	0	0	0	1	0	1	1	1
	GCA_013329575.1	GB_GCA_013329575.1	d__Archaea;p__Halobacteriota;c__Methanoliparia;o__Methanoliparales;f__Methanoliparaceae;g__Methanoliparum;s__Methanoliparum sp8915u	79.66	0	0	0	0	1	0	1	1	0	0	1	1	0	0	0	1
	GCA_004212075.1	GB_GCA_004212075.1	d__Archaea;p__Halobacteriota;c__Methanoliparia;o__Methanoliparales;f__Methanoliparaceae;g__Methanoliparum;s__Methanoliparum thermophilum	92.46	0	1	0	0	2	2	2	1	0	0	1	1	0	0	0	1
	GCA_004212085.1	GB_GCA_004212085.1	d__Archaea;p__Halobacteriota;c__Methanoliparia;o__Methanoliparales;f__Methanoliparaceae;g__Methanolliviera;s__Methanolliviera hydrocarbonicum	90.2	1	0	0	0	1	2	3	1	0	0	1	1	0	0	1	1
	GCA_902158735.1	GB_GCA_902158735.1	d__Archaea;p__Halobacteriota;c__Methanoliparia;o__Methanoliparales;f__Methanoliparaceae;g__Methanolliviera;s__Methanolliviera sp902158735	76.96	0	0	0	0	2	2	2	1	0	0	1	1	0	0	0	0
	GCA_902158745.1	GB_GCA_902158745.1	d__Archaea;p__Halobacteriota;c__Methanoliparia;o__Methanoliparales;f__Methanoliparaceae;g__Methanolliviera;s__Methanolliviera sp902158745	89.08	0	0	1	0	1	2	2	0	0	0	1	1	0	0	1	1
	GCA_015660865.1	GB_GCA_015660865.1	d__Archaea;p__Halobacteriota;c__Methanomicrobia;o__Methanomicrobiales;f__JACTUA01;g__JACTUA01;s__JACTUA01 sp015660865	99.67	0	0	0	1	1	1	1	0	0	0	0	0	0	0	0	1
	GCF_024170505.1	RS_GCF_024170505.1	d__Archaea;p__Halobacteriota;c__Methanomicrobia;o__Methanomicrobiales;f__Methanocorpusculaceae;g__Methanocalculus;s__Methanocalculus alkaliphilus	99.02	1	0	0	0	1	1	1	1	0	0	0	0	0	1	1	1
	GCF_018132105.1	RS_GCF_018132105.1	d__Archaea;p__Halobacteriota;c__Methanomicrobia;o__Methanomicrobiales;f__Methanocorpusculaceae;g__Methanocalculus;s__Methanocalculus chunghsingensis	99.02	1	0	0	0	1	1	1	1	0	0	0	0	0	1	1	1
	GCA_002496395.1	GB_GCA_002496395.1	d__Archaea;p__Halobacteriota;c__Methanomicrobia;o__Methanomicrobiales;f__Methanocorpusculaceae;g__Methanocalculus;s__Methanocalculus sp002496395	98.69	0	0	0	0	0	0	0	1	0	0	0	0	0	1	1	1
	GCA_003838065.1	GB_GCA_003838065.1	d__Archaea;p__Halobacteriota;c__Methanomicrobia;o__Methanomicrobiales;f__Methanocorpusculaceae;g__Methanocalculus;s__Methanocalculus sp003838065	97.39	1	0	0	0	1	1	1	1	0	0	0	0	0	1	1	1
	GCF_024170265.1	RS_GCF_024170265.1	d__Archaea;p__Halobacteriota;c__Methanomicrobia;o__Methanomicrobiales;f__Methanocorpusculaceae;g__Methanocalculus;s__Methanocalculus sp003838185	100	1	0	0	0	1	1	1	1	0	0	0	0	0	1	1	1
	GCA_013329165.1	GB_GCA_013329165.1	d__Archaea;p__Halobacteriota;c__Methanomicrobia;o__Methanomicrobiales;f__Methanocorpusculaceae;g__Methanocalculus;s__Methanocalculus sp9912u	97.39	0	0	0	0	0	0	0	1	0	0	0	0	0	0	1	1
	GCF_024372745.1	RS_GCF_024372745.1	d__Archaea;p__Halobacteriota;c__Methanomicrobia;o__Methanomicrobiales;f__Methanocorpusculaceae;g__Methanocalculus;s__Methanocalculus taiwanensis	99.35	1	0	0	0	1	1	1	1	0	0	0	0	0	1	1	1
	GCA_018883755.1	GB_GCA_018883755.1	d__Archaea;p__Halobacteriota;c__Methanomicrobia;o__Methanomicrobiales;f__Methanocorpusculaceae;g__Methanocorpusculum;s__Methanocorpusculum faecipullorum	90.99	1	0	0	0	1	1	1	1	0	0	0	0	0	1	1	1
	GCF_000015765.1	RS_GCF_000015765.1	d__Archaea;p__Halobacteriota;c__Methanomicrobia;o__Methanomicrobiales;f__Methanocorpusculaceae;g__Methanocorpusculum;s__Methanocorpusculum labreanum	99.54	1	0	0	0	2	2	2	1	0	0	0	0	0	1	1	1
	GCA_002287215.1	GB_GCA_002287215.1	d__Archaea;p__Halobacteriota;c__Methanomicrobia;o__Methanomicrobiales;f__Methanocorpusculaceae;g__Methanocorpusculum;s__Methanocorpusculum parvum	98.21	0	0	0	0	0	2	2	1	0	0	0	0	0	1	1	1
	GCA_015063085.1	GB_GCA_015063085.1	d__Archaea;p__Halobacteriota;c__Methanomicrobia;o__Methanomicrobiales;f__Methanocorpusculaceae;g__Methanocorpusculum;s__Methanocorpusculum parvum_A	86.88	0	0	0	1	1	1	1	0	0	0	0	0	0	0	0	1
	GCA_001940805.1	GB_GCA_001940805.1	d__Archaea;p__Halobacteriota;c__Methanomicrobia;o__Methanomicrobiales;f__Methanocorpusculaceae;g__Methanocorpusculum;s__Methanocorpusculum sp001940805	91.85	0	0	0	0	0	0	0	2	0	0	0	0	0	0	1	1
	GCA_002498375.1	GB_GCA_002498375.1	d__Archaea;p__Halobacteriota;c__Methanomicrobia;o__Methanomicrobiales;f__Methanocorpusculaceae;g__Methanocorpusculum;s__Methanocorpusculum sp002498375	96.89	0	0	0	1	2	2	2	0	0	0	0	0	0	0	0	1
	GCA_002506085.1	GB_GCA_002506085.1	d__Archaea;p__Halobacteriota;c__Methanomicrobia;o__Methanomicrobiales;f__Methanocorpusculaceae;g__Methanocorpusculum;s__Methanocorpusculum sp002506085	97.71	0	0	0	0	2	2	0	0	0	0	0	0	0	0	0	1
	GCA_003315675.1	GB_GCA_003315675.1	d__Archaea;p__Halobacteriota;c__Methanomicrobia;o__Methanomicrobiales;f__Methanocorpusculaceae;g__Methanocorpusculum;s__Methanocorpusculum sp003315675	93.58	1	0	0	0	1	2	1	1	0	0	0	0	0	1	1	1
	GCA_017387505.1	GB_GCA_017387505.1	d__Archaea;p__Halobacteriota;c__Methanomicrobia;o__Methanomicrobiales;f__Methanocorpusculaceae;g__Methanocorpusculum;s__Methanocorpusculum sp017387505	95.75	0	0	0	1	1	1	1	0	0	0	0	0	0	0	0	1
	GCA_017399555.1	GB_GCA_017399555.1	d__Archaea;p__Halobacteriota;c__Methanomicrobia;o__Methanomicrobiales;f__Methanocorpusculaceae;g__Methanocorpusculum;s__Methanocorpusculum sp017399555	96.27	0	0	0	1	1	1	1	0	0	0	0	0	0	0	0	1
	GCA_017408885.1	GB_GCA_017408885.1	d__Archaea;p__Halobacteriota;c__Methanomicrobia;o__Methanomicrobiales;f__Methanocorpusculaceae;g__Methanocorpusculum;s__Methanocorpusculum sp017408885	96.41	0	0	0	1	1	1	1	0	0	0	0	0	0	0	0	1
	GCA_017555685.1	GB_GCA_017555685.1	d__Archaea;p__Halobacteriota;c__Methanomicrobia;o__Methanomicrobiales;f__Methanocorpusculaceae;g__Methanocorpusculum;s__Methanocorpusculum sp017555685	78.07	0	0	0	0	0	0	0	0	0	0	0	0	0	0	0	1
	GCA_017622255.1	GB_GCA_017622255.1	d__Archaea;p__Halobacteriota;c__Methanomicrobia;o__Methanomicrobiales;f__Methanocorpusculaceae;g__Methanocorpusculum;s__Methanocorpusculum sp017622255	90.72	0	0	0	1	1	1	1	0	0	0	0	0	0	0	0	1
	GCA_018065685.1	GB_GCA_018065685.1	d__Archaea;p__Halobacteriota;c__Methanomicrobia;o__Methanomicrobiales;f__Methanocorpusculaceae;g__Methanocorpusculum;s__Methanocorpusculum sp018065685	76.08	0	0	0	0	0	0	0	0	0	0	0	0	0	0	0	1
	GCA_023396065.1	GB_GCA_023396065.1	d__Archaea;p__Halobacteriota;c__Methanomicrobia;o__Methanomicrobiales;f__Methanocorpusculaceae;g__Methanocorpusculum;s__Methanocorpusculum sp023396065	96.73	1	0	0	0	2	2	2	1	0	0	0	0	0	1	1	1
	GCA_020854755.1	GB_GCA_020854755.1	d__Archaea;p__Halobacteriota;c__Methanomicrobia;o__Methanomicrobiales;f__Methanoculleaceae;g__JAHKLN01;s__JAHKLN01 sp020854755	80	0	0	0	0	0	0	0	1	0	0	0	0	0	1	1	1
	GCF_004102725.1	RS_GCF_004102725.1	d__Archaea;p__Halobacteriota;c__Methanomicrobia;o__Methanomicrobiales;f__Methanoculleaceae;g__Methanoculleus_A;s__Methanoculleus_A taiwanensis	99.02	1	0	0	0	1	1	1	1	0	0	0	0	0	1	1	1
	GCF_000304355.2	RS_GCF_000304355.2	d__Archaea;p__Halobacteriota;c__Methanomicrobia;o__Methanomicrobiales;f__Methanoculleaceae;g__Methanoculleus;s__Methanoculleus bourgensis	98.37	1	0	0	0	2	2	2	1	0	0	0	0	0	1	1	1
	GCF_019669965.1	RS_GCF_019669965.1	d__Archaea;p__Halobacteriota;c__Methanomicrobia;o__Methanomicrobiales;f__Methanoculleaceae;g__Methanoculleus;s__Methanoculleus chikugoensis	99.02	1	0	0	0	2	2	2	1	0	0	0	0	0	1	1	1
	GCF_900095385.1	RS_GCF_900095385.1	d__Archaea;p__Halobacteriota;c__Methanomicrobia;o__Methanomicrobiales;f__Methanoculleaceae;g__Methanoculleus;s__Methanoculleus chikugoensis_A	99.02	1	0	0	0	2	2	2	1	0	0	0	0	0	1	1	1
	GCF_001602375.1	RS_GCF_001602375.1	d__Archaea;p__Halobacteriota;c__Methanomicrobia;o__Methanomicrobiales;f__Methanoculleaceae;g__Methanoculleus;s__Methanoculleus horonobensis	99.02	0	0	0	1	2	2	2	0	0	0	0	0	0	0	0	1
	GCF_000015825.1	RS_GCF_000015825.1	d__Archaea;p__Halobacteriota;c__Methanomicrobia;o__Methanomicrobiales;f__Methanoculleaceae;g__Methanoculleus;s__Methanoculleus marisnigri	99.35	0	0	1	0	2	2	2	1	0	0	0	0	0	0	1	1
	GCA_002503885.1	GB_GCA_002503885.1	d__Archaea;p__Halobacteriota;c__Methanomicrobia;o__Methanomicrobiales;f__Methanoculleaceae;g__Methanoculleus;s__Methanoculleus marisnigri_B	95.62	1	0	0	0	2	2	2	1	0	0	0	0	0	1	1	1
	GCF_001017125.1	RS_GCF_001017125.1	d__Archaea;p__Halobacteriota;c__Methanomicrobia;o__Methanomicrobiales;f__Methanoculleaceae;g__Methanoculleus;s__Methanoculleus sediminis	99.02	0	0	1	0	2	2	2	1	0	0	0	0	0	0	1	1
	GCF_000691865.1	RS_GCF_000691865.1	d__Archaea;p__Halobacteriota;c__Methanomicrobia;o__Methanomicrobiales;f__Methanoculleaceae;g__Methanoculleus;s__Methanoculleus sp000691865	98.47	0	0	1	0	2	1	2	1	0	0	0	0	0	0	1	1
	GCA_001896715.1	GB_GCA_001896715.1	d__Archaea;p__Halobacteriota;c__Methanomicrobia;o__Methanomicrobiales;f__Methanoculleaceae;g__Methanoculleus;s__Methanoculleus sp001896715	86.06	1	0	0	0	2	2	2	1	0	0	0	0	0	1	1	1
	GCA_002497965.1	GB_GCA_002497965.1	d__Archaea;p__Halobacteriota;c__Methanomicrobia;o__Methanomicrobiales;f__Methanoculleaceae;g__Methanoculleus;s__Methanoculleus sp002497965	88.62	0	0	0	0	0	0	0	0	0	0	0	0	0	0	0	1
	GCA_002498065.1	GB_GCA_002498065.1	d__Archaea;p__Halobacteriota;c__Methanomicrobia;o__Methanomicrobiales;f__Methanoculleaceae;g__Methanoculleus;s__Methanoculleus sp002498065	97.58	0	0	0	0	0	2	2	1	0	0	0	0	0	0	0	1
	GCA_002499455.1	GB_GCA_002499455.1	d__Archaea;p__Halobacteriota;c__Methanomicrobia;o__Methanomicrobiales;f__Methanoculleaceae;g__Methanoculleus;s__Methanoculleus sp002499455	90.56	0	0	0	0	0	2	2	0	0	0	0	0	0	0	1	1
	GCA_002501655.1	GB_GCA_002501655.1	d__Archaea;p__Halobacteriota;c__Methanomicrobia;o__Methanomicrobiales;f__Methanoculleaceae;g__Methanoculleus;s__Methanoculleus sp002501655	91.7	1	0	0	0	2	2	2	1	0	0	0	0	0	1	1	1
	GCA_002506585.1	GB_GCA_002506585.1	d__Archaea;p__Halobacteriota;c__Methanomicrobia;o__Methanomicrobiales;f__Methanoculleaceae;g__Methanoculleus;s__Methanoculleus sp002506585	93.14	0	0	1	0	2	2	2	1	0	0	0	0	0	0	1	1
	GCA_002508705.1	GB_GCA_002508705.1	d__Archaea;p__Halobacteriota;c__Methanomicrobia;o__Methanomicrobiales;f__Methanoculleaceae;g__Methanoculleus;s__Methanoculleus sp002508705	99.02	1	0	0	0	2	2	2	2	0	0	0	0	0	1	1	1
	GCA_002839575.1	GB_GCA_002839575.1	d__Archaea;p__Halobacteriota;c__Methanomicrobia;o__Methanomicrobiales;f__Methanoculleaceae;g__Methanoculleus;s__Methanoculleus sp002839575	90.07	0	0	0	0	1	0	0	0	0	0	0	0	0	0	0	0
	GCA_002839645.1	GB_GCA_002839645.1	d__Archaea;p__Halobacteriota;c__Methanomicrobia;o__Methanomicrobiales;f__Methanoculleaceae;g__Methanoculleus;s__Methanoculleus sp002839645	99.54	1	0	0	0	2	2	2	1	0	0	0	0	0	1	1	0
	GCA_012510295.1	GB_GCA_012510295.1	d__Archaea;p__Halobacteriota;c__Methanomicrobia;o__Methanomicrobiales;f__Methanoculleaceae;g__Methanoculleus;s__Methanoculleus sp012510295	81.1	0	0	0	1	1	2	2	0	0	0	0	0	0	0	0	0
	GCA_012510335.1	GB_GCA_012510335.1	d__Archaea;p__Halobacteriota;c__Methanomicrobia;o__Methanomicrobiales;f__Methanoculleaceae;g__Methanoculleus;s__Methanoculleus sp012510335	85.62	0	0	0	0	0	1	1	0	0	0	0	0	0	0	0	1
	GCA_012511245.1	GB_GCA_012511245.1	d__Archaea;p__Halobacteriota;c__Methanomicrobia;o__Methanomicrobiales;f__Methanoculleaceae;g__Methanoculleus;s__Methanoculleus sp012511245	88.24	0	0	0	1	2	1	2	0	0	0	0	0	0	1	0	1
	GCA_012521035.1	GB_GCA_012521035.1	d__Archaea;p__Halobacteriota;c__Methanomicrobia;o__Methanomicrobiales;f__Methanoculleaceae;g__Methanoculleus;s__Methanoculleus sp012521035	90.72	0	0	1	0	1	1	1	0	0	0	0	0	0	1	1	1
	GCA_012797575.1	GB_GCA_012797575.1	d__Archaea;p__Halobacteriota;c__Methanomicrobia;o__Methanomicrobiales;f__Methanoculleaceae;g__Methanoculleus;s__Methanoculleus sp012797575	88.73	0	1	0	0	1	1	1	1	0	0	0	0	0	1	0	0
	GCA_016841385.1	GB_GCA_016841385.1	d__Archaea;p__Halobacteriota;c__Methanomicrobia;o__Methanomicrobiales;f__Methanoculleaceae;g__Methanoculleus;s__Methanoculleus sp016841385	95.85	1	0	0	0	1	2	1	1	0	0	0	0	0	1	1	1
	GCA_016841955.1	GB_GCA_016841955.1	d__Archaea;p__Halobacteriota;c__Methanomicrobia;o__Methanomicrobiales;f__Methanoculleaceae;g__Methanoculleus;s__Methanoculleus sp016841955	99.54	0	0	1	0	2	2	2	1	0	0	0	0	0	0	1	1
	GCA_018433835.1	GB_GCA_018433835.1	d__Archaea;p__Halobacteriota;c__Methanomicrobia;o__Methanomicrobiales;f__Methanoculleaceae;g__Methanoculleus;s__Methanoculleus sp018433835	98.89	1	0	0	0	2	2	2	1	0	0	0	0	0	1	1	1
	GCA_019136335.1	GB_GCA_019136335.1	d__Archaea;p__Halobacteriota;c__Methanomicrobia;o__Methanomicrobiales;f__Methanoculleaceae;g__Methanoculleus;s__Methanoculleus sp019136335	86.08	0	0	0	0	0	0	0	0	0	0	0	0	0	0	1	0
	GCA_020696975.1	GB_GCA_020696975.1	d__Archaea;p__Halobacteriota;c__Methanomicrobia;o__Methanomicrobiales;f__Methanoculleaceae;g__Methanoculleus;s__Methanoculleus sp020696975	96.41	1	0	0	0	1	1	1	1	0	0	0	0	0	1	1	1
	GCF_023195915.1	RS_GCF_023195915.1	d__Archaea;p__Halobacteriota;c__Methanomicrobia;o__Methanomicrobiales;f__Methanoculleaceae;g__Methanoculleus;s__Methanoculleus sp023195915	98.89	0	0	1	0	2	2	2	1	0	0	0	0	0	0	1	1
	GCA_023230425.1	GB_GCA_023230425.1	d__Archaea;p__Halobacteriota;c__Methanomicrobia;o__Methanomicrobiales;f__Methanoculleaceae;g__Methanoculleus;s__Methanoculleus sp023230425	84.35	0	0	1	0	2	3	1	0	0	0	0	0	0	1	1	1
	GCA_023393455.1	GB_GCA_023393455.1	d__Archaea;p__Halobacteriota;c__Methanomicrobia;o__Methanomicrobiales;f__Methanoculleaceae;g__Methanoculleus;s__Methanoculleus sp023393455	94.44	0	0	1	0	2	2	2	0	0	0	0	0	0	0	1	1
	GCA_023457135.1	GB_GCA_023457135.1	d__Archaea;p__Halobacteriota;c__Methanomicrobia;o__Methanomicrobiales;f__Methanoculleaceae;g__Methanoculleus;s__Methanoculleus sp023457135	98.24	0	0	1	0	2	2	2	0	0	0	0	0	0	0	1	1
	GCF_023702065.1	RS_GCF_023702065.1	d__Archaea;p__Halobacteriota;c__Methanomicrobia;o__Methanomicrobiales;f__Methanoculleaceae;g__Methanoculleus;s__Methanoculleus sp023702065	99.54	0	0	1	0	2	2	2	0	0	0	0	0	0	0	1	1
	GCA_001512375.1	GB_GCA_001512375.1	d__Archaea;p__Halobacteriota;c__Methanomicrobia;o__Methanomicrobiales;f__Methanoculleaceae;g__Methanoculleus;s__Methanoculleus thermohydrogenotrophicum	91.5	1	0	0	0	1	1	1	1	0	0	0	0	0	1	1	1
	GCF_001571405.1	RS_GCF_001571405.1	d__Archaea;p__Halobacteriota;c__Methanomicrobia;o__Methanomicrobiales;f__Methanoculleaceae;g__Methanoculleus;s__Methanoculleus thermophilus	99.67	1	0	0	0	2	2	2	1	0	0	0	0	0	1	1	1
	GCA_002503105.1	GB_GCA_002503105.1	d__Archaea;p__Halobacteriota;c__Methanomicrobia;o__Methanomicrobiales;f__Methanoculleaceae;g__UBA206;s__UBA206 sp002503105	94.12	0	0	0	0	0	0	0	0	0	0	0	0	0	0	0	1
	GCA_002503135.1	GB_GCA_002503135.1	d__Archaea;p__Halobacteriota;c__Methanomicrobia;o__Methanomicrobiales;f__Methanoculleaceae;g__UBA207;s__UBA207 sp002503135	93.14	0	0	0	1	1	1	1	0	0	0	0	0	0	0	0	1
	GCF_001571385.1	RS_GCF_001571385.1	d__Archaea;p__Halobacteriota;c__Methanomicrobia;o__Methanomicrobiales;f__Methanofollaceae;g__Methanofollis;s__Methanofollis ethanolicus	100	1	0	0	0	2	2	2	1	0	0	0	0	0	1	1	1
	GCF_004297185.1	RS_GCF_004297185.1	d__Archaea;p__Halobacteriota;c__Methanomicrobia;o__Methanomicrobiales;f__Methanofollaceae;g__Methanofollis;s__Methanofollis fontis	98.2	1	0	0	0	2	2	2	1	0	0	0	0	0	1	1	1
	GCF_019633745.1	RS_GCF_019633745.1	d__Archaea;p__Halobacteriota;c__Methanomicrobia;o__Methanomicrobiales;f__Methanofollaceae;g__Methanofollis;s__Methanofollis formosanus	98.04	1	0	0	0	2	2	2	1	0	0	0	0	0	1	1	1
	GCF_000275865.1	RS_GCF_000275865.1	d__Archaea;p__Halobacteriota;c__Methanomicrobia;o__Methanomicrobiales;f__Methanofollaceae;g__Methanofollis;s__Methanofollis liminatans	99.54	1	0	0	0	2	2	2	1	0	0	0	0	0	1	1	1
	GCA_002498315.1	GB_GCA_002498315.1	d__Archaea;p__Halobacteriota;c__Methanomicrobia;o__Methanomicrobiales;f__Methanofollaceae;g__Methanofollis;s__Methanofollis sp002498315	99.52	1	0	0	0	2	2	2	1	0	0	0	0	0	1	1	1
	GCF_017875325.1	RS_GCF_017875325.1	d__Archaea;p__Halobacteriota;c__Methanomicrobia;o__Methanomicrobiales;f__Methanofollaceae;g__Methanofollis;s__Methanofollis sp017875325	98.04	1	0	0	0	2	2	2	1	0	0	0	0	0	1	1	1
	GCF_013377755.1	RS_GCF_013377755.1	d__Archaea;p__Halobacteriota;c__Methanomicrobia;o__Methanomicrobiales;f__Methanofollaceae;g__Methanofollis;s__Methanofollis tationis	99.87	1	0	0	0	2	2	2	1	0	0	0	0	0	1	1	1
	GCA_011048835.1	GB_GCA_011048835.1	d__Archaea;p__Halobacteriota;c__Methanomicrobia;o__Methanomicrobiales;f__Methanomicrobiaceae;g__DSDF01;s__DSDF01 sp011048835	97.02	0	0	0	1	2	2	2	0	0	0	0	0	0	0	0	1
	GCA_016841665.1	GB_GCA_016841665.1	d__Archaea;p__Halobacteriota;c__Methanomicrobia;o__Methanomicrobiales;f__Methanomicrobiaceae;g__DSDF01;s__DSDF01 sp016841665	81.11	0	0	0	1	2	1	1	0	0	0	0	0	0	0	0	1
	GCA_001412355.1	GB_GCA_001412355.1	d__Archaea;p__Halobacteriota;c__Methanomicrobia;o__Methanomicrobiales;f__Methanomicrobiaceae;g__LKUD01;s__LKUD01 sp001412355	98.37	0	0	0	0	0	1	1	0	0	0	0	0	0	0	0	1
	GCA_013415665.1	GB_GCA_013415665.1	d__Archaea;p__Halobacteriota;c__Methanomicrobia;o__Methanomicrobiales;f__Methanomicrobiaceae;g__LKUD01;s__LKUD01 sp013415665	93.66	0	0	0	0	0	0	0	0	0	0	0	0	0	0	0	1
	GCA_016926855.1	GB_GCA_016926855.1	d__Archaea;p__Halobacteriota;c__Methanomicrobia;o__Methanomicrobiales;f__Methanomicrobiaceae;g__LKUD01;s__LKUD01 sp016926855	84.64	0	0	0	1	1	1	1	0	0	0	0	0	0	0	0	1
	GCF_001315945.1	RS_GCF_001315945.1	d__Archaea;p__Halobacteriota;c__Methanomicrobia;o__Methanomicrobiales;f__Methanomicrobiaceae;g__Methanogenium;s__Methanogenium cariaci	85.25	0	1	0	0	2	1	1	2	0	0	0	0	0	1	0	4
	GCF_009914725.1	RS_GCF_009914725.1	d__Archaea;p__Halobacteriota;c__Methanomicrobia;o__Methanomicrobiales;f__Methanomicrobiaceae;g__Methanogenium;s__Methanogenium sp009914725	97.71	1	0	0	0	1	1	1	1	0	0	0	0	0	1	1	1
	GCA_011045995.1	GB_GCA_011045995.1	d__Archaea;p__Halobacteriota;c__Methanomicrobia;o__Methanomicrobiales;f__Methanomicrobiaceae;g__Methanogenium;s__Methanogenium sp011045995	83.66	1	0	0	0	2	2	2	1	0	0	0	0	0	1	1	1
	GCA_012523385.1	GB_GCA_012523385.1	d__Archaea;p__Halobacteriota;c__Methanomicrobia;o__Methanomicrobiales;f__Methanomicrobiaceae;g__Methanogenium;s__Methanogenium sp012523385	92.04	0	0	0	0	0	1	0	1	0	0	0	0	0	0	1	1
	GCA_016841485.1	GB_GCA_016841485.1	d__Archaea;p__Halobacteriota;c__Methanomicrobia;o__Methanomicrobiales;f__Methanomicrobiaceae;g__Methanogenium;s__Methanogenium sp016841485	93.14	0	0	0	1	2	2	2	2	0	0	0	0	0	0	0	1
	GCA_018687785.1	GB_GCA_018687785.1	d__Archaea;p__Halobacteriota;c__Methanomicrobia;o__Methanomicrobiales;f__Methanomicrobiaceae;g__Methanogenium;s__Methanogenium sp018687785	97.91	1	0	0	0	2	2	2	1	0	0	0	0	0	1	1	1
	GCF_000784355.1	RS_GCF_000784355.1	d__Archaea;p__Halobacteriota;c__Methanomicrobia;o__Methanomicrobiales;f__Methanomicrobiaceae;g__Methanolacinia;s__Methanolacinia paynteri	98.37	1	0	0	0	1	2	2	1	0	0	0	0	0	1	1	1
	GCF_000147875.1	RS_GCF_000147875.1	d__Archaea;p__Halobacteriota;c__Methanomicrobia;o__Methanomicrobiales;f__Methanomicrobiaceae;g__Methanolacinia;s__Methanolacinia petrolearia	99.67	1	0	0	0	2	2	2	1	0	0	0	0	0	1	1	1
	GCA_016928355.1	GB_GCA_016928355.1	d__Archaea;p__Halobacteriota;c__Methanomicrobia;o__Methanomicrobiales;f__Methanomicrobiaceae;g__Methanolacinia;s__Methanolacinia sp016928355	88.24	0	0	0	0	0	0	0	1	0	0	0	0	0	1	1	1
	GCF_000711215.1	RS_GCF_000711215.1	d__Archaea;p__Halobacteriota;c__Methanomicrobia;o__Methanomicrobiales;f__Methanomicrobiaceae;g__Methanomicrobium;s__Methanomicrobium mobile	97.39	0	0	0	1	1	1	1	0	0	0	0	0	0	0	0	1
	GCA_016937345.1	GB_GCA_016937345.1	d__Archaea;p__Halobacteriota;c__Methanomicrobia;o__Methanomicrobiales;f__Methanomicrobiaceae;g__Methanomicrobium;s__Methanomicrobium sp016937345	97.39	1	0	0	0	1	1	1	1	0	0	0	0	0	1	1	1
	GCA_017412625.1	GB_GCA_017412625.1	d__Archaea;p__Halobacteriota;c__Methanomicrobia;o__Methanomicrobiales;f__Methanomicrobiaceae;g__Methanomicrobium;s__Methanomicrobium sp017412625	96.73	0	0	0	1	1	1	1	0	0	0	0	0	0	0	0	0
	GCA_017553245.1	GB_GCA_017553245.1	d__Archaea;p__Halobacteriota;c__Methanomicrobia;o__Methanomicrobiales;f__Methanomicrobiaceae;g__Methanomicrobium;s__Methanomicrobium sp017553245	93.46	0	0	0	0	0	0	0	0	0	0	0	0	0	0	0	1
	GCF_017875315.1	RS_GCF_017875315.1	d__Archaea;p__Halobacteriota;c__Methanomicrobia;o__Methanomicrobiales;f__Methanomicrobiaceae;g__Methanomicrobium;s__Methanomicrobium sp017875315	100	1	0	0	0	2	2	2	1	0	0	0	0	0	1	1	1
	GCA_023396365.1	GB_GCA_023396365.1	d__Archaea;p__Halobacteriota;c__Methanomicrobia;o__Methanomicrobiales;f__Methanomicrobiaceae;g__Methanomicrobium;s__Methanomicrobium sp023396365	98.69	1	0	0	0	1	1	1	1	0	0	0	0	0	1	1	1
	GCF_024662215.1	RS_GCF_024662215.1	d__Archaea;p__Halobacteriota;c__Methanomicrobia;o__Methanomicrobiales;f__Methanomicrobiaceae;g__Methanoplanus;s__Methanoplanus endosymbiosus	100	1	0	0	0	1	1	1	1	0	0	0	0	0	1	1	1
	GCF_000243255.1	RS_GCF_000243255.1	d__Archaea;p__Halobacteriota;c__Methanomicrobia;o__Methanomicrobiales;f__Methanomicrobiaceae;g__Methanoplanus;s__Methanoplanus limicola	100	1	0	0	0	1	1	1	1	0	0	0	0	0	1	1	1
	GCA_903819595.1	GB_GCA_903819595.1	d__Archaea;p__Halobacteriota;c__Methanomicrobia;o__Methanomicrobiales;f__Methanoregulaceae;g__CAIKOD01;s__CAIKOD01 sp903819595	99.35	0	0	0	1	2	1	1	0	0	0	0	0	0	0	0	1
	GCA_903828975.1	GB_GCA_903828975.1	d__Archaea;p__Halobacteriota;c__Methanomicrobia;o__Methanomicrobiales;f__Methanoregulaceae;g__CAIKOD01;s__CAIKOD01 sp903828975	99.02	0	0	0	0	1	1	0	0	0	0	0	0	0	0	0	1
	GCA_002067095.1	GB_GCA_002067095.1	d__Archaea;p__Halobacteriota;c__Methanomicrobia;o__Methanomicrobiales;f__Methanoregulaceae;g__Methanolinea_A;s__Methanolinea_A sp002067095	95.05	0	0	0	0	0	0	0	0	0	0	0	0	0	0	0	1
	GCA_018263335.1	GB_GCA_018263335.1	d__Archaea;p__Halobacteriota;c__Methanomicrobia;o__Methanomicrobiales;f__Methanoregulaceae;g__Methanolinea_A;s__Methanolinea_A sp002067155	99.02	0	0	0	1	1	1	2	0	0	0	0	0	0	0	0	1
	GCA_002506105.1	GB_GCA_002506105.1	d__Archaea;p__Halobacteriota;c__Methanomicrobia;o__Methanomicrobiales;f__Methanoregulaceae;g__Methanolinea_A;s__Methanolinea_A sp002506105	93.79	0	0	0	0	0	1	1	0	0	0	0	0	0	0	0	1
	GCA_002509495.1	GB_GCA_002509495.1	d__Archaea;p__Halobacteriota;c__Methanomicrobia;o__Methanomicrobiales;f__Methanoregulaceae;g__Methanolinea_A;s__Methanolinea_A sp002509495	92.32	0	0	0	0	1	0	0	1	0	0	0	0	0	1	1	1
	GCA_018262855.1	GB_GCA_018262855.1	d__Archaea;p__Halobacteriota;c__Methanomicrobia;o__Methanomicrobiales;f__Methanoregulaceae;g__Methanolinea_A;s__Methanolinea_A sp018262855	99.35	0	0	0	1	1	1	1	0	0	0	0	0	0	0	0	1
	GCA_024518585.1	GB_GCA_024518585.1	d__Archaea;p__Halobacteriota;c__Methanomicrobia;o__Methanomicrobiales;f__Methanoregulaceae;g__Methanolinea_A;s__Methanolinea_A sp024518585	98.69	0	0	0	1	1	1	1	0	0	0	0	0	0	0	0	1
	GCA_013331225.1	GB_GCA_013331225.1	d__Archaea;p__Halobacteriota;c__Methanomicrobia;o__Methanomicrobiales;f__Methanoregulaceae;g__Methanolinea_A;s__Methanolinea_A sp11423u	72.74	0	0	0	0	1	0	0	0	0	0	0	0	0	0	0	1
	GCF_017873855.1	RS_GCF_017873855.1	d__Archaea;p__Halobacteriota;c__Methanomicrobia;o__Methanomicrobiales;f__Methanoregulaceae;g__Methanolinea_B;s__Methanolinea_B mesophila	99.67	1	0	0	0	1	1	1	1	0	0	0	0	0	1	1	1
	GCF_000017625.1	RS_GCF_000017625.1	d__Archaea;p__Halobacteriota;c__Methanomicrobia;o__Methanomicrobiales;f__Methanoregulaceae;g__Methanoregula;s__Methanoregula boonei	99.54	0	1	0	0	1	1	1	1	0	0	0	0	0	1	0	1
	GCF_000327485.1	RS_GCF_000327485.1	d__Archaea;p__Halobacteriota;c__Methanomicrobia;o__Methanomicrobiales;f__Methanoregulaceae;g__Methanoregula;s__Methanoregula formicica	99.87	0	0	0	1	2	2	2	0	0	0	0	0	0	0	0	1
	GCA_002067035.1	GB_GCA_002067035.1	d__Archaea;p__Halobacteriota;c__Methanomicrobia;o__Methanomicrobiales;f__Methanoregulaceae;g__Methanoregula;s__Methanoregula sp002067035	99.67	0	1	0	0	1	1	1	1	0	0	0	0	0	1	0	1
	GCA_002495055.1	GB_GCA_002495055.1	d__Archaea;p__Halobacteriota;c__Methanomicrobia;o__Methanomicrobiales;f__Methanoregulaceae;g__Methanoregula;s__Methanoregula sp002495055	95	0	0	0	0	0	0	0	0	0	0	0	0	0	0	0	1
	GCA_002495065.1	GB_GCA_002495065.1	d__Archaea;p__Halobacteriota;c__Methanomicrobia;o__Methanomicrobiales;f__Methanoregulaceae;g__Methanoregula;s__Methanoregula sp002495065	86.56	0	0	0	0	0	0	0	0	0	0	0	0	0	0	0	1
	GCA_002502245.1	GB_GCA_002502245.1	d__Archaea;p__Halobacteriota;c__Methanomicrobia;o__Methanomicrobiales;f__Methanoregulaceae;g__Methanoregula;s__Methanoregula sp002502245	86.6	0	0	0	1	1	1	1	0	0	0	0	0	0	0	0	0
	GCA_002502735.1	GB_GCA_002502735.1	d__Archaea;p__Halobacteriota;c__Methanomicrobia;o__Methanomicrobiales;f__Methanoregulaceae;g__Methanoregula;s__Methanoregula sp002502735	99.54	0	1	0	0	1	1	1	1	0	0	0	0	0	1	0	1
	GCA_002508495.1	GB_GCA_002508495.1	d__Archaea;p__Halobacteriota;c__Methanomicrobia;o__Methanomicrobiales;f__Methanoregulaceae;g__Methanoregula;s__Methanoregula sp002508495	68.63	0	0	0	0	1	1	1	0	0	0	0	0	0	0	0	0
	GCA_002835825.1	GB_GCA_002835825.1	d__Archaea;p__Halobacteriota;c__Methanomicrobia;o__Methanomicrobiales;f__Methanoregulaceae;g__Methanoregula;s__Methanoregula sp002835825	93.56	0	0	0	0	0	1	1	2	0	0	0	0	0	1	0	1
	GCA_002839605.1	GB_GCA_002839605.1	d__Archaea;p__Halobacteriota;c__Methanomicrobia;o__Methanomicrobiales;f__Methanoregulaceae;g__Methanoregula;s__Methanoregula sp002839605	99.67	0	0	0	1	1	1	1	0	0	0	0	0	0	0	0	1
	GCA_002839675.1	GB_GCA_002839675.1	d__Archaea;p__Halobacteriota;c__Methanomicrobia;o__Methanomicrobiales;f__Methanoregulaceae;g__Methanoregula;s__Methanoregula sp002839675	99.67	0	0	0	1	1	1	1	0	0	0	0	0	0	0	0	1
	GCA_003136075.1	GB_GCA_003136075.1	d__Archaea;p__Halobacteriota;c__Methanomicrobia;o__Methanomicrobiales;f__Methanoregulaceae;g__Methanoregula;s__Methanoregula sp003136075	92.2	0	0	0	0	1	0	0	0	0	0	0	0	0	0	0	1
	GCA_003141335.1	GB_GCA_003141335.1	d__Archaea;p__Halobacteriota;c__Methanomicrobia;o__Methanomicrobiales;f__Methanoregulaceae;g__Methanoregula;s__Methanoregula sp003141335	92.78	0	0	0	1	1	1	1	0	0	0	0	0	0	0	0	1
	GCA_003154335.1	GB_GCA_003154335.1	d__Archaea;p__Halobacteriota;c__Methanomicrobia;o__Methanomicrobiales;f__Methanoregulaceae;g__Methanoregula;s__Methanoregula sp003154335	87.45	0	0	0	0	0	0	0	0	0	0	0	0	0	0	0	0
	GCA_003157895.1	GB_GCA_003157895.1	d__Archaea;p__Halobacteriota;c__Methanomicrobia;o__Methanomicrobiales;f__Methanoregulaceae;g__Methanoregula;s__Methanoregula sp003157895	90.28	0	0	0	1	1	1	1	0	0	0	0	0	0	0	0	1
	GCA_003170075.1	GB_GCA_003170075.1	d__Archaea;p__Halobacteriota;c__Methanomicrobia;o__Methanomicrobiales;f__Methanoregulaceae;g__Methanoregula;s__Methanoregula sp003170075	99.54	0	0	0	1	1	1	1	0	0	0	0	0	0	0	0	1
	GCA_012798365.1	GB_GCA_012798365.1	d__Archaea;p__Halobacteriota;c__Methanomicrobia;o__Methanomicrobiales;f__Methanoregulaceae;g__Methanoregula;s__Methanoregula sp012798365	88.82	0	0	0	0	1	1	0	1	0	0	0	0	0	1	1	1
	GCA_015660885.1	GB_GCA_015660885.1	d__Archaea;p__Halobacteriota;c__Methanomicrobia;o__Methanomicrobiales;f__Methanoregulaceae;g__Methanoregula;s__Methanoregula sp015660885	99.54	1	0	0	0	1	1	1	1	0	0	0	0	0	1	1	1
	GCA_019695435.1	GB_GCA_019695435.1	d__Archaea;p__Halobacteriota;c__Methanomicrobia;o__Methanomicrobiales;f__Methanoregulaceae;g__Methanoregula;s__Methanoregula sp019695435	84.02	0	1	0	0	1	1	1	1	0	0	0	0	0	1	0	1
	GCA_022710665.1	GB_GCA_022710665.1	d__Archaea;p__Halobacteriota;c__Methanomicrobia;o__Methanomicrobiales;f__Methanoregulaceae;g__Methanoregula;s__Methanoregula sp022710665	81.12	0	0	0	0	0	0	0	0	0	0	0	0	0	0	1	1
	GCA_023227875.1	GB_GCA_023227875.1	d__Archaea;p__Halobacteriota;c__Methanomicrobia;o__Methanomicrobiales;f__Methanoregulaceae;g__Methanoregula;s__Methanoregula sp023227875	94.64	0	1	0	0	2	2	2	2	0	0	0	0	0	2	0	1
	GCA_023228295.1	GB_GCA_023228295.1	d__Archaea;p__Halobacteriota;c__Methanomicrobia;o__Methanomicrobiales;f__Methanoregulaceae;g__Methanoregula;s__Methanoregula sp023228295	90.85	0	0	0	0	0	1	1	1	0	0	0	0	0	1	1	0
	GCA_013331015.1	GB_GCA_013331015.1	d__Archaea;p__Halobacteriota;c__Methanomicrobia;o__Methanomicrobiales;f__Methanoregulaceae;g__Methanoregula;s__Methanoregula sp11803u	75.9	0	0	0	0	0	0	0	1	0	0	0	0	0	1	1	0
	GCA_903832665.1	GB_GCA_903832665.1	d__Archaea;p__Halobacteriota;c__Methanomicrobia;o__Methanomicrobiales;f__Methanoregulaceae;g__Methanoregula;s__Methanoregula sp903832665	99.02	0	0	0	0	0	0	0	1	0	0	0	0	0	1	1	1
	GCA_002067895.1	GB_GCA_002067895.1	d__Archaea;p__Halobacteriota;c__Methanomicrobia;o__Methanomicrobiales;f__Methanoregulaceae;g__MVRE01;s__MVRE01 sp002067895	99.67	0	1	0	0	1	1	1	1	0	0	0	0	0	1	0	1
	GCA_015660965.1	GB_GCA_015660965.1	d__Archaea;p__Halobacteriota;c__Methanomicrobia;o__Methanomicrobiales;f__Methanoregulaceae;g__MVRE01;s__MVRE01 sp015660965	98.36	0	0	0	1	1	1	1	0	0	0	0	0	0	0	0	1
	GCA_022711635.1	GB_GCA_022711635.1	d__Archaea;p__Halobacteriota;c__Methanomicrobia;o__Methanomicrobiales;f__Methanoregulaceae;g__MVRE01;s__MVRE01 sp022711635	85.61	0	0	0	0	0	0	0	0	0	0	0	0	0	0	0	1
	GCA_903900025.1	GB_GCA_903900025.1	d__Archaea;p__Halobacteriota;c__Methanomicrobia;o__Methanomicrobiales;f__Methanoregulaceae;g__MVRE01;s__MVRE01 sp903900025	99.01	0	0	0	1	3	1	1	0	0	0	0	0	0	0	0	1
	GCA_001412335.1	GB_GCA_001412335.1	d__Archaea;p__Halobacteriota;c__Methanomicrobia;o__Methanomicrobiales;f__Methanoregulaceae;g__SD8;s__SD8 sp001412335	97.53	0	0	0	0	0	1	1	0	0	0	0	0	0	0	0	1
	GCA_002509485.1	GB_GCA_002509485.1	d__Archaea;p__Halobacteriota;c__Methanomicrobia;o__Methanomicrobiales;f__Methanoregulaceae;g__SD8;s__SD8 sp002509485	67.79	0	0	0	0	0	0	0	0	0	0	0	0	0	0	0	0
	GCA_018432765.1	GB_GCA_018432765.1	d__Archaea;p__Halobacteriota;c__Methanomicrobia;o__Methanomicrobiales;f__Methanoregulaceae;g__SD8;s__SD8 sp018432765	90.85	0	0	0	1	1	1	1	0	0	0	0	0	0	0	0	1
	GCA_002503825.1	GB_GCA_002503825.1	d__Archaea;p__Halobacteriota;c__Methanomicrobia;o__Methanomicrobiales;f__Methanoregulaceae;g__UBA467;s__UBA467 sp002503825	99.67	1	0	0	0	1	1	1	1	0	0	0	0	0	1	1	1
	GCA_002068435.1	GB_GCA_002068435.1	d__Archaea;p__Halobacteriota;c__Methanomicrobia;o__Methanomicrobiales;f__Methanoregulaceae;g__UBA9949;s__UBA9949 sp002068435	79.57	0	0	0	0	0	0	0	0	0	0	0	0	0	0	1	0
	GCA_002499905.1	GB_GCA_002499905.1	d__Archaea;p__Halobacteriota;c__Methanomicrobia;o__Methanomicrobiales;f__Methanoregulaceae;g__UBA9949;s__UBA9949 sp002499905	99.67	0	0	0	1	1	1	1	0	0	0	0	0	0	0	0	1
	GCA_012516785.1	GB_GCA_012516785.1	d__Archaea;p__Halobacteriota;c__Methanomicrobia;o__Methanomicrobiales;f__Methanoregulaceae;g__UBA9949;s__UBA9949 sp012516785	90.52	0	0	1	0	1	1	1	0	0	0	0	0	0	0	1	1
	GCA_013415565.1	GB_GCA_013415565.1	d__Archaea;p__Halobacteriota;c__Methanomicrobia;o__Methanomicrobiales;f__Methanoregulaceae;g__UBA9949;s__UBA9949 sp013415565	99.35	0	0	0	0	1	0	1	0	0	0	0	0	0	0	0	1
	GCA_013415575.1	GB_GCA_013415575.1	d__Archaea;p__Halobacteriota;c__Methanomicrobia;o__Methanomicrobiales;f__Methanoregulaceae;g__UBA9949;s__UBA9949 sp013415575	83.71	0	0	0	0	0	0	0	0	0	0	0	0	0	0	0	1
	GCA_016699325.1	GB_GCA_016699325.1	d__Archaea;p__Halobacteriota;c__Methanomicrobia;o__Methanomicrobiales;f__Methanoregulaceae;g__UBA9949;s__UBA9949 sp016699325	97.06	0	0	0	1	1	1	1	0	0	0	0	0	0	0	0	1
	GCA_021371995.1	GB_GCA_021371995.1	d__Archaea;p__Halobacteriota;c__Methanomicrobia;o__Methanomicrobiales;f__Methanoregulaceae;g__UBA9949;s__UBA9949 sp021371995	99.02	0	0	0	1	1	1	1	0	0	0	0	0	0	0	0	1
	GCA_022710385.1	GB_GCA_022710385.1	d__Archaea;p__Halobacteriota;c__Methanomicrobia;o__Methanomicrobiales;f__Methanoregulaceae;g__UBA9949;s__UBA9949 sp022710385	74.07	0	0	0	0	1	1	2	0	0	0	0	0	0	0	0	1
	GCA_022841205.1	GB_GCA_022841205.1	d__Archaea;p__Halobacteriota;c__Methanomicrobia;o__Methanomicrobiales;f__Methanoregulaceae;g__UBA9949;s__UBA9949 sp022841205	98.69	0	0	0	1	1	1	1	0	0	0	0	0	0	0	0	1
	GCA_013331415.1	GB_GCA_013331415.1	d__Archaea;p__Halobacteriota;c__Methanomicrobia;o__Methanomicrobiales;f__Methanoregulaceae;g__UBA9949;s__UBA9949 sp10516u	86.76	0	0	0	0	0	1	1	1	0	0	0	0	0	1	1	1
	GCF_000021965.1	RS_GCF_000021965.1	d__Archaea;p__Halobacteriota;c__Methanomicrobia;o__Methanomicrobiales;f__Methanosphaerulaceae;g__Methanosphaerula;s__Methanosphaerula palustris	99.84	1	0	0	0	1	1	1	1	0	0	0	0	0	1	1	1
	GCA_002495225.1	GB_GCA_002495225.1	d__Archaea;p__Halobacteriota;c__Methanomicrobia;o__Methanomicrobiales;f__Methanosphaerulaceae;g__UBA288;s__UBA288 sp002495225	74.57	0	0	0	0	0	0	0	0	0	0	0	0	0	0	0	1
	GCA_004332335.1	GB_GCA_004332335.1	d__Archaea;p__Halobacteriota;c__Methanomicrobia;o__Methanomicrobiales;f__Methanosphaerulaceae;g__UBA288;s__UBA288 sp004332335	95.07	0	0	0	1	1	1	1	0	0	0	0	0	0	0	0	1
	GCA_012728895.1	GB_GCA_012728895.1	d__Archaea;p__Halobacteriota;c__Methanomicrobia;o__Methanomicrobiales;f__Methanosphaerulaceae;g__UBA288;s__UBA288 sp012728895	95.72	0	0	0	1	1	1	1	0	0	0	0	0	0	0	0	1
	GCA_017883495.1	GB_GCA_017883495.1	d__Archaea;p__Halobacteriota;c__Methanomicrobia;o__Methanomicrobiales;f__Methanosphaerulaceae;g__UBA288;s__UBA288 sp017883495	80.57	0	0	0	0	0	0	0	0	0	0	0	0	0	0	0	1
	GCA_013331215.1	GB_GCA_013331215.1	d__Archaea;p__Halobacteriota;c__Methanomicrobia;o__Methanomicrobiales;f__Methanosphaerulaceae;g__UBA288;s__UBA288 sp11384u	70.17	0	0	0	0	0	0	0	0	0	0	0	0	0	1	0	0
	GCA_903926075.1	GB_GCA_903926075.1	d__Archaea;p__Halobacteriota;c__Methanomicrobia;o__Methanomicrobiales;f__Methanospirillaceae;g__CAIYHQ01;s__CAIYHQ01 sp903926075	98.69	1	0	0	0	1	1	1	1	0	0	0	0	0	1	1	1
	GCA_016926505.1	GB_GCA_016926505.1	d__Archaea;p__Halobacteriota;c__Methanomicrobia;o__Methanomicrobiales;f__Methanospirillaceae;g__JAFGOM01;s__JAFGOM01 sp016926505	98.04	1	0	0	0	1	1	1	1	0	0	0	0	0	1	1	1
	GCF_000013445.1	RS_GCF_000013445.1	d__Archaea;p__Halobacteriota;c__Methanomicrobia;o__Methanomicrobiales;f__Methanospirillaceae;g__Methanospirillum;s__Methanospirillum hungatei	99.02	1	0	0	0	1	1	1	1	0	0	0	0	0	1	1	1
	GCA_003251955.1	GB_GCA_003251955.1	d__Archaea;p__Halobacteriota;c__Methanomicrobia;o__Methanomicrobiales;f__Methanospirillaceae;g__Methanospirillum;s__Methanospirillum hungatei_A	75.44	0	0	0	0	2	1	2	0	0	0	0	0	0	1	1	1
	GCA_020216685.1	GB_GCA_020216685.1	d__Archaea;p__Halobacteriota;c__Methanomicrobia;o__Methanomicrobiales;f__Methanospirillaceae;g__Methanospirillum;s__Methanospirillum hungatei_B	96.79	0	0	0	1	2	2	2	1	0	0	0	0	0	0	0	1
	GCF_003173355.1	RS_GCF_003173355.1	d__Archaea;p__Halobacteriota;c__Methanomicrobia;o__Methanomicrobiales;f__Methanospirillaceae;g__Methanospirillum;s__Methanospirillum lacunae	99.54	1	0	0	0	1	1	1	1	0	0	0	0	0	1	1	1
	GCA_012520015.1	GB_GCA_012520015.1	d__Archaea;p__Halobacteriota;c__Methanomicrobia;o__Methanomicrobiales;f__Methanospirillaceae;g__Methanospirillum;s__Methanospirillum sp012520015	90.41	1	0	0	0	2	1	1	1	0	0	0	0	0	1	1	1
	GCA_012729535.1	GB_GCA_012729535.1	d__Archaea;p__Halobacteriota;c__Methanomicrobia;o__Methanomicrobiales;f__Methanospirillaceae;g__Methanospirillum;s__Methanospirillum sp012729535	99.02	1	0	0	0	1	1	1	1	0	0	0	0	0	1	1	1
	GCF_019263745.1	RS_GCF_019263745.1	d__Archaea;p__Halobacteriota;c__Methanomicrobia;o__Methanomicrobiales;f__Methanospirillaceae;g__Methanospirillum;s__Methanospirillum sp012729995	99.02	1	0	0	0	2	2	2	1	0	0	0	0	0	1	1	1
	GCF_003173335.1	RS_GCF_003173335.1	d__Archaea;p__Halobacteriota;c__Methanomicrobia;o__Methanomicrobiales;f__Methanospirillaceae;g__Methanospirillum;s__Methanospirillum stamsii	99.02	1	0	0	0	1	1	1	1	0	0	0	0	0	1	1	1
	GCA_009779205.1	GB_GCA_009779205.1	d__Archaea;p__Halobacteriota;c__Methanomicrobia;o__Methanomicrobiales;f__Methanospirillaceae;g__WRER01;s__WRER01 sp009779205	73.82	0	0	0	0	0	0	0	0	0	0	0	0	0	0	0	0
	GCA_018263395.1	GB_GCA_018263395.1	d__Archaea;p__Halobacteriota;c__Methanonatronarchaeia;o__JAANXF01;f__JAANXF01;g__JAANXF01;s__JAANXF01 sp018263395	82.79	0	0	0	0	0	0	0	0	0	0	0	0	0	0	0	0
	GCA_001914405.1	GB_GCA_001914405.1	d__Archaea;p__Halobacteriota;c__Methanonatronarchaeia;o__Methanonatronarchaeales;f__Methanonatronarchaeaceae;g__Methanohalarchaeum;s__Methanohalarchaeum thermophilum	97.71	0	0	0	1	1	1	1	0	0	0	0	0	0	0	0	0
	GCF_023016325.1	RS_GCF_023016325.1	d__Archaea;p__Halobacteriota;c__Methanonatronarchaeia;o__Methanonatronarchaeales;f__Methanonatronarchaeaceae;g__Methanonatronarchaeum;s__Methanonatronarchaeum sp004212035	97.22	1	0	0	0	1	1	1	1	0	0	0	0	0	1	1	0
	GCF_002153915.1	RS_GCF_002153915.1	d__Archaea;p__Halobacteriota;c__Methanonatronarchaeia;o__Methanonatronarchaeales;f__Methanonatronarchaeaceae;g__Methanonatronarchaeum;s__Methanonatronarchaeum thermophilum	97.22	1	0	0	0	2	1	1	1	0	0	0	0	0	1	1	0
	GCA_003034855.1	GB_GCA_003034855.1	d__Archaea;p__Halobacteriota;c__Methanonatronarchaeia;o__Methanonatronarchaeales;f__Methanonatronarchaeaceae;g__PZKD01;s__PZKD01 sp003034855	94.58	0	0	0	0	0	0	0	0	0	0	0	0	0	0	0	0
	GCA_002010075.1	GB_GCA_002010075.1	d__Archaea;p__Halobacteriota;c__Methanosarcinia_A;o__Methanosarcinales_A;f__Methermicoccaceae;g__JdFR-19;s__JdFR-19 sp002010075	96.73	0	0	0	0	0	0	0	0	0	0	0	0	0	1	0	1
	GCA_003661015.1	GB_GCA_003661015.1	d__Archaea;p__Halobacteriota;c__Methanosarcinia_A;o__Methanosarcinales_A;f__Methermicoccaceae;g__JdFR-19;s__JdFR-19 sp003661015	74.24	0	0	0	0	0	0	0	0	0	0	0	0	0	0	0	1
	GCF_000711905.1	RS_GCF_000711905.1	d__Archaea;p__Halobacteriota;c__Methanosarcinia_A;o__Methanosarcinales_A;f__Methermicoccaceae;g__Methermicoccus;s__Methermicoccus shengliensis	100	0	0	1	0	1	1	1	0	0	0	0	0	0	0	1	1
	GCA_004193545.1	GB_GCA_004193545.1	d__Archaea;p__Halobacteriota;c__Methanosarcinia;o__Methanosarcinales;f__EX4572-44;g__Ethanoperedens;s__Ethanoperedens ethanivorans	92.27	0	0	0	1	1	1	1	0	0	0	0	0	0	0	0	0
	GCA_905067535.1	GB_GCA_905067535.1	d__Archaea;p__Halobacteriota;c__Methanosarcinia;o__Methanosarcinales;f__EX4572-44;g__Ethanoperedens;s__Ethanoperedens ethanivorans_B	55.63	0	0	0	0	0	1	1	0	0	0	0	0	0	0	0	0
	GCA_905067555.1	GB_GCA_905067555.1	d__Archaea;p__Halobacteriota;c__Methanosarcinia;o__Methanosarcinales;f__EX4572-44;g__Ethanoperedens;s__Ethanoperedens ethanivorans_C	58.2	0	0	0	0	1	1	1	0	0	0	0	0	0	0	0	0
	GCA_004212095.1	GB_GCA_004212095.1	d__Archaea;p__Halobacteriota;c__Methanosarcinia;o__Methanosarcinales;f__EX4572-44;g__Ethanoperedens;s__Ethanoperedens sp004212095	91.18	0	0	0	1	1	1	1	0	0	0	0	0	0	0	0	0
	GCA_012910725.1	GB_GCA_012910725.1	d__Archaea;p__Halobacteriota;c__Methanosarcinia;o__Methanosarcinales;f__EX4572-44;g__Ethanoperedens;s__Ethanoperedens thermophilum	70.26	0	0	0	0	1	1	1	0	0	0	0	0	0	0	0	0
	GCA_002254825.2	GB_GCA_002254825.2	d__Archaea;p__Halobacteriota;c__Methanosarcinia;o__Methanosarcinales;f__EX4572-44;g__EX4572-44;s__EX4572-44 sp002254825	75.82	0	0	0	0	1	1	1	0	0	0	0	0	0	0	0	0
	GCA_905171695.1	GB_GCA_905171695.1	d__Archaea;p__Halobacteriota;c__Methanosarcinia;o__Methanosarcinales;f__EX4572-44;g__EX4572-44;s__EX4572-44 sp905171695	98.69	0	0	0	1	1	1	1	0	0	0	0	0	0	0	0	0
	GCA_014859725.1	GB_GCA_014859725.1	d__Archaea;p__Halobacteriota;c__Methanosarcinia;o__Methanosarcinales;f__Methanocomedenaceae;g__Kmv04;s__Kmv04 sp014859725	97.71	0	1	0	0	1	1	1	1	0	0	0	0	0	1	0	1
	GCA_009649835.1	GB_GCA_009649835.1	d__Archaea;p__Halobacteriota;c__Methanosarcinia;o__Methanosarcinales;f__Methanocomedenaceae;g__Methanocomedens;s__Methanocomedens sp009649835	91.18	0	1	0	0	1	1	1	1	0	0	0	0	0	1	0	1
	GCA_014237145.1	GB_GCA_014237145.1	d__Archaea;p__Halobacteriota;c__Methanosarcinia;o__Methanosarcinales;f__Methanocomedenaceae;g__Methanocomedens;s__Methanocomedens sp014237145	98.69	0	0	0	1	1	1	1	1	0	0	0	0	0	0	0	1
	GCA_013330355.1	GB_GCA_013330355.1	d__Archaea;p__Halobacteriota;c__Methanosarcinia;o__Methanosarcinales;f__Methanocomedenaceae;g__Methanocomedens;s__Methanocomedens sp7939u	68.82	0	0	0	0	0	0	0	1	0	0	0	0	0	1	0	1
	GCA_002926195.1	GB_GCA_002926195.1	d__Archaea;p__Halobacteriota;c__Methanosarcinia;o__Methanosarcinales;f__Methanocomedenaceae;g__Methanomarinus;s__Methanomarinus sp002926195	95.42	0	1	0	0	1	1	1	1	0	0	0	0	0	1	0	1
	GCA_021108405.1	GB_GCA_021108405.1	d__Archaea;p__Halobacteriota;c__Methanosarcinia;o__Methanosarcinales;f__Methanocomedenaceae;g__Methanomarinus;s__Methanomarinus sp021108405	98.69	0	1	0	0	1	1	1	1	0	0	0	0	0	1	0	1
	GCA_013374385.1	GB_GCA_013374385.1	d__Archaea;p__Halobacteriota;c__Methanosarcinia;o__Methanosarcinales;f__Methanocomedenaceae;g__QBUR01;s__QBUR01 sp013374385	66.78	0	0	0	0	0	0	0	1	0	0	0	0	0	1	0	1
	GCA_019429385.1	GB_GCA_019429385.1	d__Archaea;p__Halobacteriota;c__Methanosarcinia;o__Methanosarcinales;f__Methanocomedenaceae;g__QBUR01;s__QBUR01 sp019429385	100	0	1	0	0	1	1	1	1	0	0	0	0	0	1	0	1
	GCA_022353185.1	GB_GCA_022353185.1	d__Archaea;p__Halobacteriota;c__Methanosarcinia;o__Methanosarcinales;f__Methanocomedenaceae;g__QBUR01;s__QBUR01 sp022353185	98.37	0	1	0	0	1	1	1	1	0	0	0	0	0	1	0	1
	GCA_023136155.1	GB_GCA_023136155.1	d__Archaea;p__Halobacteriota;c__Methanosarcinia;o__Methanosarcinales;f__Methanocomedenaceae;g__QBUR01;s__QBUR01 sp023136155	89.22	0	0	0	0	1	0	0	1	0	0	0	0	0	0	0	0
	GCA_023544495.1	GB_GCA_023544495.1	d__Archaea;p__Halobacteriota;c__Methanosarcinia;o__Methanosarcinales;f__Methanocomedenaceae;g__QBUR01;s__QBUR01 sp023544495	78.93	0	0	0	0	0	0	0	0	0	0	0	0	0	1	0	1
	GCA_023544605.1	GB_GCA_023544605.1	d__Archaea;p__Halobacteriota;c__Methanosarcinia;o__Methanosarcinales;f__Methanocomedenaceae;g__QBUR01;s__QBUR01 sp023544605	97.06	0	0	0	0	1	1	0	1	0	0	0	0	0	1	0	1
	GCA_002503595.1	GB_GCA_002503595.1	d__Archaea;p__Halobacteriota;c__Methanosarcinia;o__Methanosarcinales;f__Methanogasteraceae;g__Methanogaster;s__Methanogaster sp002503595	89.49	1	0	0	0	1	1	1	0	1	1	0	0	0	1	1	2
	GCA_002506015.1	GB_GCA_002506015.1	d__Archaea;p__Halobacteriota;c__Methanosarcinia;o__Methanosarcinales;f__Methanogasteraceae;g__Methanogaster;s__Methanogaster sp002506015	87.25	0	0	0	0	0	1	0	0	1	1	0	0	0	1	1	1
	GCA_003194445.1	GB_GCA_003194445.1	d__Archaea;p__Halobacteriota;c__Methanosarcinia;o__Methanosarcinales;f__Methanogasteraceae;g__Methanogaster;s__Methanogaster sp003194445	95.92	1	0	0	0	1	1	1	0	1	1	0	0	0	1	1	1
	GCA_003601535.1	GB_GCA_003601535.1	d__Archaea;p__Halobacteriota;c__Methanosarcinia;o__Methanosarcinales;f__Methanogasteraceae;g__Methanogaster;s__Methanogaster sp003601535	88.29	1	0	0	0	1	1	1	0	1	1	0	0	0	1	1	0
	GCA_003661105.1	GB_GCA_003661105.1	d__Archaea;p__Halobacteriota;c__Methanosarcinia;o__Methanosarcinales;f__Methanogasteraceae;g__Methanogaster;s__Methanogaster sp003661105	84.59	0	0	0	0	0	1	0	0	1	1	0	0	0	1	1	1
	GCA_004211975.1	GB_GCA_004211975.1	d__Archaea;p__Halobacteriota;c__Methanosarcinia;o__Methanosarcinales;f__Methanogasteraceae;g__Methanogaster;s__Methanogaster sp004211975	91.99	1	0	0	0	2	1	1	0	1	1	0	0	0	1	1	1
	GCA_012961645.1	GB_GCA_012961645.1	d__Archaea;p__Halobacteriota;c__Methanosarcinia;o__Methanosarcinales;f__Methanogasteraceae;g__Methanogaster;s__Methanogaster sp012961645	78.45	0	0	0	0	1	1	0	0	0	1	0	0	0	0	1	1
	GCA_013572355.1	GB_GCA_013572355.1	d__Archaea;p__Halobacteriota;c__Methanosarcinia;o__Methanosarcinales;f__Methanogasteraceae;g__Methanogaster;s__Methanogaster sp013572355	95.59	1	0	0	0	1	1	1	0	1	1	0	0	0	1	1	1
	GCA_021159385.1	GB_GCA_021159385.1	d__Archaea;p__Halobacteriota;c__Methanosarcinia;o__Methanosarcinales;f__Methanogasteraceae;g__Methanogaster;s__Methanogaster sp021159385	95.75	0	0	0	0	1	1	0	1	0	0	1	1	0	0	1	1
	GCA_002839545.1	GB_GCA_002839545.1	d__Archaea;p__Halobacteriota;c__Methanosarcinia;o__Methanosarcinales;f__Methanoperedenaceae;g__Methanoperedens_A;s__Methanoperedens_A sp002839545	96.41	0	0	0	1	1	1	1	0	0	0	0	0	0	1	0	0
	GCA_014859785.1	GB_GCA_014859785.1	d__Archaea;p__Halobacteriota;c__Methanosarcinia;o__Methanosarcinales;f__Methanoperedenaceae;g__Methanoperedens_A;s__Methanoperedens_A sp014859785	98.86	0	1	0	0	1	1	1	1	0	0	0	0	0	1	0	0
	GCF_000685155.1	RS_GCF_000685155.1	d__Archaea;p__Halobacteriota;c__Methanosarcinia;o__Methanosarcinales;f__Methanoperedenaceae;g__Methanoperedens;s__Methanoperedens nitroreducens	99.67	0	1	0	0	1	1	1	1	0	0	0	0	0	1	0	0
	GCF_900196725.1	RS_GCF_900196725.1	d__Archaea;p__Halobacteriota;c__Methanosarcinia;o__Methanosarcinales;f__Methanoperedenaceae;g__Methanoperedens;s__Methanoperedens nitroreducens_A	97.71	0	1	0	0	1	1	1	1	0	0	0	0	0	1	0	0
	GCA_020724545.1	GB_GCA_020724545.1	d__Archaea;p__Halobacteriota;c__Methanosarcinia;o__Methanosarcinales;f__Methanoperedenaceae;g__Methanoperedens;s__Methanoperedens nitroreducens_B	100	0	1	0	0	1	1	1	1	0	0	0	0	0	1	0	0
	GCF_002487355.1	RS_GCF_002487355.1	d__Archaea;p__Halobacteriota;c__Methanosarcinia;o__Methanosarcinales;f__Methanoperedenaceae;g__Methanoperedens;s__Methanoperedens sp002487355	99.35	0	1	0	0	1	1	1	1	0	0	0	0	0	1	0	0
	GCA_003104905.1	GB_GCA_003104905.1	d__Archaea;p__Halobacteriota;c__Methanosarcinia;o__Methanosarcinales;f__Methanoperedenaceae;g__Methanoperedens;s__Methanoperedens sp003104905	98.69	0	1	0	0	1	1	1	1	0	0	0	0	0	1	0	0
	GCA_012026795.1	GB_GCA_012026795.1	d__Archaea;p__Halobacteriota;c__Methanosarcinia;o__Methanosarcinales;f__Methanoperedenaceae;g__Methanoperedens;s__Methanoperedens sp012026795	100	0	1	0	0	1	1	1	2	0	0	0	0	0	1	0	0
	GCA_012026835.1	GB_GCA_012026835.1	d__Archaea;p__Halobacteriota;c__Methanosarcinia;o__Methanosarcinales;f__Methanoperedenaceae;g__Methanoperedens;s__Methanoperedens sp012026835	99.35	0	1	0	0	1	1	1	1	0	0	0	0	0	1	0	0
	GCA_018899795.1	GB_GCA_018899795.1	d__Archaea;p__Halobacteriota;c__Methanosarcinia;o__Methanosarcinales;f__Methanoperedenaceae;g__Methanoperedens;s__Methanoperedens sp018899795	88.84	0	0	0	0	0	0	0	1	0	0	0	0	0	1	0	0
	GCA_018900975.1	GB_GCA_018900975.1	d__Archaea;p__Halobacteriota;c__Methanosarcinia;o__Methanosarcinales;f__Methanoperedenaceae;g__Methanoperedens;s__Methanoperedens sp018900975	86.27	0	0	0	0	0	1	1	1	0	0	0	0	0	1	0	0
	GCA_021409285.1	GB_GCA_021409285.1	d__Archaea;p__Halobacteriota;c__Methanosarcinia;o__Methanosarcinales;f__Methanoperedenaceae;g__Methanoperedens;s__Methanoperedens sp021409285	98.04	0	1	0	0	1	1	1	1	0	0	0	0	0	1	0	0
	GCA_023249105.1	GB_GCA_023249105.1	d__Archaea;p__Halobacteriota;c__Methanosarcinia;o__Methanosarcinales;f__Methanoperedenaceae;g__Methanoperedens;s__Methanoperedens sp023249105	99.35	0	1	0	0	1	1	1	1	0	0	0	0	0	1	0	0
	GCA_023249275.1	GB_GCA_023249275.1	d__Archaea;p__Halobacteriota;c__Methanosarcinia;o__Methanosarcinales;f__Methanoperedenaceae;g__Methanoperedens;s__Methanoperedens sp023249275	95.75	0	0	0	0	2	0	0	1	0	0	0	0	0	1	0	0
	GCA_902384525.1	GB_GCA_902384525.1	d__Archaea;p__Halobacteriota;c__Methanosarcinia;o__Methanosarcinales;f__Methanoperedenaceae;g__Methanoperedens;s__Methanoperedens sp902384525	97.36	0	1	0	0	2	1	1	1	0	0	0	0	0	1	0	0
	GCA_902386085.1	GB_GCA_902386085.1	d__Archaea;p__Halobacteriota;c__Methanosarcinia;o__Methanosarcinales;f__Methanoperedenaceae;g__Methanoperedens;s__Methanoperedens sp902386085	56.93	0	0	0	0	0	0	0	1	0	0	0	0	0	1	0	0
	GCA_902386115.1	GB_GCA_902386115.1	d__Archaea;p__Halobacteriota;c__Methanosarcinia;o__Methanosarcinales;f__Methanoperedenaceae;g__Methanoperedens;s__Methanoperedens sp902386115	73.34	0	0	0	0	2	1	1	1	0	0	0	0	0	1	0	0
	GCA_902386135.1	GB_GCA_902386135.1	d__Archaea;p__Halobacteriota;c__Methanosarcinia;o__Methanosarcinales;f__Methanoperedenaceae;g__Methanoperedens;s__Methanoperedens sp902386135	99.35	0	1	0	0	1	1	1	1	0	0	0	0	0	1	0	0
	GCA_902386205.1	GB_GCA_902386205.1	d__Archaea;p__Halobacteriota;c__Methanosarcinia;o__Methanosarcinales;f__Methanoperedenaceae;g__Methanoperedens;s__Methanoperedens sp902386205	96.08	0	0	0	0	0	1	1	1	0	0	0	0	0	1	0	0
	GCA_902386255.1	GB_GCA_902386255.1	d__Archaea;p__Halobacteriota;c__Methanosarcinia;o__Methanosarcinales;f__Methanoperedenaceae;g__Methanoperedens;s__Methanoperedens sp902386255	98.26	0	0	0	0	0	1	1	1	0	0	0	0	0	1	0	0
	GCA_905339155.1	GB_GCA_905339155.1	d__Archaea;p__Halobacteriota;c__Methanosarcinia;o__Methanosarcinales;f__Methanoperedenaceae;g__Methanoperedens;s__Methanoperedens sp905339155	98.69	0	1	0	0	1	1	1	1	0	0	0	0	0	1	0	0
	GCA_013331375.1	GB_GCA_013331375.1	d__Archaea;p__Halobacteriota;c__Methanosarcinia;o__Methanosarcinales;f__Methanoperedenaceae;g__UBA10536;s__UBA10536 sp10536u	82.78	0	0	0	0	0	0	0	0	0	0	0	0	0	1	0	0
	GCA_020793555.1	GB_GCA_020793555.1	d__Archaea;p__Halobacteriota;c__Methanosarcinia;o__Methanosarcinales;f__Methanosarcinaceae;g__DQIP01;s__DQIP01 sp020793555	93.55	1	0	0	0	1	1	1	1	0	0	0	0	0	1	1	1
	GCA_020793565.1	GB_GCA_020793565.1	d__Archaea;p__Halobacteriota;c__Methanosarcinia;o__Methanosarcinales;f__Methanosarcinaceae;g__DQIP01;s__DQIP01 sp020793565	98.04	1	0	0	0	1	1	1	1	0	0	0	0	0	1	1	1
	GCA_023544565.1	GB_GCA_023544565.1	d__Archaea;p__Halobacteriota;c__Methanosarcinia;o__Methanosarcinales;f__Methanosarcinaceae;g__DQIP01;s__DQIP01 sp023544565	92.48	1	0	0	0	1	1	1	1	0	0	0	0	0	1	1	1
	GCA_012329085.1	GB_GCA_012329085.1	d__Archaea;p__Halobacteriota;c__Methanosarcinia;o__Methanosarcinales;f__Methanosarcinaceae;g__JAAXQB01;s__JAAXQB01 sp012329085	84.87	0	0	0	0	0	1	1	1	0	0	0	0	0	1	1	1
	GCA_016926455.1	GB_GCA_016926455.1	d__Archaea;p__Halobacteriota;c__Methanosarcinia;o__Methanosarcinales;f__Methanosarcinaceae;g__JAFGQV01;s__JAFGQV01 sp016926455	80.55	0	0	0	0	0	0	0	1	0	0	0	0	0	1	1	0
	GCA_016935475.1	GB_GCA_016935475.1	d__Archaea;p__Halobacteriota;c__Methanosarcinia;o__Methanosarcinales;f__Methanosarcinaceae;g__JAFGQV01;s__JAFGQV01 sp016935475	80.27	0	0	0	0	0	0	0	0	0	0	0	0	0	0	0	1
	GCA_021106765.1	GB_GCA_021106765.1	d__Archaea;p__Halobacteriota;c__Methanosarcinia;o__Methanosarcinales;f__Methanosarcinaceae;g__JAIOTO01;s__JAIOTO01 sp021106765	98.53	1	0	0	0	1	1	1	0	1	1	0	0	0	1	1	1
	GCF_004363215.1	RS_GCF_004363215.1	d__Archaea;p__Halobacteriota;c__Methanosarcinia;o__Methanosarcinales;f__Methanosarcinaceae;g__Methanimicrococcus;s__Methanimicrococcus blatticola	94.12	0	0	0	1	1	1	1	0	0	0	0	0	0	0	0	1
	GCA_009776675.1	GB_GCA_009776675.1	d__Archaea;p__Halobacteriota;c__Methanosarcinia;o__Methanosarcinales;f__Methanosarcinaceae;g__Methanimicrococcus;s__Methanimicrococcus sp009776675	75.09	0	0	0	0	1	1	0	0	0	0	0	0	0	0	0	1
	GCA_009783635.1	GB_GCA_009783635.1	d__Archaea;p__Halobacteriota;c__Methanosarcinia;o__Methanosarcinales;f__Methanosarcinaceae;g__Methanimicrococcus;s__Methanimicrococcus sp009783635	84.52	0	0	0	0	0	1	1	0	0	0	0	0	0	0	0	1
	GCA_009784005.1	GB_GCA_009784005.1	d__Archaea;p__Halobacteriota;c__Methanosarcinia;o__Methanosarcinales;f__Methanosarcinaceae;g__Methanimicrococcus;s__Methanimicrococcus sp009784005	92.14	0	0	0	0	0	1	1	0	0	0	0	0	0	0	0	1
	GCA_012518265.1	GB_GCA_012518265.1	d__Archaea;p__Halobacteriota;c__Methanosarcinia;o__Methanosarcinales;f__Methanosarcinaceae;g__Methanimicrococcus;s__Methanimicrococcus sp012518265	90.85	0	0	1	0	1	1	1	0	0	0	0	0	0	0	1	1
	GCA_017613335.1	GB_GCA_017613335.1	d__Archaea;p__Halobacteriota;c__Methanosarcinia;o__Methanosarcinales;f__Methanosarcinaceae;g__Methanimicrococcus;s__Methanimicrococcus sp017613335	76.28	0	0	0	0	1	1	1	0	0	0	0	0	0	1	0	1
	GCF_000013725.1	RS_GCF_000013725.1	d__Archaea;p__Halobacteriota;c__Methanosarcinia;o__Methanosarcinales;f__Methanosarcinaceae;g__Methanococcoides;s__Methanococcoides burtonii	99.35	1	0	0	0	1	1	1	0	1	1	0	0	0	1	1	1
	GCF_000765475.1	RS_GCF_000765475.1	d__Archaea;p__Halobacteriota;c__Methanosarcinia;o__Methanosarcinales;f__Methanosarcinaceae;g__Methanococcoides;s__Methanococcoides methylutens	100	1	0	0	0	1	1	1	0	1	1	0	0	0	1	1	1
	GCF_000970325.1	RS_GCF_000970325.1	d__Archaea;p__Halobacteriota;c__Methanosarcinia;o__Methanosarcinales;f__Methanosarcinaceae;g__Methanococcoides;s__Methanococcoides methylutens_A	100	1	0	0	0	1	1	1	0	1	1	0	0	0	1	1	1
	GCF_021184045.1	RS_GCF_021184045.1	d__Archaea;p__Halobacteriota;c__Methanosarcinia;o__Methanosarcinales;f__Methanosarcinaceae;g__Methanococcoides;s__Methanococcoides orientis	100	1	0	0	0	1	1	1	0	1	1	0	0	0	1	1	1
	GCF_023684405.1	RS_GCF_023684405.1	d__Archaea;p__Halobacteriota;c__Methanosarcinia;o__Methanosarcinales;f__Methanosarcinaceae;g__Methanococcoides;s__Methanococcoides seepicolus	99.35	1	0	0	0	1	1	1	0	1	1	0	0	0	1	1	1
	GCA_021108185.1	GB_GCA_021108185.1	d__Archaea;p__Halobacteriota;c__Methanosarcinia;o__Methanosarcinales;f__Methanosarcinaceae;g__Methanococcoides;s__Methanococcoides sp021108185	98.04	1	0	0	0	1	1	1	0	1	1	0	0	0	1	1	1
	GCA_021108275.1	GB_GCA_021108275.1	d__Archaea;p__Halobacteriota;c__Methanosarcinia;o__Methanosarcinales;f__Methanosarcinaceae;g__Methanococcoides;s__Methanococcoides sp021108275	100	1	0	0	0	1	1	1	0	1	1	0	0	0	1	1	1
	GCF_900774055.1	RS_GCF_900774055.1	d__Archaea;p__Halobacteriota;c__Methanosarcinia;o__Methanosarcinales;f__Methanosarcinaceae;g__Methanococcoides;s__Methanococcoides sp900774055	99.84	1	0	0	0	1	1	1	0	1	1	0	0	0	1	1	1
	GCF_900111645.1	RS_GCF_900111645.1	d__Archaea;p__Halobacteriota;c__Methanosarcinia;o__Methanosarcinales;f__Methanosarcinaceae;g__Methanococcoides;s__Methanococcoides vulcani	100	1	0	0	0	1	1	1	0	1	1	0	0	0	1	1	1
	GCF_000196655.1	RS_GCF_000196655.1	d__Archaea;p__Halobacteriota;c__Methanosarcinia;o__Methanosarcinales;f__Methanosarcinaceae;g__Methanohalobium;s__Methanohalobium evestigatum	100	1	0	0	0	1	1	1	1	0	0	0	0	0	2	1	1
	GCA_018609725.1	GB_GCA_018609725.1	d__Archaea;p__Halobacteriota;c__Methanosarcinia;o__Methanosarcinales;f__Methanosarcinaceae;g__Methanohalobium;s__Methanohalobium sp018609725	99.35	1	0	0	0	1	1	1	1	0	0	0	0	0	1	1	0
	GCF_900215215.1	RS_GCF_900215215.1	d__Archaea;p__Halobacteriota;c__Methanosarcinia;o__Methanosarcinales;f__Methanosarcinaceae;g__Methanohalophilus;s__Methanohalophilus euhalobius	99.51	1	0	0	0	1	1	1	0	1	1	0	0	0	1	1	1
	GCF_001889405.1	RS_GCF_001889405.1	d__Archaea;p__Halobacteriota;c__Methanosarcinia;o__Methanosarcinales;f__Methanosarcinaceae;g__Methanohalophilus;s__Methanohalophilus halophilus	99.51	1	0	0	0	1	1	1	0	1	1	0	0	0	1	1	1
	GCF_017874375.1	RS_GCF_017874375.1	d__Archaea;p__Halobacteriota;c__Methanosarcinia;o__Methanosarcinales;f__Methanosarcinaceae;g__Methanohalophilus;s__Methanohalophilus levihalophilus	99.18	1	0	0	0	1	1	1	0	1	1	0	0	0	1	1	1
	GCF_000025865.1	RS_GCF_000025865.1	d__Archaea;p__Halobacteriota;c__Methanosarcinia;o__Methanosarcinales;f__Methanosarcinaceae;g__Methanohalophilus;s__Methanohalophilus mahii	99.35	1	0	0	0	1	1	1	0	1	1	0	0	0	1	1	1
	GCF_002761295.1	RS_GCF_002761295.1	d__Archaea;p__Halobacteriota;c__Methanosarcinia;o__Methanosarcinales;f__Methanosarcinaceae;g__Methanohalophilus;s__Methanohalophilus portucalensis	99.51	1	0	0	0	1	1	1	0	1	1	0	0	0	1	1	1
	GCF_004137855.1	RS_GCF_004137855.1	d__Archaea;p__Halobacteriota;c__Methanosarcinia;o__Methanosarcinales;f__Methanosarcinaceae;g__Methanohalophilus;s__Methanohalophilus profundi	98.86	1	0	0	0	1	1	1	0	1	1	0	0	0	1	1	1
	GCF_003722075.1	RS_GCF_003722075.1	d__Archaea;p__Halobacteriota;c__Methanosarcinia;o__Methanosarcinales;f__Methanosarcinaceae;g__Methanohalophilus;s__Methanohalophilus sp003722075	99.51	1	0	0	0	1	1	1	0	1	1	0	0	0	1	1	1
	GCF_017873415.1	RS_GCF_017873415.1	d__Archaea;p__Halobacteriota;c__Methanosarcinia;o__Methanosarcinales;f__Methanosarcinaceae;g__Methanolobus;s__Methanolobus bombayensis	99.51	1	0	0	0	1	1	1	0	1	1	0	0	0	1	1	1
	GCF_024500045.1	RS_GCF_024500045.1	d__Archaea;p__Halobacteriota;c__Methanosarcinia;o__Methanosarcinales;f__Methanosarcinaceae;g__Methanolobus;s__Methanolobus chelungpuianus	99.84	1	0	0	0	1	1	1	0	1	1	0	0	0	1	2	1
	GCF_004745425.1	RS_GCF_004745425.1	d__Archaea;p__Halobacteriota;c__Methanosarcinia;o__Methanosarcinales;f__Methanosarcinaceae;g__Methanolobus;s__Methanolobus halotolerans	99.67	1	0	0	0	1	1	1	0	1	1	0	0	0	1	1	1
	GCF_900114835.1	RS_GCF_900114835.1	d__Archaea;p__Halobacteriota;c__Methanosarcinia;o__Methanosarcinales;f__Methanosarcinaceae;g__Methanolobus;s__Methanolobus profundi	99.84	1	0	0	0	1	1	1	0	1	1	0	0	0	1	1	1
	GCA_000306725.1	GB_GCA_000306725.1	d__Archaea;p__Halobacteriota;c__Methanosarcinia;o__Methanosarcinales;f__Methanosarcinaceae;g__Methanolobus;s__Methanolobus psychrophilus	99.84	1	0	0	0	1	1	1	0	1	1	0	0	0	1	1	1
	GCF_002243045.1	RS_GCF_002243045.1	d__Archaea;p__Halobacteriota;c__Methanosarcinia;o__Methanosarcinales;f__Methanosarcinaceae;g__Methanolobus;s__Methanolobus psychrotolerans	99.67	1	0	0	0	1	1	1	0	1	1	0	0	0	1	1	1
	GCA_002501695.1	GB_GCA_002501695.1	d__Archaea;p__Halobacteriota;c__Methanosarcinia;o__Methanosarcinales;f__Methanosarcinaceae;g__Methanolobus;s__Methanolobus sp002501695	96.57	0	0	0	0	0	0	0	0	1	1	0	0	0	1	1	1
	GCA_002507205.1	GB_GCA_002507205.1	d__Archaea;p__Halobacteriota;c__Methanosarcinia;o__Methanosarcinales;f__Methanosarcinaceae;g__Methanolobus;s__Methanolobus sp002507205	96.2	0	1	0	0	2	2	2	0	1	1	0	0	0	1	0	1
	GCA_002508635.1	GB_GCA_002508635.1	d__Archaea;p__Halobacteriota;c__Methanosarcinia;o__Methanosarcinales;f__Methanosarcinaceae;g__Methanolobus;s__Methanolobus sp002508635	79.61	0	0	0	0	1	1	1	0	1	1	0	0	0	1	0	0
	GCA_003565715.1	GB_GCA_003565715.1	d__Archaea;p__Halobacteriota;c__Methanosarcinia;o__Methanosarcinales;f__Methanosarcinaceae;g__Methanolobus;s__Methanolobus sp003565715	98.66	1	0	0	0	1	1	1	0	1	1	0	0	0	1	1	1
	GCA_016278365.1	GB_GCA_016278365.1	d__Archaea;p__Halobacteriota;c__Methanosarcinia;o__Methanosarcinales;f__Methanosarcinaceae;g__Methanolobus;s__Methanolobus sp016278365	99.84	1	0	0	0	1	1	1	0	1	1	0	0	0	1	1	1
	GCA_016278385.1	GB_GCA_016278385.1	d__Archaea;p__Halobacteriota;c__Methanosarcinia;o__Methanosarcinales;f__Methanosarcinaceae;g__Methanolobus;s__Methanolobus sp016278385	100	1	0	0	0	1	1	1	0	1	1	0	0	0	1	1	1
	GCA_016932675.1	GB_GCA_016932675.1	d__Archaea;p__Halobacteriota;c__Methanosarcinia;o__Methanosarcinales;f__Methanosarcinaceae;g__Methanolobus;s__Methanolobus sp016932675	96.9	0	0	0	1	1	1	1	0	0	0	0	0	0	0	0	1
	GCA_020055655.1	GB_GCA_020055655.1	d__Archaea;p__Halobacteriota;c__Methanosarcinia;o__Methanosarcinales;f__Methanosarcinaceae;g__Methanolobus;s__Methanolobus sp020055655	99.02	0	0	1	0	1	1	1	0	0	0	0	0	0	1	1	1
	GCA_021767785.1	GB_GCA_021767785.1	d__Archaea;p__Halobacteriota;c__Methanosarcinia;o__Methanosarcinales;f__Methanosarcinaceae;g__Methanolobus;s__Methanolobus sp021767785	95.5	0	0	0	1	1	1	1	0	0	0	0	0	0	0	0	1
	GCF_000504205.1	RS_GCF_000504205.1	d__Archaea;p__Halobacteriota;c__Methanosarcinia;o__Methanosarcinales;f__Methanosarcinaceae;g__Methanolobus;s__Methanolobus tindarius	99.67	1	0	0	0	1	1	1	0	1	1	0	0	0	1	1	1
	GCF_900100715.1	RS_GCF_900100715.1	d__Archaea;p__Halobacteriota;c__Methanosarcinia;o__Methanosarcinales;f__Methanosarcinaceae;g__Methanolobus;s__Methanolobus vulcani	99.51	1	0	0	0	1	1	1	0	1	1	0	0	0	1	1	1
	GCF_006546655.1	RS_GCF_006546655.1	d__Archaea;p__Halobacteriota;c__Methanosarcinia;o__Methanosarcinales;f__Methanosarcinaceae;g__Methanolobus;s__Methanolobus vulcani_A	99.67	1	0	0	0	1	1	1	0	1	1	0	0	0	1	1	1
	GCF_013388255.1	RS_GCF_013388255.1	d__Archaea;p__Halobacteriota;c__Methanosarcinia;o__Methanosarcinales;f__Methanosarcinaceae;g__Methanolobus;s__Methanolobus zinderi	99.84	1	0	0	0	1	1	1	0	1	1	0	0	0	1	1	1
	GCF_000328665.1	RS_GCF_000328665.1	d__Archaea;p__Halobacteriota;c__Methanosarcinia;o__Methanosarcinales;f__Methanosarcinaceae;g__Methanomethylovorans;s__Methanomethylovorans hollandica	99.84	1	0	0	0	1	1	1	0	1	1	0	0	0	1	1	1
	GCA_001896725.1	GB_GCA_001896725.1	d__Archaea;p__Halobacteriota;c__Methanosarcinia;o__Methanosarcinales;f__Methanosarcinaceae;g__Methanomethylovorans;s__Methanomethylovorans sp001896725	99.18	0	0	0	1	1	1	1	0	0	0	0	0	0	0	0	1
	GCA_002067265.1	GB_GCA_002067265.1	d__Archaea;p__Halobacteriota;c__Methanosarcinia;o__Methanosarcinales;f__Methanosarcinaceae;g__Methanomethylovorans;s__Methanomethylovorans sp002067265	71.41	0	0	0	0	1	1	1	0	2	2	0	0	0	2	0	0
	GCA_002067275.1	GB_GCA_002067275.1	d__Archaea;p__Halobacteriota;c__Methanosarcinia;o__Methanosarcinales;f__Methanosarcinaceae;g__Methanomethylovorans;s__Methanomethylovorans sp002067275	92.97	0	0	1	0	1	1	1	0	0	0	0	0	0	0	1	1
	GCA_002508425.1	GB_GCA_002508425.1	d__Archaea;p__Halobacteriota;c__Methanosarcinia;o__Methanosarcinales;f__Methanosarcinaceae;g__Methanomethylovorans;s__Methanomethylovorans sp002508425	95.26	0	0	0	0	1	0	0	0	1	1	0	0	0	1	1	1
	GCA_014361205.1	GB_GCA_014361205.1	d__Archaea;p__Halobacteriota;c__Methanosarcinia;o__Methanosarcinales;f__Methanosarcinaceae;g__Methanomethylovorans;s__Methanomethylovorans sp014361205	99.67	1	0	0	0	1	1	1	0	1	1	0	0	0	1	1	1
	GCA_020854785.1	GB_GCA_020854785.1	d__Archaea;p__Halobacteriota;c__Methanosarcinia;o__Methanosarcinales;f__Methanosarcinaceae;g__Methanomethylovorans;s__Methanomethylovorans sp020854785	76.38	0	0	0	0	1	1	1	0	1	1	0	0	0	1	0	1
	GCF_024808815.1	RS_GCF_024808815.1	d__Archaea;p__Halobacteriota;c__Methanosarcinia;o__Methanosarcinales;f__Methanosarcinaceae;g__Methanosalsum;s__Methanosalsum natronophilum	99.67	1	0	0	0	1	1	1	0	1	1	0	0	0	1	1	1
	GCA_007127385.1	GB_GCA_007127385.1	d__Archaea;p__Halobacteriota;c__Methanosarcinia;o__Methanosarcinales;f__Methanosarcinaceae;g__Methanosalsum;s__Methanosalsum sp007127385	81.81	0	0	0	0	0	0	0	1	0	0	0	0	0	1	0	1
	GCF_000217995.1	RS_GCF_000217995.1	d__Archaea;p__Halobacteriota;c__Methanosarcinia;o__Methanosarcinales;f__Methanosarcinaceae;g__Methanosalsum;s__Methanosalsum zhilinae	99.35	1	0	0	0	1	1	1	1	0	0	0	0	0	1	1	1
	GCF_000007345.1	RS_GCF_000007345.1	d__Archaea;p__Halobacteriota;c__Methanosarcinia;o__Methanosarcinales;f__Methanosarcinaceae;g__Methanosarcina;s__Methanosarcina acetivorans	99.84	1	0	0	0	1	1	1	1	0	0	0	0	0	1	1	1
	GCF_000970025.1	RS_GCF_000970025.1	d__Archaea;p__Halobacteriota;c__Methanosarcinia;o__Methanosarcinales;f__Methanosarcinaceae;g__Methanosarcina;s__Methanosarcina barkeri	99.84	1	0	0	0	1	1	1	1	0	0	0	0	0	1	1	1
	GCF_000970305.1	RS_GCF_000970305.1	d__Archaea;p__Halobacteriota;c__Methanosarcinia;o__Methanosarcinales;f__Methanosarcinaceae;g__Methanosarcina;s__Methanosarcina barkeri_A	99.18	1	0	0	0	1	1	1	1	0	0	0	0	0	1	2	1
	GCF_000969985.1	RS_GCF_000969985.1	d__Archaea;p__Halobacteriota;c__Methanosarcinia;o__Methanosarcinales;f__Methanosarcinaceae;g__Methanosarcina;s__Methanosarcina barkeri_B	99.84	1	0	0	0	1	1	1	1	0	0	0	0	0	1	1	1
	GCA_023955635.1	GB_GCA_023955635.1	d__Archaea;p__Halobacteriota;c__Methanosarcinia;o__Methanosarcinales;f__Methanosarcinaceae;g__Methanosarcina;s__Methanosarcina barkeri_C	93.46	1	0	0	0	1	1	2	2	0	0	0	0	0	1	1	2
	GCF_001304615.2	RS_GCF_001304615.2	d__Archaea;p__Halobacteriota;c__Methanosarcinia;o__Methanosarcinales;f__Methanosarcinaceae;g__Methanosarcina;s__Methanosarcina flavescens	99.84	1	0	0	0	1	1	1	1	0	0	0	0	0	1	1	1
	GCF_000970285.1	RS_GCF_000970285.1	d__Archaea;p__Halobacteriota;c__Methanosarcinia;o__Methanosarcinales;f__Methanosarcinaceae;g__Methanosarcina;s__Methanosarcina horonobensis	100	1	0	0	0	1	1	1	1	0	0	0	0	0	1	1	1
	GCF_000970265.1	RS_GCF_000970265.1	d__Archaea;p__Halobacteriota;c__Methanosarcinia;o__Methanosarcinales;f__Methanosarcinaceae;g__Methanosarcina;s__Methanosarcina lacustris	99.18	1	0	0	0	1	1	1	1	0	0	0	0	0	1	1	1
	GCF_000970205.1	RS_GCF_000970205.1	d__Archaea;p__Halobacteriota;c__Methanosarcinia;o__Methanosarcinales;f__Methanosarcinaceae;g__Methanosarcina;s__Methanosarcina mazei	100	1	0	0	0	1	1	1	1	0	0	0	0	0	1	1	1
	GCF_000970085.1	RS_GCF_000970085.1	d__Archaea;p__Halobacteriota;c__Methanosarcinia;o__Methanosarcinales;f__Methanosarcinaceae;g__Methanosarcina;s__Methanosarcina siciliae	99.84	1	0	0	0	1	1	1	1	0	0	0	0	0	1	1	1
	GCF_000969965.1	RS_GCF_000969965.1	d__Archaea;p__Halobacteriota;c__Methanosarcinia;o__Methanosarcinales;f__Methanosarcinaceae;g__Methanosarcina;s__Methanosarcina sp000969965	99.84	1	0	0	0	1	1	1	1	0	0	0	0	0	1	1	1
	GCF_000979455.1	RS_GCF_000979455.1	d__Archaea;p__Halobacteriota;c__Methanosarcinia;o__Methanosarcinales;f__Methanosarcinaceae;g__Methanosarcina;s__Methanosarcina sp000979455	99.84	1	0	0	0	1	1	1	1	0	0	0	0	0	1	2	1
	GCA_001714685.2	GB_GCA_001714685.2	d__Archaea;p__Halobacteriota;c__Methanosarcinia;o__Methanosarcinales;f__Methanosarcinaceae;g__Methanosarcina;s__Methanosarcina sp001714685	99.84	1	0	0	0	1	1	1	1	0	0	0	0	0	1	1	1
	GCA_002496565.1	GB_GCA_002496565.1	d__Archaea;p__Halobacteriota;c__Methanosarcinia;o__Methanosarcinales;f__Methanosarcinaceae;g__Methanosarcina;s__Methanosarcina sp002496565	97.55	1	0	0	0	1	1	1	1	0	0	0	0	0	1	1	1
	GCA_002499445.1	GB_GCA_002499445.1	d__Archaea;p__Halobacteriota;c__Methanosarcinia;o__Methanosarcinales;f__Methanosarcinaceae;g__Methanosarcina;s__Methanosarcina sp002499445	99.18	1	0	0	0	1	1	1	1	0	0	0	0	0	1	1	1
	GCA_002505485.1	GB_GCA_002505485.1	d__Archaea;p__Halobacteriota;c__Methanosarcinia;o__Methanosarcinales;f__Methanosarcinaceae;g__Methanosarcina;s__Methanosarcina sp002505485	98.69	1	0	0	0	1	1	1	1	0	0	0	0	0	1	2	1
	GCA_002509325.1	GB_GCA_002509325.1	d__Archaea;p__Halobacteriota;c__Methanosarcinia;o__Methanosarcinales;f__Methanosarcinaceae;g__Methanosarcina;s__Methanosarcina sp002509325	95.47	1	0	0	0	1	1	1	1	0	0	0	0	0	1	1	1
	GCA_003157235.1	GB_GCA_003157235.1	d__Archaea;p__Halobacteriota;c__Methanosarcinia;o__Methanosarcinales;f__Methanosarcinaceae;g__Methanosarcina;s__Methanosarcina sp003157235	83.69	1	0	0	0	1	1	1	1	0	0	0	0	0	1	1	1
	GCA_003164755.1	GB_GCA_003164755.1	d__Archaea;p__Halobacteriota;c__Methanosarcinia;o__Methanosarcinales;f__Methanosarcinaceae;g__Methanosarcina;s__Methanosarcina sp003164755	97.39	0	1	0	0	1	1	1	1	0	0	0	0	0	4	0	1
	GCF_004099695.1	RS_GCF_004099695.1	d__Archaea;p__Halobacteriota;c__Methanosarcinia;o__Methanosarcinales;f__Methanosarcinaceae;g__Methanosarcina;s__Methanosarcina sp004099695	100	1	0	0	0	1	1	1	1	0	0	0	0	0	1	1	1
	GCA_017883485.1	GB_GCA_017883485.1	d__Archaea;p__Halobacteriota;c__Methanosarcinia;o__Methanosarcinales;f__Methanosarcinaceae;g__Methanosarcina;s__Methanosarcina sp017883485	87.58	1	0	0	0	1	1	1	1	0	0	0	0	0	1	3	1
	GCF_020804225.1	RS_GCF_020804225.1	d__Archaea;p__Halobacteriota;c__Methanosarcinia;o__Methanosarcinales;f__Methanosarcinaceae;g__Methanosarcina;s__Methanosarcina sp020804225	99.84	1	0	0	0	1	1	1	1	0	0	0	0	0	1	2	1
	GCA_023399215.1	GB_GCA_023399215.1	d__Archaea;p__Halobacteriota;c__Methanosarcinia;o__Methanosarcinales;f__Methanosarcinaceae;g__Methanosarcina;s__Methanosarcina sp023399215	99.84	1	0	0	0	1	1	1	1	0	0	0	0	0	1	1	1
	GCA_024280975.1	GB_GCA_024280975.1	d__Archaea;p__Halobacteriota;c__Methanosarcinia;o__Methanosarcinales;f__Methanosarcinaceae;g__Methanosarcina;s__Methanosarcina sp024280975	78.42	0	0	0	0	1	1	1	1	0	0	0	0	0	1	1	1
	GCF_024372725.1	RS_GCF_024372725.1	d__Archaea;p__Halobacteriota;c__Methanosarcinia;o__Methanosarcinales;f__Methanosarcinaceae;g__Methanosarcina;s__Methanosarcina sp024372725	99.84	1	0	0	0	2	1	1	1	0	0	0	0	0	1	1	1
	GCA_013331265.1	GB_GCA_013331265.1	d__Archaea;p__Halobacteriota;c__Methanosarcinia;o__Methanosarcinales;f__Methanosarcinaceae;g__Methanosarcina;s__Methanosarcina sp10923u	55.9	0	0	0	0	0	0	0	1	0	0	0	0	0	1	1	1
	GCA_013331275.1	GB_GCA_013331275.1	d__Archaea;p__Halobacteriota;c__Methanosarcinia;o__Methanosarcinales;f__Methanosarcinaceae;g__Methanosarcina;s__Methanosarcina sp11020u	84.67	0	0	0	0	1	1	0	1	0	0	0	0	0	1	2	1
	GCA_013330315.1	GB_GCA_013330315.1	d__Archaea;p__Halobacteriota;c__Methanosarcinia;o__Methanosarcinales;f__Methanosarcinaceae;g__Methanosarcina;s__Methanosarcina sp8098u	60.01	0	0	0	0	0	0	0	0	0	0	0	0	0	1	0	0
	GCF_002287235.1	RS_GCF_002287235.1	d__Archaea;p__Halobacteriota;c__Methanosarcinia;o__Methanosarcinales;f__Methanosarcinaceae;g__Methanosarcina;s__Methanosarcina spelaei	99.84	1	0	0	0	1	1	1	1	0	0	0	0	0	1	1	1
	GCF_000969885.1	RS_GCF_000969885.1	d__Archaea;p__Halobacteriota;c__Methanosarcinia;o__Methanosarcinales;f__Methanosarcinaceae;g__Methanosarcina;s__Methanosarcina thermophila	99.84	1	0	0	0	1	1	1	1	0	0	0	0	0	1	2	1
	GCF_000969905.1	RS_GCF_000969905.1	d__Archaea;p__Halobacteriota;c__Methanosarcinia;o__Methanosarcinales;f__Methanosarcinaceae;g__Methanosarcina;s__Methanosarcina vacuolata	99.84	1	0	0	0	1	1	1	1	0	0	0	0	0	1	2	1
	GCF_000970045.1	RS_GCF_000970045.1	d__Archaea;p__Halobacteriota;c__Methanosarcinia;o__Methanosarcinales;f__Methanosarcinaceae;g__MTP4;s__MTP4 sp000970045	99.84	1	0	0	0	1	1	1	1	0	0	0	0	0	1	1	1
	GCA_016841265.1	GB_GCA_016841265.1	d__Archaea;p__Halobacteriota;c__Methanosarcinia;o__Methanosarcinales;f__Methanosarcinaceae;g__MTP4;s__MTP4 sp016841265	98.04	1	0	0	0	1	1	1	1	0	0	0	0	0	1	1	1
	GCA_016841625.1	GB_GCA_016841625.1	d__Archaea;p__Halobacteriota;c__Methanosarcinia;o__Methanosarcinales;f__Methanosarcinaceae;g__MTP4;s__MTP4 sp016841625	99.84	1	0	0	0	1	1	1	1	0	0	0	0	0	1	1	1
	GCA_013329415.1	GB_GCA_013329415.1	d__Archaea;p__Halobacteriota;c__Methanosarcinia;o__Methanosarcinales;f__Methanosarcinaceae;g__MTP4;s__MTP4 sp9310u	95.78	1	0	0	0	1	1	1	1	0	0	0	0	0	1	1	1
	GCA_003162615.1	GB_GCA_003162615.1	d__Archaea;p__Halobacteriota;c__Methanosarcinia;o__Methanotrichales;f__Methanotrichaceae;g__Fen-7;s__Fen-7 sp003162615	95.36	1	0	0	0	2	1	1	0	1	1	0	0	0	1	1	1
	GCA_013415595.1	GB_GCA_013415595.1	d__Archaea;p__Halobacteriota;c__Methanosarcinia;o__Methanotrichales;f__Methanotrichaceae;g__JAAEEW01;s__JAAEEW01 sp013415595	93.63	0	0	0	0	0	0	1	0	1	1	0	0	0	1	1	1
	GCA_013178225.1	GB_GCA_013178225.1	d__Archaea;p__Halobacteriota;c__Methanosarcinia;o__Methanotrichales;f__Methanotrichaceae;g__JABLXE01;s__JABLXE01 sp013178225	98.86	1	0	0	0	1	1	1	0	1	1	0	0	0	1	1	1
	GCA_016927425.1	GB_GCA_016927425.1	d__Archaea;p__Halobacteriota;c__Methanosarcinia;o__Methanotrichales;f__Methanotrichaceae;g__JAFGMR01;s__JAFGMR01 sp016927425	98.53	1	0	0	0	1	1	1	0	1	1	0	0	0	1	1	1
	GCA_022865315.1	GB_GCA_022865315.1	d__Archaea;p__Halobacteriota;c__Methanosarcinia;o__Methanotrichales;f__Methanotrichaceae;g__JALHSR01;s__JALHSR01 sp022865315	97.39	1	0	0	0	1	1	1	0	1	1	0	0	0	1	2	1
	GCA_002502785.1	GB_GCA_002502785.1	d__Archaea;p__Halobacteriota;c__Methanosarcinia;o__Methanotrichales;f__Methanotrichaceae;g__Methanothrix_A;s__Methanothrix_A harundinacea_A	98.85	1	0	0	0	1	1	1	0	1	1	0	0	0	1	1	1
	GCA_002506535.1	GB_GCA_002506535.1	d__Archaea;p__Halobacteriota;c__Methanosarcinia;o__Methanotrichales;f__Methanotrichaceae;g__Methanothrix_A;s__Methanothrix_A harundinacea_B	99.34	1	0	0	0	1	1	1	0	1	1	0	0	0	1	1	1
	GCA_001509375.1	GB_GCA_001509375.1	d__Archaea;p__Halobacteriota;c__Methanosarcinia;o__Methanotrichales;f__Methanotrichaceae;g__Methanothrix_A;s__Methanothrix_A harundinacea_D	100	1	0	0	0	2	2	2	0	1	1	0	0	0	1	1	1
	GCF_000235565.1	RS_GCF_000235565.1	d__Archaea;p__Halobacteriota;c__Methanosarcinia;o__Methanotrichales;f__Methanotrichaceae;g__Methanothrix_A;s__Methanothrix_A harundinacea_E	100	0	1	0	0	1	1	1	0	1	1	0	0	0	1	0	1
	GCA_001602645.1	GB_GCA_001602645.1	d__Archaea;p__Halobacteriota;c__Methanosarcinia;o__Methanotrichales;f__Methanotrichaceae;g__Methanothrix_A;s__Methanothrix_A sp001602645	99.34	0	0	0	0	0	1	1	0	1	1	0	0	0	1	1	1
	GCA_020844795.1	GB_GCA_020844795.1	d__Archaea;p__Halobacteriota;c__Methanosarcinia;o__Methanotrichales;f__Methanotrichaceae;g__Methanothrix_A;s__Methanothrix_A sp020844795	91.45	0	0	0	0	0	1	1	0	1	0	0	0	0	1	1	1
	GCA_024649985.1	GB_GCA_024649985.1	d__Archaea;p__Halobacteriota;c__Methanosarcinia;o__Methanotrichales;f__Methanotrichaceae;g__Methanothrix_A;s__Methanothrix_A sp024649985	98.68	1	0	0	0	1	1	1	0	1	1	0	0	0	1	1	1
	GCA_013329455.1	GB_GCA_013329455.1	d__Archaea;p__Halobacteriota;c__Methanosarcinia;o__Methanotrichales;f__Methanotrichaceae;g__Methanothrix_A;s__Methanothrix_A sp9297u	91.08	1	0	0	0	2	1	1	0	1	1	0	0	0	1	1	0
	GCA_024518575.1	GB_GCA_024518575.1	d__Archaea;p__Halobacteriota;c__Methanosarcinia;o__Methanotrichales;f__Methanotrichaceae;g__Methanothrix_B;s__Methanothrix_B sp024518575	99.84	1	0	0	0	1	1	1	0	1	1	0	0	0	1	1	1
	GCF_000014945.1	RS_GCF_000014945.1	d__Archaea;p__Halobacteriota;c__Methanosarcinia;o__Methanotrichales;f__Methanotrichaceae;g__Methanothrix_B;s__Methanothrix_B thermoacetophila	100	1	0	0	0	1	1	1	0	1	1	0	0	0	1	1	1
	GCF_000204415.1	RS_GCF_000204415.1	d__Archaea;p__Halobacteriota;c__Methanosarcinia;o__Methanotrichales;f__Methanotrichaceae;g__Methanothrix;s__Methanothrix soehngenii	99.35	1	0	0	0	1	1	1	0	1	1	0	0	0	1	2	1
	GCA_002067365.1	GB_GCA_002067365.1	d__Archaea;p__Halobacteriota;c__Methanosarcinia;o__Methanotrichales;f__Methanotrichaceae;g__Methanothrix;s__Methanothrix sp002067365	98.47	1	0	0	0	1	1	1	0	1	1	0	0	0	1	1	1
	GCA_002067705.1	GB_GCA_002067705.1	d__Archaea;p__Halobacteriota;c__Methanosarcinia;o__Methanotrichales;f__Methanotrichaceae;g__Methanothrix;s__Methanothrix sp002067705	98.37	1	0	0	0	2	2	2	0	1	1	0	0	0	1	1	1
	GCA_002067755.1	GB_GCA_002067755.1	d__Archaea;p__Halobacteriota;c__Methanosarcinia;o__Methanotrichales;f__Methanotrichaceae;g__Methanothrix;s__Methanothrix sp002067755	96.9	1	0	0	0	1	1	1	0	1	1	0	0	0	1	1	1
	GCA_002256595.1	GB_GCA_002256595.1	d__Archaea;p__Halobacteriota;c__Methanosarcinia;o__Methanotrichales;f__Methanotrichaceae;g__Methanothrix;s__Methanothrix sp002256595	80.56	0	0	1	0	1	1	1	0	1	2	0	0	0	0	1	1
	GCA_002505805.1	GB_GCA_002505805.1	d__Archaea;p__Halobacteriota;c__Methanosarcinia;o__Methanotrichales;f__Methanotrichaceae;g__Methanothrix;s__Methanothrix sp002505805	82.4	0	0	0	0	0	0	0	0	0	1	0	0	0	1	1	1
	GCA_003857025.1	GB_GCA_003857025.1	d__Archaea;p__Halobacteriota;c__Methanosarcinia;o__Methanotrichales;f__Methanotrichaceae;g__Methanothrix;s__Methanothrix sp003857025	93.3	0	1	0	0	1	1	1	0	1	1	0	0	0	1	0	1
	GCA_011391755.1	GB_GCA_011391755.1	d__Archaea;p__Halobacteriota;c__Methanosarcinia;o__Methanotrichales;f__Methanotrichaceae;g__Methanothrix;s__Methanothrix sp011391755	63.53	0	0	0	0	1	0	0	0	0	1	0	0	0	1	0	1
	GCA_011620785.1	GB_GCA_011620785.1	d__Archaea;p__Halobacteriota;c__Methanosarcinia;o__Methanotrichales;f__Methanotrichaceae;g__Methanothrix;s__Methanothrix sp011620785	98.04	1	0	0	0	1	1	1	0	1	1	0	0	0	1	2	1
	GCA_012798025.1	GB_GCA_012798025.1	d__Archaea;p__Halobacteriota;c__Methanosarcinia;o__Methanotrichales;f__Methanotrichaceae;g__Methanothrix;s__Methanothrix sp012798025	86.96	0	0	0	0	1	0	1	0	1	0	0	0	0	1	0	1
	GCA_016706325.1	GB_GCA_016706325.1	d__Archaea;p__Halobacteriota;c__Methanosarcinia;o__Methanotrichales;f__Methanotrichaceae;g__Methanothrix;s__Methanothrix sp016706325	96.73	1	0	0	0	1	1	1	0	1	1	0	0	0	1	2	1
	GCA_016927055.1	GB_GCA_016927055.1	d__Archaea;p__Halobacteriota;c__Methanosarcinia;o__Methanotrichales;f__Methanotrichaceae;g__Methanothrix;s__Methanothrix sp016927055	95.42	1	0	0	0	1	1	1	0	1	1	0	0	0	1	1	1
	GCA_017994055.1	GB_GCA_017994055.1	d__Archaea;p__Halobacteriota;c__Methanosarcinia;o__Methanotrichales;f__Methanotrichaceae;g__Methanothrix;s__Methanothrix sp017994055	89.65	0	0	0	0	0	1	1	0	1	1	0	0	0	1	1	1
	GCA_018052825.1	GB_GCA_018052825.1	d__Archaea;p__Halobacteriota;c__Methanosarcinia;o__Methanotrichales;f__Methanotrichaceae;g__Methanothrix;s__Methanothrix sp018052825	93.46	0	0	0	0	0	1	1	0	1	1	0	0	0	1	1	1
	GCA_023229165.1	GB_GCA_023229165.1	d__Archaea;p__Halobacteriota;c__Methanosarcinia;o__Methanotrichales;f__Methanotrichaceae;g__Methanothrix;s__Methanothrix sp023229165	95.1	0	0	0	0	1	0	1	0	1	1	0	0	0	1	1	1
	GCA_902385025.1	GB_GCA_902385025.1	d__Archaea;p__Halobacteriota;c__Methanosarcinia;o__Methanotrichales;f__Methanotrichaceae;g__Methanothrix;s__Methanothrix sp902385025	81.54	0	0	0	0	0	1	1	0	1	1	0	0	0	2	1	1
	GCA_903871465.1	GB_GCA_903871465.1	d__Archaea;p__Halobacteriota;c__Methanosarcinia;o__Methanotrichales;f__Methanotrichaceae;g__Methanothrix;s__Methanothrix sp903871465	95.42	1	0	0	0	1	1	1	0	1	1	0	0	0	1	2	1
	GCA_002067795.1	GB_GCA_002067795.1	d__Archaea;p__Halobacteriota;c__Methanosarcinia;o__Methanotrichales;f__Methanotrichaceae;g__MVQI01;s__MVQI01 sp002067795	98.37	1	0	0	0	1	1	1	0	1	1	0	0	0	1	1	1
	GCA_002506335.1	GB_GCA_002506335.1	d__Archaea;p__Halobacteriota;c__Methanosarcinia;o__Methanotrichales;f__Methanotrichaceae;g__UBA114;s__UBA114 sp002506335	98.37	1	0	0	0	1	1	1	0	1	1	0	0	0	1	1	1
	GCA_002501765.1	GB_GCA_002501765.1	d__Archaea;p__Halobacteriota;c__Methanosarcinia;o__Methanotrichales;f__Methanotrichaceae;g__UBA204;s__UBA204 sp002501765	96.22	1	0	0	0	1	1	1	0	2	1	0	0	0	1	1	1
	GCA_004212135.1	GB_GCA_004212135.1	d__Archaea;p__Halobacteriota;c__Syntropharchaeia;o__ANME-1;f__ANME-1;g__ANME-1-THS;s__ANME-1-THS sp004212135	78.4	0	0	0	0	1	1	1	1	0	0	0	0	0	1	1	1
	GCA_014859735.1	GB_GCA_014859735.1	d__Archaea;p__Halobacteriota;c__Syntropharchaeia;o__ANME-1;f__ANME-1;g__ANME-1-THS;s__ANME-1-THS sp014859735	89.87	1	0	0	0	1	1	1	1	0	0	0	0	0	1	2	2
	GCA_020725315.1	GB_GCA_020725315.1	d__Archaea;p__Halobacteriota;c__Syntropharchaeia;o__ANME-1;f__ANME-1;g__ANME-1-THS;s__ANME-1-THS sp020725315	84.31	1	0	0	0	1	1	1	1	0	0	0	0	0	1	1	2
	GCA_003194425.1	GB_GCA_003194425.1	d__Archaea;p__Halobacteriota;c__Syntropharchaeia;o__ANME-1;f__ANME-1;g__ANME1a;s__ANME1a sp003194425	87.91	1	0	0	0	1	1	1	1	1	0	0	0	0	1	1	2
	GCA_003194435.1	GB_GCA_003194435.1	d__Archaea;p__Halobacteriota;c__Syntropharchaeia;o__ANME-1;f__ANME-1;g__G60ANME1;s__G60ANME1 sp003194435	88.24	1	0	0	0	1	1	1	1	0	0	1	1	0	0	1	1
	GCA_021159465.1	GB_GCA_021159465.1	d__Archaea;p__Halobacteriota;c__Syntropharchaeia;o__ANME-1;f__ANME-1;g__G60ANME1;s__G60ANME1 sp021159465	91.18	1	0	0	0	1	1	1	1	0	0	1	1	0	0	1	1
	GCA_021159475.1	GB_GCA_021159475.1	d__Archaea;p__Halobacteriota;c__Syntropharchaeia;o__ANME-1;f__ANME-1;g__G60ANME1;s__G60ANME1 sp021159475	83.66	0	0	0	0	0	0	0	1	0	0	1	1	0	0	0	1
	GCA_011049045.1	GB_GCA_011049045.1	d__Archaea;p__Halobacteriota;c__Syntropharchaeia;o__ANME-1;f__ANME-1;g__JACGMN01;s__JACGMN01 sp011049045	93.14	0	0	0	0	0	1	1	1	0	0	0	0	0	1	1	1
	GCA_014061035.1	GB_GCA_014061035.1	d__Archaea;p__Halobacteriota;c__Syntropharchaeia;o__ANME-1;f__ANME-1;g__JACGMN01;s__JACGMN01 sp014061035	87.99	1	0	0	0	1	1	1	1	0	0	1	1	0	0	1	1
	GCA_016649585.1	GB_GCA_016649585.1	d__Archaea;p__Halobacteriota;c__Syntropharchaeia;o__ANME-1;f__ANME-1;g__JACGMN01;s__JACGMN01 sp016649585	82.03	1	0	0	0	1	1	1	1	0	0	0	0	0	1	1	1
	GCA_016928455.1	GB_GCA_016928455.1	d__Archaea;p__Halobacteriota;c__Syntropharchaeia;o__ANME-1;f__ANME-1;g__JACGMN01;s__JACGMN01 sp016928455	75.18	0	0	0	0	0	1	1	1	0	0	0	0	0	1	0	1
	GCA_016930255.1	GB_GCA_016930255.1	d__Archaea;p__Halobacteriota;c__Syntropharchaeia;o__ANME-1;f__ANME-1;g__JACGMN01;s__JACGMN01 sp016930255	91.18	0	0	0	0	0	1	1	1	0	0	0	0	0	1	1	1
	GCA_017883965.1	GB_GCA_017883965.1	d__Archaea;p__Halobacteriota;c__Syntropharchaeia;o__ANME-1;f__ANME-1;g__JAFNKG01;s__JAFNKG01 sp017883965	90.31	0	0	0	0	0	1	1	1	0	0	0	0	0	1	1	1
	GCA_023659785.1	GB_GCA_023659785.1	d__Archaea;p__Halobacteriota;c__Syntropharchaeia;o__ANME-1;f__ANME-1;g__JAGXOR01;s__JAGXOR01 sp023659785	84.61	0	0	0	1	1	1	1	0	0	0	0	0	0	0	0	3
	GCA_023131215.1	GB_GCA_023131215.1	d__Archaea;p__Halobacteriota;c__Syntropharchaeia;o__ANME-1;f__ANME-1;g__JAGXOS01;s__JAGXOS01 sp023131215	79.81	0	0	0	0	1	1	1	1	0	0	0	0	0	0	0	1
	GCA_023659775.1	GB_GCA_023659775.1	d__Archaea;p__Halobacteriota;c__Syntropharchaeia;o__ANME-1;f__ANME-1;g__JAGXOS01;s__JAGXOS01 sp023659775	68.46	0	0	0	0	1	1	1	0	0	0	0	0	0	0	0	1
	GCA_024699715.1	GB_GCA_024699715.1	d__Archaea;p__Halobacteriota;c__Syntropharchaeia;o__ANME-1;f__ANME-1;g__JANPRD01;s__JANPRD01 sp024699715	88.29	1	0	0	0	1	1	1	1	0	0	0	0	0	1	1	1
	GCA_003336485.1	GB_GCA_003336485.1	d__Archaea;p__Halobacteriota;c__Syntropharchaeia;o__ANME-1;f__ANME-1;g__QENH01;s__QENH01 sp003336485	91.01	1	0	0	0	1	1	2	1	0	0	0	0	0	1	1	1
	GCA_009903405.1	GB_GCA_009903405.1	d__Archaea;p__Halobacteriota;c__Syntropharchaeia;o__ANME-1;f__ANME-1;g__QENH01;s__QENH01 sp009903405	63.48	0	0	0	0	1	1	1	1	0	0	0	0	0	0	0	1
	GCA_013139985.1	GB_GCA_013139985.1	d__Archaea;p__Halobacteriota;c__Syntropharchaeia;o__ANME-1;f__ANME-1;g__QENH01;s__QENH01 sp013139985	83.22	0	1	0	0	1	1	1	1	0	0	1	1	0	0	0	1
	GCA_013180565.1	GB_GCA_013180565.1	d__Archaea;p__Halobacteriota;c__Syntropharchaeia;o__ANME-1;f__ANME-1;g__QENH01;s__QENH01 sp013180565	80.59	0	0	0	0	0	2	1	0	0	0	0	0	0	0	0	0
	GCA_013180585.1	GB_GCA_013180585.1	d__Archaea;p__Halobacteriota;c__Syntropharchaeia;o__ANME-1;f__ANME-1;g__QENJ01;s__QENJ01 sp013180585	79.21	0	0	0	0	0	0	0	1	0	0	0	0	0	1	0	1
	GCA_013374505.1	GB_GCA_013374505.1	d__Archaea;p__Halobacteriota;c__Syntropharchaeia;o__ANME-1;f__ANME-1;g__QENJ01;s__QENJ01 sp013374505	76.47	0	0	0	0	1	1	0	0	0	0	0	0	0	1	0	1
	GCA_003160755.1	GB_GCA_003160755.1	d__Archaea;p__Halobacteriota;c__Syntropharchaeia;o__ANME-1;f__ANME-1;g__QEXZ01;s__QEXZ01 sp003160755	81.24	0	0	0	1	1	1	1	1	0	0	1	0	0	0	0	1
	GCA_003601795.1	GB_GCA_003601795.1	d__Archaea;p__Halobacteriota;c__Syntropharchaeia;o__ANME-1;f__ANME-1;g__QEXZ01;s__QEXZ01 sp003601795	80.5	0	0	0	1	1	1	1	0	0	1	0	0	0	0	0	1
	GCA_013180605.1	GB_GCA_013180605.1	d__Archaea;p__Halobacteriota;c__Syntropharchaeia;o__ANME-1;f__ANME-1;g__QEXZ01;s__QEXZ01 sp013180605	80.8	0	1	0	0	1	1	1	1	0	0	1	1	0	0	0	1
	GCA_021161765.1	GB_GCA_021161765.1	d__Archaea;p__Halobacteriota;c__Syntropharchaeia;o__ANME-1;f__ANME-1;g__QEXZ01;s__QEXZ01 sp021161765	84.94	0	0	0	1	1	1	1	1	1	1	0	1	0	0	0	1
	GCA_003661125.1	GB_GCA_003661125.1	d__Archaea;p__Halobacteriota;c__Syntropharchaeia;o__ANME-1;f__ANME-1;g__QMVO01;s__QMVO01 sp003661125	83.83	0	0	0	0	0	1	1	1	0	0	1	1	0	0	1	1
	GCA_009618475.1	GB_GCA_009618475.1	d__Archaea;p__Halobacteriota;c__Syntropharchaeia;o__ANME-1;f__ANME-1;g__WJOV01;s__WJOV01 sp009618475	59.84	0	0	0	0	1	0	0	1	0	0	0	0	0	1	1	1
	GCA_016782355.1	GB_GCA_016782355.1	d__Archaea;p__Halobacteriota;c__Syntropharchaeia;o__ANME-1;f__ANME-1;g__WJOV01;s__WJOV01 sp016782355	55.52	0	0	0	0	1	1	1	0	0	0	0	0	0	1	1	0
	GCA_003661185.1	GB_GCA_003661185.1	d__Archaea;p__Halobacteriota;c__Syntropharchaeia;o__ANME-1;f__B39-G2;g__B39-G2;s__B39-G2 sp003661185	83.33	0	1	0	0	2	1	1	1	0	0	0	0	0	1	0	2
	GCA_016207465.1	GB_GCA_016207465.1	d__Archaea;p__Halobacteriota;c__Syntropharchaeia;o__JACQPP01;f__JACQPP01;g__JACQPP01;s__JACQPP01 sp016207465	70.95	0	0	0	0	0	0	0	0	0	0	0	0	0	0	0	0
	GCA_001766815.1	GB_GCA_001766815.1	d__Archaea;p__Halobacteriota;c__Syntropharchaeia;o__Syntropharchaeales;f__Syntropharchaeaceae;g__Syntropharchaeum_A;s__Syntropharchaeum_A caldarius	96.08	1	0	0	0	3	4	4	0	1	1	1	1	0	0	1	1
	GCA_001766825.1	GB_GCA_001766825.1	d__Archaea;p__Halobacteriota;c__Syntropharchaeia;o__Syntropharchaeales;f__Syntropharchaeaceae;g__Syntropharchaeum;s__Syntropharchaeum butanivorans	88.89	0	0	1	0	4	4	4	0	1	1	0	1	0	0	1	1
	GCA_021129915.1	GB_GCA_021129915.1	d__Archaea;p__Halobacteriota;c__UBA148;o__UBA148;f__JAJOKI01;g__JAJOKI01;s__JAJOKI01 sp021129915	80.39	0	0	0	0	0	0	0	0	0	0	0	0	0	0	0	0
	GCA_002495885.1	GB_GCA_002495885.1	d__Archaea;p__Halobacteriota;c__UBA148;o__UBA148;f__UBA148;g__UBA148;s__UBA148 sp002495885	96.24	0	0	0	0	0	0	0	0	0	0	0	0	0	0	0	1
	GCA_013415795.1	GB_GCA_013415795.1	d__Archaea;p__Halobacteriota;c__UBA148;o__UBA148;f__UBA148;g__UBA148;s__UBA148 sp013415795	86.6	0	0	0	0	0	0	0	0	0	0	0	0	0	0	0	1
	GCA_002789275.1	GB_GCA_002789275.1	d__Archaea;p__Huberarchaeota;c__Huberarchaeia;o__Huberarchaeales;f__Huberarchaeaceae;g__Huberarchaeum;s__Huberarchaeum crystalense	70.42	0	0	0	0	0	0	0	0	0	0	0	0	0	0	0	0
	GCA_002897955.1	GB_GCA_002897955.1	d__Archaea;p__Hydrothermarchaeota;c__Hydrothermarchaeia;o__Hydrothermarchaeales;f__BMS3B;g__BMS3B;s__BMS3B sp002897955	97.2	0	0	0	0	0	0	0	0	0	0	0	0	0	0	0	0
	GCA_003229935.1	GB_GCA_003229935.1	d__Archaea;p__Hydrothermarchaeota;c__Hydrothermarchaeia;o__Hydrothermarchaeales;f__BMS3B;g__BMS3B;s__BMS3B sp003229935	92.52	0	0	0	0	0	0	0	0	0	0	0	0	0	0	0	0
	GCA_013152995.1	GB_GCA_013152995.1	d__Archaea;p__Hydrothermarchaeota;c__Hydrothermarchaeia;o__Hydrothermarchaeales;f__BMS3B;g__JAADFH01;s__JAADFH01 sp013152995	72.27	0	0	0	0	0	0	0	0	0	0	0	0	0	0	0	0
	GCA_015521945.1	GB_GCA_015521945.1	d__Archaea;p__Hydrothermarchaeota;c__Hydrothermarchaeia;o__Hydrothermarchaeales;f__BMS3B;g__JAADFH01;s__JAADFH01 sp015521945	96.26	0	0	0	0	0	0	0	0	0	0	0	0	0	0	0	0
	GCA_013152685.1	GB_GCA_013152685.1	d__Archaea;p__Hydrothermarchaeota;c__Hydrothermarchaeia;o__Hydrothermarchaeales;f__BMS3B;g__JAADFX01;s__JAADFX01 sp013152685	94.39	0	0	0	0	0	0	0	1	0	0	0	0	0	1	0	0
	GCA_015521565.1	GB_GCA_015521565.1	d__Archaea;p__Hydrothermarchaeota;c__Hydrothermarchaeia;o__Hydrothermarchaeales;f__BMS3B;g__JAADFX01;s__JAADFX01 sp015521565	89.72	0	0	0	0	0	0	0	1	0	0	0	0	0	1	0	0
	GCA_015521615.1	GB_GCA_015521615.1	d__Archaea;p__Hydrothermarchaeota;c__Hydrothermarchaeia;o__Hydrothermarchaeales;f__BMS3B;g__JAADFX01;s__JAADFX01 sp015521615	95.33	0	0	0	0	0	0	0	1	0	0	0	0	0	1	0	0
	GCA_002011125.1	GB_GCA_002011125.1	d__Archaea;p__Hydrothermarchaeota;c__Hydrothermarchaeia;o__Hydrothermarchaeales;f__Hydrothermarchaeaceae;g__Hydrothermarchaeum;s__Hydrothermarchaeum profundi	98.13	0	0	0	0	0	0	0	1	0	0	0	0	0	1	0	0
	GCA_018830205.1	GB_GCA_018830205.1	d__Archaea;p__Hydrothermarchaeota;c__Hydrothermarchaeia;o__Hydrothermarchaeales;f__Hydrothermarchaeaceae;g__JAHJSX01;s__JAHJSX01 sp018830205	77.81	0	0	0	0	0	0	0	0	0	0	0	0	0	0	0	0
	GCA_013152845.1	GB_GCA_013152845.1	d__Archaea;p__Hydrothermarchaeota;c__Hydrothermarchaeia;o__Hydrothermarchaeales;f__JAADFM01;g__JAADFM01;s__JAADFM01 sp013152845	72.78	0	0	0	0	0	0	0	0	0	0	0	0	0	0	0	1
	GCA_003695745.1	GB_GCA_003695745.1	d__Archaea;p__Hydrothermarchaeota;c__Hydrothermarchaeia;o__Hydrothermarchaeales;f__SZUA-236;g__J060;s__J060 sp003695745	89.6	0	0	0	0	0	0	0	0	0	0	0	0	0	0	0	0
	GCA_002923215.1	GB_GCA_002923215.1	d__Archaea;p__Hydrothermarchaeota;c__Hydrothermarchaeia;o__Hydrothermarchaeales;f__SZUA-236;g__SZUA-236;s__SZUA-236 sp002923215	90.22	0	0	0	0	0	0	0	0	0	0	0	0	0	0	0	0
	GCA_003230355.1	GB_GCA_003230355.1	d__Archaea;p__Hydrothermarchaeota;c__Hydrothermarchaeia;o__Hydrothermarchaeales;f__SZUA-236;g__SZUA-236;s__SZUA-236 sp003230355	84.97	0	0	0	0	0	0	0	0	0	0	0	0	0	0	0	0
	GCA_016207475.1	GB_GCA_016207475.1	d__Archaea;p__Hydrothermarchaeota;c__Hydrothermarchaeia;o__Hydrothermarchaeales;f__WAQR01;g__JACQPM01;s__JACQPM01 sp016207475	65.58	0	0	0	0	0	0	0	0	0	0	0	0	0	0	0	0
	GCA_016212785.1	GB_GCA_016212785.1	d__Archaea;p__Hydrothermarchaeota;c__Hydrothermarchaeia;o__Hydrothermarchaeales;f__WAQR01;g__JACRDW01;s__JACRDW01 sp016212785	87.85	0	0	0	0	0	0	0	1	0	0	0	0	0	1	0	0
	GCA_015520145.1	GB_GCA_015520145.1	d__Archaea;p__Hydrothermarchaeota;c__Hydrothermarchaeia;o__Hydrothermarchaeales;f__WAQR01;g__WAQR01;s__WAQR01 sp015520145	86.6	0	0	0	0	0	0	0	0	0	0	0	0	0	0	0	0
	GCA_002779075.1	GB_GCA_002779075.1	d__Archaea;p__Iainarchaeota;c__Iainarchaeia;o__0-14-0-20-30-16;f__0-14-0-20-30-16;g__0-14-0-20-30-16;s__0-14-0-20-30-16 sp002779075	71.57	0	0	0	0	0	0	0	0	0	0	0	0	0	0	0	0
	GCA_903916665.1	GB_GCA_903916665.1	d__Archaea;p__Iainarchaeota;c__Iainarchaeia;o__0-14-0-20-30-16;f__0-14-0-20-30-16;g__0-14-0-20-30-16;s__0-14-0-20-30-16 sp903916665	72.82	0	0	0	0	0	0	0	0	0	0	0	0	0	0	0	0
	GCA_003559395.1	GB_GCA_003559395.1	d__Archaea;p__Iainarchaeota;c__Iainarchaeia;o__CSSED10-239;f__CSSED10-239;g__CSSED10-239;s__CSSED10-239 sp003559395	75.86	0	0	0	0	0	0	0	0	0	0	0	0	0	0	0	0
	GCA_009392915.1	GB_GCA_009392915.1	d__Archaea;p__Iainarchaeota;c__Iainarchaeia;o__CSSED10-239;f__CSSED10-239;g__Forterrea;s__Forterrea multitransposorum	75.16	0	0	0	0	0	0	0	0	0	0	0	0	0	0	0	0
	GCA_023230325.1	GB_GCA_023230325.1	d__Archaea;p__Iainarchaeota;c__Iainarchaeia;o__CSSED10-239;f__CSSED10-239;g__Forterrea;s__Forterrea sp023230325	75.62	0	0	0	0	0	0	0	0	0	0	0	0	0	0	0	0
	GCA_002779065.1	GB_GCA_002779065.1	d__Archaea;p__Iainarchaeota;c__Iainarchaeia;o__Iainarchaeales;f__0-14-0-20-34-12;g__0-14-0-20-34-12;s__0-14-0-20-34-12 sp002779065	81	0	0	0	0	0	0	0	0	0	0	0	0	0	0	0	0
	GCA_002763225.1	GB_GCA_002763225.1	d__Archaea;p__Iainarchaeota;c__Iainarchaeia;o__Iainarchaeales;f__1-14-0-10-31-34;g__1-14-0-10-31-34;s__1-14-0-10-31-34 sp002763225	82.71	0	0	0	0	0	0	0	0	0	0	0	0	0	0	0	0
	GCA_017609625.1	GB_GCA_017609625.1	d__Archaea;p__Iainarchaeota;c__Iainarchaeia;o__Iainarchaeales;f__1-14-0-10-31-34;g__1-14-0-10-31-34;s__1-14-0-10-31-34 sp017609625	89.72	0	0	0	0	0	0	0	0	0	0	0	0	0	0	0	0
	GCA_018829335.1	GB_GCA_018829335.1	d__Archaea;p__Iainarchaeota;c__Iainarchaeia;o__Iainarchaeales;f__1-14-0-10-31-34;g__1-14-0-10-31-34;s__1-14-0-10-31-34 sp018829335	86.92	0	0	0	0	0	0	0	0	0	0	0	0	0	0	0	0
	GCA_024277355.1	GB_GCA_024277355.1	d__Archaea;p__Iainarchaeota;c__Iainarchaeia;o__Iainarchaeales;f__1-14-0-10-31-34;g__1-14-0-10-31-34;s__1-14-0-10-31-34 sp024277355	88.79	0	0	0	0	0	0	0	0	0	0	0	0	0	0	0	0
	GCA_017608995.1	GB_GCA_017608995.1	d__Archaea;p__Iainarchaeota;c__Iainarchaeia;o__Iainarchaeales;f__DTGL01;g__DTGL01;s__DTGL01 sp017608995	78.9	0	0	0	0	0	0	0	0	0	0	0	0	0	0	0	0
	GCA_021161055.1	GB_GCA_021161055.1	d__Archaea;p__Iainarchaeota;c__Iainarchaeia;o__Iainarchaeales;f__DTGL01;g__DTGL01;s__DTGL01 sp021161055	82.71	0	0	0	0	0	0	0	0	0	0	0	0	0	0	0	0
	GCA_021163505.1	GB_GCA_021163505.1	d__Archaea;p__Iainarchaeota;c__Iainarchaeia;o__Iainarchaeales;f__DTGL01;g__DTGL01;s__DTGL01 sp021163505	87.85	0	0	0	0	0	0	0	0	0	0	0	0	0	0	0	0
	GCA_017608575.1	GB_GCA_017608575.1	d__Archaea;p__Iainarchaeota;c__Iainarchaeia;o__Iainarchaeales;f__DTGL01;g__JAFCFP01;s__JAFCFP01 sp017608575	90.65	0	0	0	0	0	0	0	0	0	0	0	0	0	0	0	0
	GCA_002688035.1	GB_GCA_002688035.1	d__Archaea;p__Iainarchaeota;c__Iainarchaeia;o__Iainarchaeales;f__GCA-2688035;g__GCA-2688035;s__GCA-2688035 sp002688035	74.69	0	0	0	0	0	0	0	0	0	0	0	0	0	0	0	0
	GCA_017610245.1	GB_GCA_017610245.1	d__Archaea;p__Iainarchaeota;c__Iainarchaeia;o__Iainarchaeales;f__GCA-2688035;g__JAFCCK01;s__JAFCCK01 sp017610245	74.25	0	0	0	0	0	0	0	0	0	0	0	0	0	0	0	0
	GCA_017610205.1	GB_GCA_017610205.1	d__Archaea;p__Iainarchaeota;c__Iainarchaeia;o__Iainarchaeales;f__GCA-2688035;g__JAFCCL01;s__JAFCCL01 sp017610205	89.49	0	0	0	0	0	0	0	0	0	0	0	1	0	0	0	0
	GCA_017610265.1	GB_GCA_017610265.1	d__Archaea;p__Iainarchaeota;c__Iainarchaeia;o__Iainarchaeales;f__GCA-2688035;g__JAFCCL01;s__JAFCCL01 sp017610265	88.32	0	0	0	0	0	0	0	0	0	0	0	0	0	0	0	0
	GCA_017610335.1	GB_GCA_017610335.1	d__Archaea;p__Iainarchaeota;c__Iainarchaeia;o__Iainarchaeales;f__GCA-2688035;g__JAFCCL01;s__JAFCCL01 sp017610335	90.42	0	0	0	0	0	0	0	0	0	0	0	0	0	0	0	0
	GCA_017610485.1	GB_GCA_017610485.1	d__Archaea;p__Iainarchaeota;c__Iainarchaeia;o__Iainarchaeales;f__GCA-2688035;g__JAFCCL01;s__JAFCCL01 sp017610485	85.2	0	0	0	0	0	0	0	0	0	0	0	0	0	0	0	0
	GCA_017609945.1	GB_GCA_017609945.1	d__Archaea;p__Iainarchaeota;c__Iainarchaeia;o__Iainarchaeales;f__GCA-2688035;g__JAFCCZ01;s__JAFCCZ01 sp017609945	79.28	0	0	0	0	0	0	0	0	0	0	0	0	0	0	0	0
	GCA_017610175.1	GB_GCA_017610175.1	d__Archaea;p__Iainarchaeota;c__Iainarchaeia;o__Iainarchaeales;f__GCA-2688035;g__JAFCCZ01;s__JAFCCZ01 sp017610175	92.06	0	0	0	0	0	0	0	0	0	0	0	0	0	0	0	0
	GCA_016932355.1	GB_GCA_016932355.1	d__Archaea;p__Iainarchaeota;c__Iainarchaeia;o__Iainarchaeales;f__GCA-2688035;g__JAFGDB01;s__JAFGDB01 sp016932355	88.32	0	0	0	0	0	0	0	0	0	0	0	0	0	0	0	0
	GCA_017608725.1	GB_GCA_017608725.1	d__Archaea;p__Iainarchaeota;c__Iainarchaeia;o__Iainarchaeales;f__GCA-2688035;g__JAFGDB01;s__JAFGDB01 sp017608725	84.97	0	0	0	0	0	0	0	0	0	0	0	0	0	0	0	0
	GCA_016931555.1	GB_GCA_016931555.1	d__Archaea;p__Iainarchaeota;c__Iainarchaeia;o__Iainarchaeales;f__GCA-2688035;g__JAFGEM01;s__JAFGEM01 sp016931555	77.26	0	0	0	0	0	0	0	0	0	0	0	0	0	0	0	0
	GCA_020053055.1	GB_GCA_020053055.1	d__Archaea;p__Iainarchaeota;c__Iainarchaeia;o__Iainarchaeales;f__GCA-2688035;g__JAGVNX01;s__JAGVNX01 sp020053055	78.04	0	0	0	0	0	0	0	0	0	0	0	0	0	0	0	0
	GCA_000830275.1	GB_GCA_000830275.1	d__Archaea;p__Iainarchaeota;c__Iainarchaeia;o__Iainarchaeales;f__GW2011-AR10;g__GW2011-AR10;s__GW2011-AR10 sp000830275	90.65	0	0	0	0	0	0	0	0	0	0	0	0	0	0	0	0
	GCA_016186855.1	GB_GCA_016186855.1	d__Archaea;p__Iainarchaeota;c__Iainarchaeia;o__Iainarchaeales;f__GW2011-AR10;g__JACPKT01;s__JACPKT01 sp016186855	58.89	0	0	0	0	0	0	0	0	0	0	0	0	0	0	0	0
	GCA_016198165.1	GB_GCA_016198165.1	d__Archaea;p__Iainarchaeota;c__Iainarchaeia;o__Iainarchaeales;f__GW2011-AR10;g__JACQJF01;s__JACQJF01 sp016198165	68.69	0	0	0	0	0	0	0	0	0	0	0	0	0	0	0	0
	GCA_000402355.1	GB_GCA_000402355.1	d__Archaea;p__Iainarchaeota;c__Iainarchaeia;o__Iainarchaeales;f__Iainarchaeaceae;g__Iainarchaeum;s__Iainarchaeum andersonii	90.19	0	0	0	0	0	0	0	0	0	0	0	0	0	0	0	0
	GCA_002762975.1	GB_GCA_002762975.1	d__Archaea;p__Iainarchaeota;c__Iainarchaeia;o__Iainarchaeales;f__Iainarchaeaceae;g__PCWY01;s__PCWY01 sp002762975	85.98	0	0	0	0	0	0	0	0	0	0	0	0	0	0	0	0
	GCA_005239615.1	GB_GCA_005239615.1	d__Archaea;p__Iainarchaeota;c__Iainarchaeia;o__Iainarchaeales;f__Iainarchaeaceae;g__UBA10205;s__UBA10205 sp005239615	89.72	0	0	0	0	0	0	0	0	0	0	0	0	0	0	0	0
	GCA_016202305.1	GB_GCA_016202305.1	d__Archaea;p__Iainarchaeota;c__Iainarchaeia;o__Iainarchaeales;f__Iainarchaeaceae;g__UBA10205;s__UBA10205 sp016202305	81.93	0	0	0	0	0	0	0	0	0	0	0	0	0	0	0	0
	GCA_013331625.1	GB_GCA_013331625.1	d__Archaea;p__Iainarchaeota;c__Iainarchaeia;o__Iainarchaeales;f__Iainarchaeaceae;g__UBA10205;s__UBA10205 sp10205u	89.18	0	0	0	0	0	0	0	0	0	0	0	0	0	0	0	0
	GCA_902386385.1	GB_GCA_902386385.1	d__Archaea;p__Iainarchaeota;c__Iainarchaeia;o__Iainarchaeales;f__Iainarchaeaceae;g__UBA10205;s__UBA10205 sp902386385	74.92	0	0	0	0	0	0	0	0	0	0	0	0	0	0	0	0
	GCA_002687735.1	GB_GCA_002687735.1	d__Archaea;p__Iainarchaeota;c__Iainarchaeia;o__Iainarchaeales;f__Iainarchaeaceae;g__UBA493;s__UBA493 sp002687735	72.43	0	0	0	0	0	0	0	0	0	0	0	0	0	0	0	0
	GCA_024653865.1	GB_GCA_024653865.1	d__Archaea;p__Iainarchaeota;c__Iainarchaeia;o__Iainarchaeales;f__Iainarchaeaceae;g__UBA493;s__UBA493 sp024653865	82.93	0	0	0	0	0	0	0	0	0	0	0	0	0	0	0	0
	GCA_024653905.1	GB_GCA_024653905.1	d__Archaea;p__Iainarchaeota;c__Iainarchaeia;o__Iainarchaeales;f__Iainarchaeaceae;g__UBA493;s__UBA493 sp024653905	91.12	0	0	0	0	0	0	0	0	0	0	0	0	0	0	0	0
	GCA_002068885.1	GB_GCA_002068885.1	d__Archaea;p__Iainarchaeota;c__Iainarchaeia;o__Iainarchaeales;f__JAAZKV01;g__JAAZKV01;s__JAAZKV01 sp002068885	78.34	0	0	0	0	0	0	0	0	0	0	0	0	0	0	0	0
	GCA_012799645.1	GB_GCA_012799645.1	d__Archaea;p__Iainarchaeota;c__Iainarchaeia;o__Iainarchaeales;f__JAAZKV01;g__JAAZKV01;s__JAAZKV01 sp012799645	76.64	0	0	0	0	0	0	0	0	0	0	0	0	0	0	0	0
	GCA_020717885.1	GB_GCA_020717885.1	d__Archaea;p__Iainarchaeota;c__Iainarchaeia;o__Iainarchaeales;f__JAAZKV01;g__JAAZKV01;s__JAAZKV01 sp020717885	72.43	0	0	0	0	0	0	0	0	0	0	0	0	0	0	0	0
	GCA_902385225.1	GB_GCA_902385225.1	d__Archaea;p__Iainarchaeota;c__Iainarchaeia;o__Iainarchaeales;f__JAAZKV01;g__JAAZKV01;s__JAAZKV01 sp902385225	80.84	0	0	0	0	0	0	0	0	0	0	0	0	0	0	0	0
	GCA_018651445.1	GB_GCA_018651445.1	d__Archaea;p__Iainarchaeota;c__Iainarchaeia;o__Iainarchaeales;f__JAAZKV01;g__JABIDZ01;s__JABIDZ01 sp018651445	71.75	0	0	0	0	0	0	0	0	0	0	0	0	0	0	0	0
	GCA_018691995.1	GB_GCA_018691995.1	d__Archaea;p__Iainarchaeota;c__Iainarchaeia;o__Iainarchaeales;f__JAAZKV01;g__JABIDZ01;s__JABIDZ01 sp018691995	77.41	0	0	0	0	0	0	0	0	0	0	0	0	0	0	0	0
	GCA_016187745.1	GB_GCA_016187745.1	d__Archaea;p__Iainarchaeota;c__Iainarchaeia;o__Iainarchaeales;f__JACPJC01;g__JACPJC01;s__JACPJC01 sp016187745	84.27	0	0	0	0	0	0	0	0	0	0	0	0	0	0	0	0
	GCA_018304445.1	GB_GCA_018304445.1	d__Archaea;p__Iainarchaeota;c__Iainarchaeia;o__Iainarchaeales;f__JACPJC01;g__JACPJC01;s__JACPJC01 sp018304445	54.29	0	0	0	0	0	0	0	0	0	0	0	0	0	0	0	0
	GCA_016205145.1	GB_GCA_016205145.1	d__Archaea;p__Iainarchaeota;c__Iainarchaeia;o__Iainarchaeales;f__JACQJH01;g__JACQJH01;s__JACQJH01 sp016205145	91.12	0	0	0	0	0	0	0	0	0	0	0	1	0	0	0	0
	GCA_017610305.1	GB_GCA_017610305.1	d__Archaea;p__Iainarchaeota;c__Iainarchaeia;o__Iainarchaeales;f__JAFCCJ01;g__JAFCCJ01;s__JAFCCJ01 sp017610305	87.38	0	0	0	0	0	0	0	0	0	0	0	1	0	0	0	1
	GCA_017609985.1	GB_GCA_017609985.1	d__Archaea;p__Iainarchaeota;c__Iainarchaeia;o__Iainarchaeales;f__JAFCCW01;g__JAFCCW01;s__JAFCCW01 sp017609985	91.12	0	0	0	0	0	0	0	0	0	0	0	0	0	0	0	1
	GCA_016218635.1	GB_GCA_016218635.1	d__Archaea;p__Iainarchaeota;c__Iainarchaeia;o__Iainarchaeales;f__JAFGBZ01;g__JACRDJ01;s__JACRDJ01 sp016218635	81	0	0	0	0	0	0	0	0	0	0	0	0	0	0	0	0
	GCA_016932875.1	GB_GCA_016932875.1	d__Archaea;p__Iainarchaeota;c__Iainarchaeia;o__Iainarchaeales;f__JAFGBZ01;g__JAFGBZ01;s__JAFGBZ01 sp016932875	90.65	0	0	0	0	0	0	0	0	0	0	0	0	0	0	0	0
	GCA_021161405.1	GB_GCA_021161405.1	d__Archaea;p__Iainarchaeota;c__Iainarchaeia;o__Iainarchaeales;f__JAGHAR01;g__JAGHAR01;s__JAGHAR01 sp021161405	73.46	0	0	0	0	0	0	0	0	0	0	0	0	0	0	0	0
	GCA_018304465.1	GB_GCA_018304465.1	d__Archaea;p__Iainarchaeota;c__Iainarchaeia;o__Iainarchaeales;f__JAGVWC01;g__JAGVWC01;s__JAGVWC01 sp018304465	86.84	0	0	0	0	0	0	0	0	0	0	0	0	0	0	0	0
	GCA_018813975.1	GB_GCA_018813975.1	d__Archaea;p__Iainarchaeota;c__Iainarchaeia;o__Iainarchaeales;f__JAGVWC01;g__JAHJAQ01;s__JAHJAQ01 sp018813975	80.84	0	0	0	0	0	0	0	0	0	0	0	0	0	0	0	0
	GCA_013331925.1	GB_GCA_013331925.1	d__Archaea;p__Iainarchaeota;c__Iainarchaeia;o__Iainarchaeales;f__UBA10191;g__UBA10191;s__UBA10191 sp10036u	68.81	0	0	0	0	0	0	0	0	0	0	0	0	0	0	0	0
	GCA_018304425.1	GB_GCA_018304425.1	d__Archaea;p__Iainarchaeota;c__Iainarchaeia;o__Iainarchaeales;f__UBA10219;g__UBA10219;s__UBA10219 sp10219u	91.59	0	0	0	0	0	0	0	0	0	0	0	0	0	0	0	0
	GCA_016198125.1	GB_GCA_016198125.1	d__Archaea;p__Iainarchaeota;c__Iainarchaeia;o__Iainarchaeales;f__VGJJ01;g__JACQJG01;s__JACQJG01 sp016198125	72.9	0	0	0	0	0	0	0	0	0	0	0	0	0	0	0	0
	GCA_016699555.1	GB_GCA_016699555.1	d__Archaea;p__Iainarchaeota;c__Iainarchaeia;o__Iainarchaeales;f__VGJJ01;g__VGJJ01;s__VGJJ01 sp016699555	79.13	0	0	0	0	0	0	0	0	0	0	0	0	0	0	0	0
	GCA_016867455.1	GB_GCA_016867455.1	d__Archaea;p__Iainarchaeota;c__Iainarchaeia;o__Iainarchaeales;f__VGJJ01;g__VGJJ01;s__VGJJ01 sp016867455	82.4	0	0	0	0	0	0	0	0	0	0	0	0	0	0	0	0
	GCA_020053155.1	GB_GCA_020053155.1	d__Archaea;p__Iainarchaeota;c__Iainarchaeia;o__Iainarchaeales;f__VGJJ01;g__VGJJ01;s__VGJJ01 sp020053155	78.19	0	0	0	0	0	0	0	0	0	0	0	0	0	0	0	0
	GCA_013154145.1	GB_GCA_013154145.1	d__Archaea;p__Iainarchaeota;c__Iainarchaeia;o__JAADDC01;f__JAADDC01;g__JAADDC01;s__JAADDC01 sp013154145	73.83	0	0	0	0	0	0	0	0	0	0	0	0	0	0	0	0
	GCA_015520865.1	GB_GCA_015520865.1	d__Archaea;p__Iainarchaeota;c__Iainarchaeia;o__JAADDC01;f__JAADDC01;g__JAADDC01;s__JAADDC01 sp015520865	67.6	0	0	0	0	0	0	0	0	0	0	0	0	0	0	0	0
	GCA_013154035.1	GB_GCA_013154035.1	d__Archaea;p__Iainarchaeota;c__Iainarchaeia;o__JAADDC01;f__JAADDC01;g__JAADDH01;s__JAADDH01 sp013154035	82.24	0	0	0	0	0	0	0	0	0	0	0	0	0	0	0	0
	GCA_015662385.1	GB_GCA_015662385.1	d__Archaea;p__Iainarchaeota;c__Iainarchaeia;o__JAADDC01;f__JAADDC01;g__SZUA-1452;s__SZUA-1452 sp015662385	67.76	0	0	0	0	0	0	0	0	0	0	0	0	0	0	0	0
	GCA_015521515.1	GB_GCA_015521515.1	d__Archaea;p__Iainarchaeota;c__Iainarchaeia;o__JAADDC01;f__JAADDC01;g__WANZ01;s__WANZ01 sp015521515	78.27	0	0	0	0	0	0	0	0	0	0	0	0	0	0	0	0
	GCA_017608775.1	GB_GCA_017608775.1	d__Archaea;p__Iainarchaeota;c__Iainarchaeia;o__JAFCFF01;f__JAFCFF01;g__JAFCFF01;s__JAFCFF01 sp017608775	74.45	0	0	0	0	0	0	0	0	0	0	0	0	0	0	0	0
	GCA_016926295.1	GB_GCA_016926295.1	d__Archaea;p__Iainarchaeota;c__Iainarchaeia;o__JAFGOX01;f__JAFGOX01;g__JAFGOX01;s__JAFGOX01 sp016926295	81.31	0	0	0	0	0	0	0	0	0	0	0	0	0	0	0	0
	GCA_021158055.1	GB_GCA_021158055.1	d__Archaea;p__Iainarchaeota;c__Iainarchaeia;o__JAGGVJ01;f__JAGGVJ01;g__JAGGVJ01;s__JAGGVJ01 sp021158055	80.23	0	0	0	0	0	0	0	0	0	0	0	0	0	0	0	0
	GCA_013154095.1	GB_GCA_013154095.1	d__Archaea;p__JAADDD01;c__JAADDD01;o__JAADDD01;f__JAADDD01;g__JAADDD01;s__JAADDD01 sp013154095	78.5	0	0	0	0	0	0	0	0	0	0	0	0	0	0	0	0
	GCA_024860865.1	GB_GCA_024860865.1	d__Archaea;p__JACRDV01;c__JACRDV01;o__JACRDV01;f__JACRDV01;g__JACRDV01;s__JACRDV01 sp024860865	85.81	0	0	0	0	0	0	0	0	0	1	1	1	0	0	0	0
	GCA_003660605.1	GB_GCA_003660605.1	d__Archaea;p__Methanobacteriota_B;c__Thermococci;o__Methanofastidiosales;f__B48-G16;g__B48-G16;s__B48-G16 sp003660605	78.69	0	0	0	0	0	0	0	0	0	0	0	0	0	0	0	0
	GCA_021159325.1	GB_GCA_021159325.1	d__Archaea;p__Methanobacteriota_B;c__Thermococci;o__Methanofastidiosales;f__B48-G16;g__B48-G16;s__B48-G16 sp021159325	84.03	0	0	0	0	0	0	0	0	0	0	0	0	0	0	0	0
	GCA_023133315.1	GB_GCA_023133315.1	d__Archaea;p__Methanobacteriota_B;c__Thermococci;o__Methanofastidiosales;f__B48-G16;g__B48-G16;s__B48-G16 sp023133315	82.89	0	0	0	0	0	0	0	0	0	0	0	0	0	0	0	0
	GCA_001587575.1	GB_GCA_001587575.1	d__Archaea;p__Methanobacteriota_B;c__Thermococci;o__Methanofastidiosales;f__Methanofastidiosaceae;g__Methanofastidiosum;s__Methanofastidiosum sp001587575	90.98	0	0	0	1	1	1	1	0	0	0	0	0	0	0	0	0
	GCA_001587595.1	GB_GCA_001587595.1	d__Archaea;p__Methanobacteriota_B;c__Thermococci;o__Methanofastidiosales;f__Methanofastidiosaceae;g__Methanofastidiosum;s__Methanofastidiosum sp001587595	86.02	0	0	0	1	1	1	1	0	0	0	0	0	0	0	0	0
	GCA_001587675.1	GB_GCA_001587675.1	d__Archaea;p__Methanobacteriota_B;c__Thermococci;o__Methanofastidiosales;f__Methanofastidiosaceae;g__Methanofastidiosum;s__Methanofastidiosum sp001587675	85.02	0	0	0	1	1	1	1	0	0	0	0	0	0	0	0	0
	GCA_001587715.1	GB_GCA_001587715.1	d__Archaea;p__Methanobacteriota_B;c__Thermococci;o__Methanofastidiosales;f__Methanofastidiosaceae;g__Methanofastidiosum;s__Methanofastidiosum sp001587715	85.27	0	0	0	1	1	1	1	0	0	0	0	0	0	0	0	0
	GCA_003558335.1	GB_GCA_003558335.1	d__Archaea;p__Methanobacteriota_B;c__Thermococci;o__Methanofastidiosales;f__Methanofastidiosaceae;g__Methanofastidiosum;s__Methanofastidiosum sp003558335	85.27	0	0	0	1	1	1	1	0	0	0	0	0	0	0	0	0
	GCA_012799835.1	GB_GCA_012799835.1	d__Archaea;p__Methanobacteriota_B;c__Thermococci;o__Methanofastidiosales;f__Methanofastidiosaceae;g__Methanofastidiosum;s__Methanofastidiosum sp012799835	90.77	0	0	0	0	0	1	1	0	0	0	0	0	0	0	0	0
	GCA_013178285.1	GB_GCA_013178285.1	d__Archaea;p__Methanobacteriota_B;c__Thermococci;o__Methanofastidiosales;f__Methanofastidiosaceae;g__Methanofastidiosum;s__Methanofastidiosum sp013178285	93.87	0	0	0	1	1	1	1	0	0	0	0	0	0	0	0	0
	GCA_020854815.1	GB_GCA_020854815.1	d__Archaea;p__Methanobacteriota_B;c__Thermococci;o__Methanofastidiosales;f__Methanofastidiosaceae;g__Methanofastidiosum;s__Methanofastidiosum sp020854815	93.87	0	0	0	1	1	1	1	0	0	0	0	0	0	0	0	0
	GCA_023622545.1	GB_GCA_023622545.1	d__Archaea;p__Methanobacteriota_B;c__Thermococci;o__Methanofastidiosales;f__Methanofastidiosaceae;g__Methanofastidiosum;s__Methanofastidiosum sp023622545	71.86	0	0	0	0	0	1	1	0	0	0	0	0	0	0	0	0
	GCA_013329085.1	GB_GCA_013329085.1	d__Archaea;p__Methanobacteriota_B;c__Thermococci;o__Methanofastidiosales;f__Methanofastidiosaceae;g__Methanofastidiosum;s__Methanofastidiosum sp9950u	74.56	0	0	0	0	2	2	1	0	0	0	0	0	0	0	0	0
	GCA_016930445.1	GB_GCA_016930445.1	d__Archaea;p__Methanobacteriota_B;c__Thermococci;o__Methanofastidiosales;f__NM3;g__JAFGGT01;s__JAFGGT01 sp016930445	76.73	0	0	0	0	1	0	0	0	0	0	0	0	0	0	1	1
	GCA_020854925.1	GB_GCA_020854925.1	d__Archaea;p__Methanobacteriota_B;c__Thermococci;o__Methanofastidiosales;f__NM3;g__JAHKLV01;s__JAHKLV01 sp020854925	80.87	0	0	1	0	1	1	1	0	0	0	0	0	0	0	1	1
	GCA_004212155.1	GB_GCA_004212155.1	d__Archaea;p__Methanobacteriota_B;c__Thermococci;o__Methanofastidiosales;f__NM3;g__NM3;s__NM3 sp004212155	85.55	0	0	1	0	1	1	1	0	0	0	0	0	0	0	1	1
	GCA_011372835.1	GB_GCA_011372835.1	d__Archaea;p__Methanobacteriota_B;c__Thermococci;o__Methanofastidiosales;f__NM3;g__NM3;s__NM3 sp011372835	66.34	0	0	0	0	1	0	0	0	0	0	0	0	0	0	1	1
	GCA_018992565.1	GB_GCA_018992565.1	d__Archaea;p__Methanobacteriota_B;c__Thermococci;o__Methanofastidiosales;f__SZ-28-30;g__SZ-28-30;s__SZ-28-30 sp018992565	84.26	0	0	0	0	0	0	0	0	0	0	0	0	0	0	0	0
	GCA_018992685.1	GB_GCA_018992685.1	d__Archaea;p__Methanobacteriota_B;c__Thermococci;o__Methanofastidiosales;f__SZ-28-30;g__SZ-28-30;s__SZ-28-30 sp018992685	86.29	0	0	0	0	0	0	0	0	0	0	0	0	0	0	0	0
	GCF_000966265.1	RS_GCF_000966265.1	d__Archaea;p__Methanobacteriota_B;c__Thermococci;o__Thermococcales;f__Thermococcaceae;g__Palaeococcus;s__Palaeococcus ferrophilus	100	0	0	0	0	0	0	0	0	0	0	0	0	0	0	0	0
	GCF_000725425.1	RS_GCF_000725425.1	d__Archaea;p__Methanobacteriota_B;c__Thermococci;o__Thermococcales;f__Thermococcaceae;g__Palaeococcus;s__Palaeococcus pacificus	99.5	0	0	0	0	0	0	0	0	0	0	0	0	0	0	0	0
	GCA_003663695.1	GB_GCA_003663695.1	d__Archaea;p__Methanobacteriota_B;c__Thermococci;o__Thermococcales;f__Thermococcaceae;g__Palaeococcus;s__Palaeococcus sp003663695	83.26	0	0	0	0	0	0	0	0	0	0	0	0	0	0	0	0
	GCF_000195935.2	RS_GCF_000195935.2	d__Archaea;p__Methanobacteriota_B;c__Thermococci;o__Thermococcales;f__Thermococcaceae;g__Pyrococcus;s__Pyrococcus abyssi	100	0	0	0	0	0	0	0	0	0	0	0	0	0	0	0	0
	GCF_002214605.1	RS_GCF_002214605.1	d__Archaea;p__Methanobacteriota_B;c__Thermococci;o__Thermococcales;f__Thermococcaceae;g__Pyrococcus;s__Pyrococcus chitonophagus	100	0	0	0	0	0	0	0	0	0	0	0	0	0	0	0	0
	GCF_000007305.1	RS_GCF_000007305.1	d__Archaea;p__Methanobacteriota_B;c__Thermococci;o__Thermococcales;f__Thermococcaceae;g__Pyrococcus;s__Pyrococcus furiosus	99.5	0	0	0	0	0	0	0	0	0	0	0	0	0	0	0	0
	GCF_000011105.1	RS_GCF_000011105.1	d__Archaea;p__Methanobacteriota_B;c__Thermococci;o__Thermococcales;f__Thermococcaceae;g__Pyrococcus;s__Pyrococcus horikoshii	100	0	0	0	0	0	0	0	0	0	0	0	0	0	0	0	0
	GCF_001577775.1	RS_GCF_001577775.1	d__Archaea;p__Methanobacteriota_B;c__Thermococci;o__Thermococcales;f__Thermococcaceae;g__Pyrococcus;s__Pyrococcus kukulkanii	100	0	0	0	0	0	0	0	0	0	0	0	0	0	0	0	0
	GCF_000211475.1	RS_GCF_000211475.1	d__Archaea;p__Methanobacteriota_B;c__Thermococci;o__Thermococcales;f__Thermococcaceae;g__Pyrococcus;s__Pyrococcus sp000211475	100	0	0	0	0	0	0	0	0	0	0	0	0	0	0	0	0
	GCF_000263735.1	RS_GCF_000263735.1	d__Archaea;p__Methanobacteriota_B;c__Thermococci;o__Thermococcales;f__Thermococcaceae;g__Pyrococcus;s__Pyrococcus sp000263735	100	0	0	0	0	0	0	0	0	0	0	0	0	0	0	0	0
	GCA_003660485.1	GB_GCA_003660485.1	d__Archaea;p__Methanobacteriota_B;c__Thermococci;o__Thermococcales;f__Thermococcaceae;g__Pyrococcus;s__Pyrococcus sp003660485	75.04	0	0	0	0	0	0	0	0	0	0	0	0	0	0	0	0
	GCF_000215995.1	RS_GCF_000215995.1	d__Archaea;p__Methanobacteriota_B;c__Thermococci;o__Thermococcales;f__Thermococcaceae;g__Pyrococcus;s__Pyrococcus yayanosii	100	0	0	0	0	0	0	0	0	0	0	0	0	0	0	0	0
	GCF_024022995.1	RS_GCF_024022995.1	d__Archaea;p__Methanobacteriota_B;c__Thermococci;o__Thermococcales;f__Thermococcaceae;g__Thermococcus_A;s__Thermococcus_A aggregans	98.51	0	0	0	0	0	0	0	0	0	0	0	0	0	0	0	0
	GCF_024054535.1	RS_GCF_024054535.1	d__Archaea;p__Methanobacteriota_B;c__Thermococci;o__Thermococcales;f__Thermococcaceae;g__Thermococcus_A;s__Thermococcus_A alcaliphilus	99.5	0	0	0	0	0	0	0	0	0	0	0	0	0	0	0	0
	GCF_020386975.1	RS_GCF_020386975.1	d__Archaea;p__Methanobacteriota_B;c__Thermococci;o__Thermococcales;f__Thermococcaceae;g__Thermococcus_A;s__Thermococcus_A bergensis	99.01	0	0	0	0	0	0	0	0	0	0	0	0	1	0	0	0
	GCF_000022545.1	RS_GCF_000022545.1	d__Archaea;p__Methanobacteriota_B;c__Thermococci;o__Thermococcales;f__Thermococcaceae;g__Thermococcus_A;s__Thermococcus_A sibiricus	98.51	0	0	0	0	0	0	0	0	0	0	0	0	0	0	0	0
	GCF_001317345.1	RS_GCF_001317345.1	d__Archaea;p__Methanobacteriota_B;c__Thermococci;o__Thermococcales;f__Thermococcaceae;g__Thermococcus_A;s__Thermococcus_A sp001317345	98.51	0	0	0	0	0	0	0	0	0	0	0	0	0	0	0	0
	GCF_001484685.1	RS_GCF_001484685.1	d__Archaea;p__Methanobacteriota_B;c__Thermococci;o__Thermococcales;f__Thermococcaceae;g__Thermococcus_A;s__Thermococcus_A sp001484685	99.5	0	0	0	0	0	0	0	0	0	0	0	0	0	0	0	0
	GCA_001507935.1	GB_GCA_001507935.1	d__Archaea;p__Methanobacteriota_B;c__Thermococci;o__Thermococcales;f__Thermococcaceae;g__Thermococcus_A;s__Thermococcus_A sp001507935	77.53	0	0	0	0	0	0	0	0	0	0	0	0	1	0	0	0
	GCA_003663525.1	GB_GCA_003663525.1	d__Archaea;p__Methanobacteriota_B;c__Thermococci;o__Thermococcales;f__Thermococcaceae;g__Thermococcus_A;s__Thermococcus_A sp003663525	86.88	0	0	0	0	0	0	0	0	0	0	0	0	0	0	0	0
	GCA_003663535.1	GB_GCA_003663535.1	d__Archaea;p__Methanobacteriota_B;c__Thermococci;o__Thermococcales;f__Thermococcaceae;g__Thermococcus_A;s__Thermococcus_A sp003663535	73.88	0	0	0	0	0	0	0	0	0	0	0	0	0	0	0	0
	GCF_012027425.1	RS_GCF_012027425.1	d__Archaea;p__Methanobacteriota_B;c__Thermococci;o__Thermococcales;f__Thermococcaceae;g__Thermococcus_A;s__Thermococcus_A sp012027425	99.5	0	0	0	0	0	0	0	0	0	0	0	0	0	0	0	0
	GCA_021157445.1	GB_GCA_021157445.1	d__Archaea;p__Methanobacteriota_B;c__Thermococci;o__Thermococcales;f__Thermococcaceae;g__Thermococcus_A;s__Thermococcus_A sp021157445	62.16	0	0	0	0	0	0	0	0	0	0	0	0	0	0	0	0
	GCF_023746595.1	RS_GCF_023746595.1	d__Archaea;p__Methanobacteriota_B;c__Thermococci;o__Thermococcales;f__Thermococcaceae;g__Thermococcus_A;s__Thermococcus_A sp023746595	98.51	0	0	0	0	0	0	0	0	0	0	0	0	0	0	0	0
	GCF_000151105.2	RS_GCF_000151105.2	d__Archaea;p__Methanobacteriota_B;c__Thermococci;o__Thermococcales;f__Thermococcaceae;g__Thermococcus_B;s__Thermococcus_B barophilus	99.5	0	0	0	0	0	0	0	0	0	0	0	0	0	0	0	0
	GCF_000517445.1	RS_GCF_000517445.1	d__Archaea;p__Methanobacteriota_B;c__Thermococci;o__Thermococcales;f__Thermococcaceae;g__Thermococcus_B;s__Thermococcus_B paralvinellae	94.55	0	0	0	0	0	0	0	0	0	0	0	0	0	0	0	0
	GCA_015662175.1	GB_GCA_015662175.1	d__Archaea;p__Methanobacteriota_B;c__Thermococci;o__Thermococcales;f__Thermococcaceae;g__Thermococcus_B;s__Thermococcus_B paralvinellae_A	85.11	0	0	0	0	0	0	0	0	0	0	0	0	0	0	0	0
	GCF_012027325.1	RS_GCF_012027325.1	d__Archaea;p__Methanobacteriota_B;c__Thermococci;o__Thermococcales;f__Thermococcaceae;g__Thermococcus_B;s__Thermococcus_B sp012027325	100	0	0	0	0	0	0	0	0	0	0	0	0	0	0	0	0
	GCA_017656495.1	GB_GCA_017656495.1	d__Archaea;p__Methanobacteriota_B;c__Thermococci;o__Thermococcales;f__Thermococcaceae;g__Thermococcus_B;s__Thermococcus_B sp017656495	99.5	0	0	0	0	0	0	0	0	0	0	0	0	0	0	0	0
	GCA_002009975.1	GB_GCA_002009975.1	d__Archaea;p__Methanobacteriota_B;c__Thermococci;o__Thermococcales;f__Thermococcaceae;g__Thermococcus_C;s__Thermococcus_C sp002009975	100	0	0	0	0	0	0	0	0	0	0	0	0	0	0	0	0
	GCF_002214465.1	RS_GCF_002214465.1	d__Archaea;p__Methanobacteriota_B;c__Thermococci;o__Thermococcales;f__Thermococcaceae;g__Thermococcus;s__Thermococcus barossii	100	0	0	0	0	0	0	0	0	0	0	0	0	0	0	0	0
	GCF_904067545.1	RS_GCF_904067545.1	d__Archaea;p__Methanobacteriota_B;c__Thermococci;o__Thermococcales;f__Thermococcaceae;g__Thermococcus;s__Thermococcus camini	100	0	0	0	0	0	0	0	0	0	0	0	0	0	0	0	0
	GCF_002214365.1	RS_GCF_002214365.1	d__Archaea;p__Methanobacteriota_B;c__Thermococci;o__Thermococcales;f__Thermococcaceae;g__Thermococcus;s__Thermococcus celer	100	0	0	0	0	0	0	0	0	0	0	0	0	0	0	0	0
	GCF_001484195.1	RS_GCF_001484195.1	d__Archaea;p__Methanobacteriota_B;c__Thermococci;o__Thermococcales;f__Thermococcaceae;g__Thermococcus;s__Thermococcus celericrescens	98.77	0	0	0	0	0	0	0	0	0	0	0	0	0	0	0	0
	GCF_000265525.1	RS_GCF_000265525.1	d__Archaea;p__Methanobacteriota_B;c__Thermococci;o__Thermococcales;f__Thermococcaceae;g__Thermococcus;s__Thermococcus cleftensis	100	0	0	0	0	0	0	0	0	0	0	0	0	0	0	0	0
	GCF_000769655.1	RS_GCF_000769655.1	d__Archaea;p__Methanobacteriota_B;c__Thermococci;o__Thermococcales;f__Thermococcaceae;g__Thermococcus;s__Thermococcus eurythermalis	100	0	0	0	0	0	0	0	0	0	0	0	0	0	0	0	0
	GCF_000022365.1	RS_GCF_000022365.1	d__Archaea;p__Methanobacteriota_B;c__Thermococci;o__Thermococcales;f__Thermococcaceae;g__Thermococcus;s__Thermococcus gammatolerans	100	0	0	0	0	0	0	0	0	0	0	0	0	0	0	0	0
	GCF_002214385.1	RS_GCF_002214385.1	d__Archaea;p__Methanobacteriota_B;c__Thermococci;o__Thermococcales;f__Thermococcaceae;g__Thermococcus;s__Thermococcus gorgonarius	97.03	0	0	0	0	0	0	0	0	0	0	0	0	0	0	0	0
	GCF_000816105.1	RS_GCF_000816105.1	d__Archaea;p__Methanobacteriota_B;c__Thermococci;o__Thermococcales;f__Thermococcaceae;g__Thermococcus;s__Thermococcus guaymasensis	100	0	0	0	0	0	0	0	0	0	0	0	0	0	0	0	0
	GCF_900198835.1	RS_GCF_900198835.1	d__Archaea;p__Methanobacteriota_B;c__Thermococci;o__Thermococcales;f__Thermococcaceae;g__Thermococcus;s__Thermococcus henrietii	100	0	0	0	0	0	0	0	0	0	0	0	0	0	0	0	0
	GCF_006274605.1	RS_GCF_006274605.1	d__Archaea;p__Methanobacteriota_B;c__Thermococci;o__Thermococcales;f__Thermococcaceae;g__Thermococcus;s__Thermococcus indicus	100	0	0	0	0	0	0	0	0	0	0	0	0	0	0	0	0
	GCF_000009965.1	RS_GCF_000009965.1	d__Archaea;p__Methanobacteriota_B;c__Thermococci;o__Thermococcales;f__Thermococcaceae;g__Thermococcus;s__Thermococcus kodakarensis	100	0	0	0	0	0	0	0	0	0	0	0	0	0	0	0	0
	GCF_000585495.1	RS_GCF_000585495.1	d__Archaea;p__Methanobacteriota_B;c__Thermococci;o__Thermococcales;f__Thermococcaceae;g__Thermococcus;s__Thermococcus nautili	100	0	0	0	0	0	0	0	0	0	0	0	0	0	0	0	0
	GCF_000018365.1	RS_GCF_000018365.1	d__Archaea;p__Methanobacteriota_B;c__Thermococci;o__Thermococcales;f__Thermococcaceae;g__Thermococcus;s__Thermococcus onnurineus	97.52	0	0	0	0	0	0	0	0	0	0	0	0	0	0	0	0
	GCF_002214485.1	RS_GCF_002214485.1	d__Archaea;p__Methanobacteriota_B;c__Thermococci;o__Thermococcales;f__Thermococcaceae;g__Thermococcus;s__Thermococcus pacificus	100	0	0	0	0	0	0	0	0	0	0	0	0	0	0	0	0
	GCF_001592435.1	RS_GCF_001592435.1	d__Archaea;p__Methanobacteriota_B;c__Thermococci;o__Thermococcales;f__Thermococcaceae;g__Thermococcus;s__Thermococcus peptonophilus	100	0	0	0	0	0	0	0	0	0	0	0	0	0	0	0	0
	GCF_001647085.1	RS_GCF_001647085.1	d__Archaea;p__Methanobacteriota_B;c__Thermococci;o__Thermococcales;f__Thermococcaceae;g__Thermococcus;s__Thermococcus piezophilus	100	0	0	0	0	0	0	0	0	0	0	0	0	0	0	0	0
	GCF_002214585.1	RS_GCF_002214585.1	d__Archaea;p__Methanobacteriota_B;c__Thermococci;o__Thermococcales;f__Thermococcaceae;g__Thermococcus;s__Thermococcus profundus	100	0	0	0	0	0	0	0	0	0	0	0	0	0	0	0	0
	GCF_002214565.1	RS_GCF_002214565.1	d__Archaea;p__Methanobacteriota_B;c__Thermococci;o__Thermococcales;f__Thermococcaceae;g__Thermococcus;s__Thermococcus radiotolerans	100	0	0	0	0	0	0	0	0	0	0	0	0	0	0	0	0
	GCF_002214505.1	RS_GCF_002214505.1	d__Archaea;p__Methanobacteriota_B;c__Thermococci;o__Thermococcales;f__Thermococcaceae;g__Thermococcus;s__Thermococcus siculi	99.5	0	0	0	0	0	0	0	0	0	0	0	0	0	0	0	0
	GCF_000151205.2	RS_GCF_000151205.2	d__Archaea;p__Methanobacteriota_B;c__Thermococci;o__Thermococcales;f__Thermococcaceae;g__Thermococcus;s__Thermococcus sp000151205	100	0	0	0	0	0	0	0	0	0	0	0	0	0	0	0	0
	GCF_000221185.1	RS_GCF_000221185.1	d__Archaea;p__Methanobacteriota_B;c__Thermococci;o__Thermococcales;f__Thermococcaceae;g__Thermococcus;s__Thermococcus sp000221185	100	0	0	0	0	0	0	0	0	0	0	0	0	0	0	0	0
	GCF_002214525.1	RS_GCF_002214525.1	d__Archaea;p__Methanobacteriota_B;c__Thermococci;o__Thermococcales;f__Thermococcaceae;g__Thermococcus;s__Thermococcus sp002214525	100	0	0	0	0	0	0	0	0	0	0	0	0	0	0	0	0
	GCA_011050175.1	GB_GCA_011050175.1	d__Archaea;p__Methanobacteriota_B;c__Thermococci;o__Thermococcales;f__Thermococcaceae;g__Thermococcus;s__Thermococcus sp011050175	74.61	0	0	0	0	0	0	0	0	0	0	0	0	0	0	0	0
	GCF_012027305.1	RS_GCF_012027305.1	d__Archaea;p__Methanobacteriota_B;c__Thermococci;o__Thermococcales;f__Thermococcaceae;g__Thermococcus;s__Thermococcus sp012027305	100	0	0	0	0	0	0	0	0	0	0	0	0	0	0	0	0
	GCF_012027355.1	RS_GCF_012027355.1	d__Archaea;p__Methanobacteriota_B;c__Thermococci;o__Thermococcales;f__Thermococcaceae;g__Thermococcus;s__Thermococcus sp012027355	100	0	0	0	0	0	0	0	0	0	0	0	0	0	0	0	0
	GCF_012027395.1	RS_GCF_012027395.1	d__Archaea;p__Methanobacteriota_B;c__Thermococci;o__Thermococcales;f__Thermococcaceae;g__Thermococcus;s__Thermococcus sp012027395	100	0	0	0	0	0	0	0	0	0	0	0	0	0	0	0	0
	GCF_012027495.1	RS_GCF_012027495.1	d__Archaea;p__Methanobacteriota_B;c__Thermococci;o__Thermococcales;f__Thermococcaceae;g__Thermococcus;s__Thermococcus sp012027495	100	0	0	0	0	0	0	0	0	0	0	0	0	0	0	0	0
	GCF_012027555.1	RS_GCF_012027555.1	d__Archaea;p__Methanobacteriota_B;c__Thermococci;o__Thermococcales;f__Thermococcaceae;g__Thermococcus;s__Thermococcus sp012027555	100	0	0	0	0	0	0	0	0	0	0	0	0	0	0	0	0
	GCF_012027595.1	RS_GCF_012027595.1	d__Archaea;p__Methanobacteriota_B;c__Thermococci;o__Thermococcales;f__Thermococcaceae;g__Thermococcus;s__Thermococcus sp012027595	100	0	0	0	0	0	0	0	0	0	0	0	0	0	0	0	0
	GCF_012027615.1	RS_GCF_012027615.1	d__Archaea;p__Methanobacteriota_B;c__Thermococci;o__Thermococcales;f__Thermococcaceae;g__Thermococcus;s__Thermococcus sp012027615	100	0	0	0	0	0	0	0	0	0	0	0	0	0	0	0	0
	GCF_012027635.1	RS_GCF_012027635.1	d__Archaea;p__Methanobacteriota_B;c__Thermococci;o__Thermococcales;f__Thermococcaceae;g__Thermococcus;s__Thermococcus sp012027635	100	0	0	0	0	0	0	0	0	0	0	0	0	0	0	0	0
	GCF_012027645.1	RS_GCF_012027645.1	d__Archaea;p__Methanobacteriota_B;c__Thermococci;o__Thermococcales;f__Thermococcaceae;g__Thermococcus;s__Thermococcus sp012027645	99.5	0	0	0	0	0	0	0	0	0	0	0	0	0	0	0	0
	GCA_013153595.1	GB_GCA_013153595.1	d__Archaea;p__Methanobacteriota_B;c__Thermococci;o__Thermococcales;f__Thermococcaceae;g__Thermococcus;s__Thermococcus sp013153595	83.66	0	0	0	0	0	0	0	0	0	0	0	0	0	0	0	0
	GCA_015520705.1	GB_GCA_015520705.1	d__Archaea;p__Methanobacteriota_B;c__Thermococci;o__Thermococcales;f__Thermococcaceae;g__Thermococcus;s__Thermococcus sp015520705	96.53	0	0	0	0	0	0	0	0	0	0	0	0	0	0	0	0
	GCA_015521605.1	GB_GCA_015521605.1	d__Archaea;p__Methanobacteriota_B;c__Thermococci;o__Thermococcales;f__Thermococcaceae;g__Thermococcus;s__Thermococcus sp015521605	99.01	0	0	0	0	0	0	0	0	0	0	0	0	0	0	0	0
	GCA_015522395.1	GB_GCA_015522395.1	d__Archaea;p__Methanobacteriota_B;c__Thermococci;o__Thermococcales;f__Thermococcaceae;g__Thermococcus;s__Thermococcus sp015522395	83.12	0	0	0	0	0	0	0	0	0	0	0	0	0	0	0	0
	GCA_015523185.1	GB_GCA_015523185.1	d__Archaea;p__Methanobacteriota_B;c__Thermococci;o__Thermococcales;f__Thermococcaceae;g__Thermococcus;s__Thermococcus sp015523185	97.52	0	0	0	0	0	0	0	0	0	0	0	0	0	0	0	0
	GCA_015523195.1	GB_GCA_015523195.1	d__Archaea;p__Methanobacteriota_B;c__Thermococci;o__Thermococcales;f__Thermococcaceae;g__Thermococcus;s__Thermococcus sp015523195	86.63	0	0	0	0	0	0	0	0	0	0	0	0	0	0	0	0
	GCA_021160985.1	GB_GCA_021160985.1	d__Archaea;p__Methanobacteriota_B;c__Thermococci;o__Thermococcales;f__Thermococcaceae;g__Thermococcus;s__Thermococcus sp021160985	80.78	0	0	0	0	0	0	0	0	0	0	0	0	0	0	0	0
	GCF_024707485.1	RS_GCF_024707485.1	d__Archaea;p__Methanobacteriota_B;c__Thermococci;o__Thermococcales;f__Thermococcaceae;g__Thermococcus;s__Thermococcus sp024707485	100	0	0	0	0	0	0	0	0	0	0	0	0	0	0	0	0
	GCF_017873335.1	RS_GCF_017873335.1	d__Archaea;p__Methanobacteriota_B;c__Thermococci;o__Thermococcales;f__Thermococcaceae;g__Thermococcus;s__Thermococcus stetteri	99.5	0	0	0	0	0	0	0	0	0	0	0	0	0	0	0	0
	GCF_002214545.1	RS_GCF_002214545.1	d__Archaea;p__Methanobacteriota_B;c__Thermococci;o__Thermococcales;f__Thermococcaceae;g__Thermococcus;s__Thermococcus thioreducens	100	0	0	0	0	0	0	0	0	0	0	0	0	0	0	0	0
	GCF_000258515.1	RS_GCF_000258515.1	d__Archaea;p__Methanobacteriota_B;c__Thermococci;o__Thermococcales;f__Thermococcaceae;g__Thermococcus;s__Thermococcus zilligii	100	0	0	0	0	0	0	0	0	0	0	0	0	0	0	0	0
	GCA_902795935.1	GB_GCA_902795935.1	d__Archaea;p__Methanobacteriota;c__Methanobacteria;o__Methanobacteriales;f__Methanobacteriaceae;g__CADBMS01;s__CADBMS01 sp902795935	92.01	0	0	0	1	1	1	1	0	0	0	0	0	0	0	0	1
	GCA_020854915.1	GB_GCA_020854915.1	d__Archaea;p__Methanobacteriota;c__Methanobacteria;o__Methanobacteriales;f__Methanobacteriaceae;g__JAHKLT01;s__JAHKLT01 sp020854915	100	1	0	0	0	1	1	1	0	1	1	1	1	0	0	1	0
	GCA_002067325.1	GB_GCA_002067325.1	d__Archaea;p__Methanobacteriota;c__Methanobacteria;o__Methanobacteriales;f__Methanobacteriaceae;g__Methanobacterium_A;s__Methanobacterium_A sp002067325	97.99	1	0	0	0	2	2	2	0	1	1	1	1	0	0	1	1
	GCA_002067565.1	GB_GCA_002067565.1	d__Archaea;p__Methanobacteriota;c__Methanobacteria;o__Methanobacteriales;f__Methanobacteriaceae;g__Methanobacterium_A;s__Methanobacterium_A sp002067565	75.04	0	0	0	0	0	1	0	0	0	0	1	1	0	0	0	0
	GCA_002494495.1	GB_GCA_002494495.1	d__Archaea;p__Methanobacteriota;c__Methanobacteria;o__Methanobacteriales;f__Methanobacteriaceae;g__Methanobacterium_A;s__Methanobacterium_A sp002494495	97.56	1	0	0	0	1	1	1	0	1	1	1	1	0	0	1	1
	GCA_002495625.1	GB_GCA_002495625.1	d__Archaea;p__Methanobacteriota;c__Methanobacteria;o__Methanobacteriales;f__Methanobacteriaceae;g__Methanobacterium_A;s__Methanobacterium_A sp002495625	99.94	1	0	0	0	2	2	2	0	1	1	1	1	0	0	1	1
	GCA_002502855.1	GB_GCA_002502855.1	d__Archaea;p__Methanobacteriota;c__Methanobacteria;o__Methanobacteriales;f__Methanobacteriaceae;g__Methanobacterium_A;s__Methanobacterium_A sp002502855	96.98	1	0	0	0	1	1	1	0	1	1	1	1	0	0	1	1
	GCA_003161815.1	GB_GCA_003161815.1	d__Archaea;p__Methanobacteriota;c__Methanobacteria;o__Methanobacteriales;f__Methanobacteriaceae;g__Methanobacterium_A;s__Methanobacterium_A sp003161815	73.93	0	0	0	0	0	1	1	0	1	1	2	1	0	0	0	0
	GCA_003166335.1	GB_GCA_003166335.1	d__Archaea;p__Methanobacteriota;c__Methanobacteria;o__Methanobacteriales;f__Methanobacteriaceae;g__Methanobacterium_A;s__Methanobacterium_A sp003166335	100	0	0	0	1	1	1	1	0	1	1	0	1	0	0	0	0
	GCA_011620845.1	GB_GCA_011620845.1	d__Archaea;p__Methanobacteriota;c__Methanobacteria;o__Methanobacteriales;f__Methanobacteriaceae;g__Methanobacterium_A;s__Methanobacterium_A sp011620845	98.07	1	0	0	0	1	1	1	0	1	1	1	1	0	0	1	1
	GCA_015661405.1	GB_GCA_015661405.1	d__Archaea;p__Methanobacteriota;c__Methanobacteria;o__Methanobacteriales;f__Methanobacteriaceae;g__Methanobacterium_A;s__Methanobacterium_A sp015661405	99.73	0	1	0	0	1	1	1	0	1	1	1	1	0	0	0	0
	GCA_017883605.1	GB_GCA_017883605.1	d__Archaea;p__Methanobacteriota;c__Methanobacteria;o__Methanobacteriales;f__Methanobacteriaceae;g__Methanobacterium_A;s__Methanobacterium_A sp017883605	94.13	1	0	0	0	1	1	1	0	1	1	1	1	0	0	1	1
	GCA_018263005.1	GB_GCA_018263005.1	d__Archaea;p__Methanobacteriota;c__Methanobacteria;o__Methanobacteriales;f__Methanobacteriaceae;g__Methanobacterium_A;s__Methanobacterium_A sp018263005	94.4	0	0	0	0	0	1	1	0	1	1	1	1	0	0	1	1
	GCA_021372715.1	GB_GCA_021372715.1	d__Archaea;p__Methanobacteriota;c__Methanobacteria;o__Methanobacteriales;f__Methanobacteriaceae;g__Methanobacterium_A;s__Methanobacterium_A sp021372715	96.29	0	0	0	0	1	0	0	0	1	1	1	1	0	0	0	1
	GCF_000191585.1	RS_GCF_000191585.1	d__Archaea;p__Methanobacteriota;c__Methanobacteria;o__Methanobacteriales;f__Methanobacteriaceae;g__Methanobacterium_B;s__Methanobacterium_B lacus	99.2	1	0	0	0	2	2	2	0	1	1	1	1	0	0	1	1
	GCF_000744455.1	RS_GCF_000744455.1	d__Archaea;p__Methanobacteriota;c__Methanobacteria;o__Methanobacteriales;f__Methanobacteriaceae;g__Methanobacterium_B;s__Methanobacterium_B sp000744455	98.4	1	0	0	0	1	1	1	0	1	1	1	1	0	0	1	1
	GCA_003151535.1	GB_GCA_003151535.1	d__Archaea;p__Methanobacteriota;c__Methanobacteria;o__Methanobacteriales;f__Methanobacteriaceae;g__Methanobacterium_B;s__Methanobacterium_B sp003151535	94.89	1	0	0	0	2	1	1	0	1	1	1	1	0	0	1	1
	GCA_003158115.1	GB_GCA_003158115.1	d__Archaea;p__Methanobacteriota;c__Methanobacteria;o__Methanobacteriales;f__Methanobacteriaceae;g__Methanobacterium_B;s__Methanobacterium_B sp003158115	95.73	0	0	0	0	0	1	0	0	1	1	1	1	0	0	1	1
	GCA_003162115.1	GB_GCA_003162115.1	d__Archaea;p__Methanobacteriota;c__Methanobacteria;o__Methanobacteriales;f__Methanobacteriaceae;g__Methanobacterium_B;s__Methanobacterium_B sp003162115	91.22	0	0	0	0	2	1	0	0	1	1	1	1	0	0	1	1
	GCA_003162655.1	GB_GCA_003162655.1	d__Archaea;p__Methanobacteriota;c__Methanobacteria;o__Methanobacteriales;f__Methanobacteriaceae;g__Methanobacterium_B;s__Methanobacterium_B sp003162655	82.7	0	0	0	0	0	2	0	0	1	0	1	1	0	0	1	1
	GCA_003164415.1	GB_GCA_003164415.1	d__Archaea;p__Methanobacteriota;c__Methanobacteria;o__Methanobacteriales;f__Methanobacteriaceae;g__Methanobacterium_B;s__Methanobacterium_B sp003164415	75.6	0	0	0	0	0	0	0	0	1	1	1	1	0	0	1	1
	GCA_009712615.1	GB_GCA_009712615.1	d__Archaea;p__Methanobacteriota;c__Methanobacteria;o__Methanobacteriales;f__Methanobacteriaceae;g__Methanobacterium_B;s__Methanobacterium_B sp009712615	94.13	1	0	0	0	2	2	2	0	1	1	1	1	0	0	1	0
	GCA_023430285.1	GB_GCA_023430285.1	d__Archaea;p__Methanobacteriota;c__Methanobacteria;o__Methanobacteriales;f__Methanobacteriaceae;g__Methanobacterium_B;s__Methanobacterium_B sp023430285	83.4	0	0	1	0	1	1	1	0	1	1	1	0	0	0	1	1
	GCA_024167805.1	GB_GCA_024167805.1	d__Archaea;p__Methanobacteriota;c__Methanobacteria;o__Methanobacteriales;f__Methanobacteriaceae;g__Methanobacterium_B;s__Methanobacterium_B sp024167805	98	1	0	0	0	2	2	2	0	1	1	1	1	0	0	1	1
	GCF_017874455.1	RS_GCF_017874455.1	d__Archaea;p__Methanobacteriota;c__Methanobacteria;o__Methanobacteriales;f__Methanobacteriaceae;g__Methanobacterium_C;s__Methanobacterium_C aggregans	100	1	0	0	0	1	1	1	0	1	1	1	1	0	0	1	1
	GCF_900095295.1	RS_GCF_900095295.1	d__Archaea;p__Methanobacteriota;c__Methanobacteria;o__Methanobacteriales;f__Methanobacteriaceae;g__Methanobacterium_C;s__Methanobacterium_C congolense	99.73	1	0	0	0	1	1	1	0	1	1	1	1	0	0	1	1
	GCF_000214725.1	RS_GCF_000214725.1	d__Archaea;p__Methanobacteriota;c__Methanobacteria;o__Methanobacteriales;f__Methanobacteriaceae;g__Methanobacterium_C;s__Methanobacterium_C paludis	99.73	1	0	0	0	1	1	1	0	1	1	1	1	0	0	1	1
	GCA_002498385.1	GB_GCA_002498385.1	d__Archaea;p__Methanobacteriota;c__Methanobacteria;o__Methanobacteriales;f__Methanobacteriaceae;g__Methanobacterium_C;s__Methanobacterium_C sp002498385	98.4	1	0	0	0	2	2	2	0	1	1	1	1	0	0	1	1
	GCF_002287175.1	RS_GCF_002287175.1	d__Archaea;p__Methanobacteriota;c__Methanobacteria;o__Methanobacteriales;f__Methanobacteriaceae;g__Methanobacterium_D;s__Methanobacterium_D bryantii	99.2	1	0	0	0	2	2	2	0	1	1	1	1	0	0	1	1
	GCA_002494885.1	GB_GCA_002494885.1	d__Archaea;p__Methanobacteriota;c__Methanobacteria;o__Methanobacteriales;f__Methanobacteriaceae;g__Methanobacterium_D;s__Methanobacterium_D sp002494885	98.4	1	0	0	0	1	1	1	0	1	1	1	1	0	0	1	1
	GCA_002505765.1	GB_GCA_002505765.1	d__Archaea;p__Methanobacteriota;c__Methanobacteria;o__Methanobacteriales;f__Methanobacteriaceae;g__Methanobacterium_D;s__Methanobacterium_D sp002505765	99.2	1	0	0	0	1	1	1	0	1	1	1	1	0	0	1	1
	GCA_002509665.1	GB_GCA_002509665.1	d__Archaea;p__Methanobacteriota;c__Methanobacteria;o__Methanobacteriales;f__Methanobacteriaceae;g__Methanobacterium_D;s__Methanobacterium_D sp002509665	80.93	1	0	0	0	1	1	1	0	1	1	1	1	0	0	1	1
	GCA_016222945.1	GB_GCA_016222945.1	d__Archaea;p__Methanobacteriota;c__Methanobacteria;o__Methanobacteriales;f__Methanobacteriaceae;g__Methanobacterium_D;s__Methanobacterium_D sp016222945	99.2	1	0	0	0	2	2	2	0	1	1	1	1	0	0	1	1
	GCA_023409695.1	GB_GCA_023409695.1	d__Archaea;p__Methanobacteriota;c__Methanobacteria;o__Methanobacteriales;f__Methanobacteriaceae;g__Methanobacterium_D;s__Methanobacterium_D sp023409695	89.67	1	0	0	0	1	2	1	0	1	1	1	1	0	0	1	0
	GCA_023411115.1	GB_GCA_023411115.1	d__Archaea;p__Methanobacteriota;c__Methanobacteria;o__Methanobacteriales;f__Methanobacteriaceae;g__Methanobacterium_D;s__Methanobacterium_D sp023411115	99.2	0	0	0	0	1	1	0	0	1	1	1	1	0	0	1	1
	GCA_023434825.1	GB_GCA_023434825.1	d__Archaea;p__Methanobacteriota;c__Methanobacteria;o__Methanobacteriales;f__Methanobacteriaceae;g__Methanobacterium_D;s__Methanobacterium_D sp023434825	95.29	0	1	0	0	3	1	2	0	1	1	1	1	0	0	0	1
	GCA_023436175.1	GB_GCA_023436175.1	d__Archaea;p__Methanobacteriota;c__Methanobacteria;o__Methanobacteriales;f__Methanobacteriaceae;g__Methanobacterium_D;s__Methanobacterium_D sp023436175	90.11	1	0	0	0	2	1	1	0	1	1	1	1	0	0	1	1
	GCF_000745485.1	RS_GCF_000745485.1	d__Archaea;p__Methanobacteriota;c__Methanobacteria;o__Methanobacteriales;f__Methanobacteriaceae;g__Methanobacterium_D;s__Methanobacterium_D veterum	99.2	1	0	0	0	2	2	2	0	1	1	1	1	0	0	1	1
	GCF_023227715.1	RS_GCF_023227715.1	d__Archaea;p__Methanobacteriota;c__Methanobacteria;o__Methanobacteriales;f__Methanobacteriaceae;g__Methanobacterium_E;s__Methanobacterium_E alcaliphilum	99.2	1	0	0	0	2	2	2	0	1	1	1	1	0	0	1	1
	GCF_001316325.1	RS_GCF_001316325.1	d__Archaea;p__Methanobacteriota;c__Methanobacteria;o__Methanobacteriales;f__Methanobacteriaceae;g__Methanobacterium;s__Methanobacterium formicicum	91.82	1	0	0	0	3	3	3	0	1	1	1	1	0	0	1	3
	GCF_000302455.1	RS_GCF_000302455.1	d__Archaea;p__Methanobacteriota;c__Methanobacteria;o__Methanobacteriales;f__Methanobacteriaceae;g__Methanobacterium;s__Methanobacterium formicicum_A	98.93	1	0	0	0	2	2	2	0	1	1	1	1	0	0	1	1
	GCF_017873625.1	RS_GCF_017873625.1	d__Archaea;p__Methanobacteriota;c__Methanobacteria;o__Methanobacteriales;f__Methanobacteriaceae;g__Methanobacterium;s__Methanobacterium petrolearium	98.93	1	0	0	0	2	2	2	0	1	1	1	1	0	0	1	1
	GCA_000309865.1	GB_GCA_000309865.1	d__Archaea;p__Methanobacteriota;c__Methanobacteria;o__Methanobacteriales;f__Methanobacteriaceae;g__Methanobacterium;s__Methanobacterium sp000309865	96.53	0	0	1	0	2	2	2	0	1	1	1	0	0	0	1	1
	GCA_000499765.1	GB_GCA_000499765.1	d__Archaea;p__Methanobacteriota;c__Methanobacteria;o__Methanobacteriales;f__Methanobacteriaceae;g__Methanobacterium;s__Methanobacterium sp000499765	98.13	1	0	0	0	2	2	2	0	1	1	1	1	0	0	1	1
	GCA_002067065.1	GB_GCA_002067065.1	d__Archaea;p__Methanobacteriota;c__Methanobacteria;o__Methanobacteriales;f__Methanobacteriaceae;g__Methanobacterium;s__Methanobacterium sp002067065	95.73	1	0	0	0	1	2	1	0	1	1	1	1	0	0	1	1
	GCA_002496805.1	GB_GCA_002496805.1	d__Archaea;p__Methanobacteriota;c__Methanobacteria;o__Methanobacteriales;f__Methanobacteriaceae;g__Methanobacterium;s__Methanobacterium sp002496805	92.04	1	0	0	0	2	2	2	0	1	1	1	1	0	0	1	1
	GCA_003491305.1	GB_GCA_003491305.1	d__Archaea;p__Methanobacteriota;c__Methanobacteria;o__Methanobacteriales;f__Methanobacteriaceae;g__Methanobacterium;s__Methanobacterium sp003491305	100	1	0	0	0	2	2	2	0	1	1	1	1	0	0	1	1
	GCA_012838205.1	GB_GCA_012838205.1	d__Archaea;p__Methanobacteriota;c__Methanobacteria;o__Methanobacteriales;f__Methanobacteriaceae;g__Methanobacterium;s__Methanobacterium sp012838205	97.6	1	0	0	0	2	2	2	0	1	1	1	1	0	0	1	1
	GCA_013403005.1	GB_GCA_013403005.1	d__Archaea;p__Methanobacteriota;c__Methanobacteria;o__Methanobacteriales;f__Methanobacteriaceae;g__Methanobacterium;s__Methanobacterium sp013403005	99.2	1	0	0	0	2	2	2	0	1	1	1	1	0	0	1	1
	GCA_016217785.1	GB_GCA_016217785.1	d__Archaea;p__Methanobacteriota;c__Methanobacteria;o__Methanobacteriales;f__Methanobacteriaceae;g__Methanobacterium;s__Methanobacterium sp016217785	98.93	1	0	0	0	2	2	2	0	1	1	1	1	0	0	1	1
	GCA_020854975.1	GB_GCA_020854975.1	d__Archaea;p__Methanobacteriota;c__Methanobacteria;o__Methanobacteriales;f__Methanobacteriaceae;g__Methanobacterium;s__Methanobacterium sp020854975	94.93	0	0	1	0	1	1	1	0	0	0	1	1	0	0	1	1
	GCA_020855015.1	GB_GCA_020855015.1	d__Archaea;p__Methanobacteriota;c__Methanobacteria;o__Methanobacteriales;f__Methanobacteriaceae;g__Methanobacterium;s__Methanobacterium sp020855015	89.39	1	0	0	0	1	1	1	0	1	1	1	1	0	0	1	1
	GCF_002813695.1	RS_GCF_002813695.1	d__Archaea;p__Methanobacteriota;c__Methanobacteria;o__Methanobacteriales;f__Methanobacteriaceae;g__Methanobacterium;s__Methanobacterium subterraneum	98.93	1	0	0	0	2	2	2	0	1	1	1	1	0	0	1	1
	GCF_003814835.1	RS_GCF_003814835.1	d__Archaea;p__Methanobacteriota;c__Methanobacteria;o__Methanobacteriales;f__Methanobacteriaceae;g__Methanobrevibacter_A;s__Methanobrevibacter_A gottschalkii	100	1	0	0	0	2	2	2	0	1	1	1	1	0	0	1	0
	GCF_900103415.1	RS_GCF_900103415.1	d__Archaea;p__Methanobacteriota;c__Methanobacteria;o__Methanobacteriales;f__Methanobacteriaceae;g__Methanobrevibacter_A;s__Methanobrevibacter_A millerae	100	1	0	0	0	2	2	2	1	1	1	1	1	0	0	1	0
	GCF_001477655.1	RS_GCF_001477655.1	d__Archaea;p__Methanobacteriota;c__Methanobacteria;o__Methanobacteriales;f__Methanobacteriaceae;g__Methanobrevibacter_A;s__Methanobrevibacter_A millerae_A	99.2	1	0	0	0	2	2	2	0	1	1	1	1	0	0	1	0
	GCA_015063005.1	GB_GCA_015063005.1	d__Archaea;p__Methanobacteriota;c__Methanobacteria;o__Methanobacteriales;f__Methanobacteriaceae;g__Methanobrevibacter_A;s__Methanobrevibacter_A millerae_B	89.31	1	0	0	0	1	1	1	0	1	1	1	1	0	0	1	0
	GCF_001639275.1	RS_GCF_001639275.1	d__Archaea;p__Methanobacteriota;c__Methanobacteria;o__Methanobacteriales;f__Methanobacteriaceae;g__Methanobrevibacter_A;s__Methanobrevibacter_A oralis	100	1	0	0	0	2	2	2	1	1	1	1	1	0	0	1	0
	GCF_000016525.1	RS_GCF_000016525.1	d__Archaea;p__Methanobacteriota;c__Methanobacteria;o__Methanobacteriales;f__Methanobacteriaceae;g__Methanobrevibacter_A;s__Methanobrevibacter_A smithii	100	1	0	0	0	2	2	2	0	1	1	1	1	0	0	1	0
	GCF_023617305.1	RS_GCF_023617305.1	d__Archaea;p__Methanobacteriota;c__Methanobacteria;o__Methanobacteriales;f__Methanobacteriaceae;g__Methanobrevibacter_A;s__Methanobrevibacter_A smithii_A	100	1	0	0	0	1	1	1	0	1	1	1	1	0	0	1	0
	GCF_001548675.1	RS_GCF_001548675.1	d__Archaea;p__Methanobacteriota;c__Methanobacteria;o__Methanobacteriales;f__Methanobacteriaceae;g__Methanobrevibacter_A;s__Methanobrevibacter_A sp001548675	99.2	1	0	0	0	1	1	1	0	1	1	1	1	0	0	1	0
	GCA_002496065.1	GB_GCA_002496065.1	d__Archaea;p__Methanobacteriota;c__Methanobacteria;o__Methanobacteriales;f__Methanobacteriaceae;g__Methanobrevibacter_A;s__Methanobrevibacter_A sp002496065	78.88	0	0	0	0	0	0	0	0	1	1	1	1	0	0	1	0
	GCA_015062935.1	GB_GCA_015062935.1	d__Archaea;p__Methanobacteriota;c__Methanobacteria;o__Methanobacteriales;f__Methanobacteriaceae;g__Methanobrevibacter_A;s__Methanobrevibacter_A sp015062935	97.6	0	0	0	0	0	1	1	0	1	1	1	1	0	0	1	0
	GCA_015062985.1	GB_GCA_015062985.1	d__Archaea;p__Methanobacteriota;c__Methanobacteria;o__Methanobacteriales;f__Methanobacteriaceae;g__Methanobrevibacter_A;s__Methanobrevibacter_A sp015062985	90.54	0	0	0	0	0	0	0	0	1	1	2	1	0	0	2	0
	GCA_017406825.1	GB_GCA_017406825.1	d__Archaea;p__Methanobacteriota;c__Methanobacteria;o__Methanobacteriales;f__Methanobacteriaceae;g__Methanobrevibacter_A;s__Methanobrevibacter_A sp017406825	96.65	0	0	0	0	0	0	0	1	1	1	1	1	0	0	1	0
	GCA_017407115.1	GB_GCA_017407115.1	d__Archaea;p__Methanobacteriota;c__Methanobacteria;o__Methanobacteriales;f__Methanobacteriaceae;g__Methanobrevibacter_A;s__Methanobrevibacter_A sp017407115	89.6	0	0	0	0	0	0	0	0	1	1	1	0	0	0	1	0
	GCA_017409525.1	GB_GCA_017409525.1	d__Archaea;p__Methanobacteriota;c__Methanobacteria;o__Methanobacteriales;f__Methanobacteriaceae;g__Methanobrevibacter_A;s__Methanobrevibacter_A sp017409525	97.6	1	0	0	0	2	2	2	0	1	1	1	1	0	0	1	0
	GCA_017427765.1	GB_GCA_017427765.1	d__Archaea;p__Methanobacteriota;c__Methanobacteria;o__Methanobacteriales;f__Methanobacteriaceae;g__Methanobrevibacter_A;s__Methanobrevibacter_A sp017427765	99.2	1	0	0	0	1	1	1	0	1	1	1	1	0	0	1	0
	GCA_017431965.1	GB_GCA_017431965.1	d__Archaea;p__Methanobacteriota;c__Methanobacteria;o__Methanobacteriales;f__Methanobacteriaceae;g__Methanobrevibacter_A;s__Methanobrevibacter_A sp017431965	95.81	0	0	0	0	0	0	0	0	1	1	1	1	0	0	1	0
	GCA_017434525.1	GB_GCA_017434525.1	d__Archaea;p__Methanobacteriota;c__Methanobacteria;o__Methanobacteriales;f__Methanobacteriaceae;g__Methanobrevibacter_A;s__Methanobrevibacter_A sp017434525	97.2	0	0	0	0	1	1	0	0	1	1	1	1	0	0	1	0
	GCA_017434555.1	GB_GCA_017434555.1	d__Archaea;p__Methanobacteriota;c__Methanobacteria;o__Methanobacteriales;f__Methanobacteriaceae;g__Methanobrevibacter_A;s__Methanobrevibacter_A sp017434555	98.76	0	0	0	0	0	1	0	0	1	1	1	1	0	0	1	0
	GCA_017447225.1	GB_GCA_017447225.1	d__Archaea;p__Methanobacteriota;c__Methanobacteria;o__Methanobacteriales;f__Methanobacteriaceae;g__Methanobrevibacter_A;s__Methanobrevibacter_A sp017447225	95.54	1	0	0	0	1	1	1	0	1	1	1	1	0	0	1	0
	GCA_017459665.1	GB_GCA_017459665.1	d__Archaea;p__Methanobacteriota;c__Methanobacteria;o__Methanobacteriales;f__Methanobacteriaceae;g__Methanobrevibacter_A;s__Methanobrevibacter_A sp017459665	84.35	1	0	0	0	1	1	1	0	1	1	1	1	0	0	1	0
	GCA_017460025.1	GB_GCA_017460025.1	d__Archaea;p__Methanobacteriota;c__Methanobacteria;o__Methanobacteriales;f__Methanobacteriaceae;g__Methanobrevibacter_A;s__Methanobrevibacter_A sp017460025	86.06	1	0	0	0	1	2	2	0	1	1	1	1	0	0	1	0
	GCA_017468685.1	GB_GCA_017468685.1	d__Archaea;p__Methanobacteriota;c__Methanobacteria;o__Methanobacteriales;f__Methanobacteriaceae;g__Methanobrevibacter_A;s__Methanobrevibacter_A sp017468685	97.09	1	0	0	0	1	1	1	0	1	1	1	1	0	0	2	0
	GCA_017473945.1	GB_GCA_017473945.1	d__Archaea;p__Methanobacteriota;c__Methanobacteria;o__Methanobacteriales;f__Methanobacteriaceae;g__Methanobrevibacter_A;s__Methanobrevibacter_A sp017473945	95.23	1	0	0	0	2	2	2	0	1	1	1	1	0	0	1	0
	GCA_017539065.1	GB_GCA_017539065.1	d__Archaea;p__Methanobacteriota;c__Methanobacteria;o__Methanobacteriales;f__Methanobacteriaceae;g__Methanobrevibacter_A;s__Methanobrevibacter_A sp017539065	97.64	0	0	0	0	0	0	0	0	1	1	1	1	0	0	1	0
	GCA_017553445.1	GB_GCA_017553445.1	d__Archaea;p__Methanobacteriota;c__Methanobacteria;o__Methanobacteriales;f__Methanobacteriaceae;g__Methanobrevibacter_A;s__Methanobrevibacter_A sp017553445	93.66	0	0	0	1	2	2	1	1	1	1	0	1	0	0	0	0
	GCA_017940815.1	GB_GCA_017940815.1	d__Archaea;p__Methanobacteriota;c__Methanobacteria;o__Methanobacteriales;f__Methanobacteriaceae;g__Methanobrevibacter_A;s__Methanobrevibacter_A sp017940815	98.4	0	0	0	0	0	0	0	0	1	1	0	0	0	0	0	0
	GCA_021442885.1	GB_GCA_021442885.1	d__Archaea;p__Methanobacteriota;c__Methanobacteria;o__Methanobacteriales;f__Methanobacteriaceae;g__Methanobrevibacter_A;s__Methanobrevibacter_A sp021442885	92.4	0	0	1	0	1	1	1	0	1	1	1	0	0	0	1	0
	GCA_022775905.1	GB_GCA_022775905.1	d__Archaea;p__Methanobacteriota;c__Methanobacteria;o__Methanobacteriales;f__Methanobacteriaceae;g__Methanobrevibacter_A;s__Methanobrevibacter_A sp022775905	100	1	0	0	0	1	1	1	0	1	1	1	1	0	0	1	0
	GCA_024413395.1	GB_GCA_024413395.1	d__Archaea;p__Methanobacteriota;c__Methanobacteria;o__Methanobacteriales;f__Methanobacteriaceae;g__Methanobrevibacter_A;s__Methanobrevibacter_A sp024413395	88.32	0	0	0	0	0	0	0	0	1	1	1	1	0	0	1	0
	GCA_024689425.1	GB_GCA_024689425.1	d__Archaea;p__Methanobacteriota;c__Methanobacteria;o__Methanobacteriales;f__Methanobacteriaceae;g__Methanobrevibacter_A;s__Methanobrevibacter_A sp024689425	98.13	0	0	0	0	0	1	0	0	1	1	1	1	0	0	1	0
	GCA_900313645.1	GB_GCA_900313645.1	d__Archaea;p__Methanobacteriota;c__Methanobacteria;o__Methanobacteriales;f__Methanobacteriaceae;g__Methanobrevibacter_A;s__Methanobrevibacter_A sp900313645	81.1	0	0	0	0	0	0	0	0	1	1	0	0	0	0	0	0
	GCA_900314615.1	GB_GCA_900314615.1	d__Archaea;p__Methanobacteriota;c__Methanobacteria;o__Methanobacteriales;f__Methanobacteriaceae;g__Methanobrevibacter_A;s__Methanobrevibacter_A sp900314615	99	0	0	0	0	0	1	0	0	1	1	1	1	0	0	1	0
	GCA_900314695.1	GB_GCA_900314695.1	d__Archaea;p__Methanobacteriota;c__Methanobacteria;o__Methanobacteriales;f__Methanobacteriaceae;g__Methanobrevibacter_A;s__Methanobrevibacter_A sp900314695	98.4	1	0	0	0	2	2	2	1	1	1	1	1	0	0	1	0
	GCA_900316895.1	GB_GCA_900316895.1	d__Archaea;p__Methanobacteriota;c__Methanobacteria;o__Methanobacteriales;f__Methanobacteriaceae;g__Methanobrevibacter_A;s__Methanobrevibacter_A sp900316895	94.4	0	0	0	0	1	0	0	0	1	1	0	0	0	0	0	0
	GCA_900317865.1	GB_GCA_900317865.1	d__Archaea;p__Methanobacteriota;c__Methanobacteria;o__Methanobacteriales;f__Methanobacteriaceae;g__Methanobrevibacter_A;s__Methanobrevibacter_A sp900317865	92.53	0	0	0	0	0	0	0	0	1	1	1	1	0	0	1	0
	GCA_900318035.1	GB_GCA_900318035.1	d__Archaea;p__Methanobacteriota;c__Methanobacteria;o__Methanobacteriales;f__Methanobacteriaceae;g__Methanobrevibacter_A;s__Methanobrevibacter_A sp900318035	92.39	0	0	0	0	0	0	0	0	1	1	1	1	0	0	1	0
	GCA_902771225.1	GB_GCA_902771225.1	d__Archaea;p__Methanobacteriota;c__Methanobacteria;o__Methanobacteriales;f__Methanobacteriaceae;g__Methanobrevibacter_A;s__Methanobrevibacter_A sp900319535	100	1	0	0	0	2	3	2	0	1	1	1	1	0	0	1	0
	GCA_900319985.1	GB_GCA_900319985.1	d__Archaea;p__Methanobacteriota;c__Methanobacteria;o__Methanobacteriales;f__Methanobacteriaceae;g__Methanobrevibacter_A;s__Methanobrevibacter_A sp900319985	88.73	0	0	0	0	0	0	0	0	1	1	1	1	0	0	1	0
	GCA_900320515.1	GB_GCA_900320515.1	d__Archaea;p__Methanobacteriota;c__Methanobacteria;o__Methanobacteriales;f__Methanobacteriaceae;g__Methanobrevibacter_A;s__Methanobrevibacter_A sp900320515	87.73	0	0	0	0	0	0	0	0	1	1	1	1	0	0	1	0
	GCA_900320955.1	GB_GCA_900320955.1	d__Archaea;p__Methanobacteriota;c__Methanobacteria;o__Methanobacteriales;f__Methanobacteriaceae;g__Methanobrevibacter_A;s__Methanobrevibacter_A sp900320955	86.42	0	0	0	0	0	0	0	1	1	1	1	1	0	0	1	0
	GCA_900766745.1	GB_GCA_900766745.1	d__Archaea;p__Methanobacteriota;c__Methanobacteria;o__Methanobacteriales;f__Methanobacteriaceae;g__Methanobrevibacter_A;s__Methanobrevibacter_A sp900766745	97.6	1	0	0	0	1	1	1	0	1	1	1	1	0	0	1	0
	GCA_900769095.1	GB_GCA_900769095.1	d__Archaea;p__Methanobacteriota;c__Methanobacteria;o__Methanobacteriales;f__Methanobacteriaceae;g__Methanobrevibacter_A;s__Methanobrevibacter_A sp900769095	95.33	0	0	0	0	0	1	1	0	0	0	1	1	0	0	1	0
	GCA_902764015.1	GB_GCA_902764015.1	d__Archaea;p__Methanobacteriota;c__Methanobacteria;o__Methanobacteriales;f__Methanobacteriaceae;g__Methanobrevibacter_A;s__Methanobrevibacter_A sp902764015	89.95	0	0	0	0	0	0	0	0	1	1	1	1	0	0	1	0
	GCA_902764455.1	GB_GCA_902764455.1	d__Archaea;p__Methanobacteriota;c__Methanobacteria;o__Methanobacteriales;f__Methanobacteriaceae;g__Methanobrevibacter_A;s__Methanobrevibacter_A sp902764455	96.41	1	0	0	0	1	1	2	0	1	1	1	1	0	0	1	0
	GCA_902770715.1	GB_GCA_902770715.1	d__Archaea;p__Methanobacteriota;c__Methanobacteria;o__Methanobacteriales;f__Methanobacteriaceae;g__Methanobrevibacter_A;s__Methanobrevibacter_A sp902770715	98.93	0	0	0	0	0	0	0	0	1	1	1	1	0	0	1	0
	GCA_902771435.1	GB_GCA_902771435.1	d__Archaea;p__Methanobacteriota;c__Methanobacteria;o__Methanobacteriales;f__Methanobacteriaceae;g__Methanobrevibacter_A;s__Methanobrevibacter_A sp902771435	93.33	0	0	0	0	0	0	0	0	1	1	1	1	0	0	1	0
	GCA_902772665.1	GB_GCA_902772665.1	d__Archaea;p__Methanobacteriota;c__Methanobacteria;o__Methanobacteriales;f__Methanobacteriaceae;g__Methanobrevibacter_A;s__Methanobrevibacter_A sp902772665	81.76	0	0	0	0	0	1	0	0	1	1	1	1	0	0	2	0
	GCA_902774605.1	GB_GCA_902774605.1	d__Archaea;p__Methanobacteriota;c__Methanobacteria;o__Methanobacteriales;f__Methanobacteriaceae;g__Methanobrevibacter_A;s__Methanobrevibacter_A sp902774605	99.2	1	0	0	0	1	1	1	0	1	1	1	1	0	0	1	0
	GCA_902777885.1	GB_GCA_902777885.1	d__Archaea;p__Methanobacteriota;c__Methanobacteria;o__Methanobacteriales;f__Methanobacteriaceae;g__Methanobrevibacter_A;s__Methanobrevibacter_A sp902777885	80.62	1	0	0	0	1	2	1	0	1	1	1	1	0	0	1	0
	GCA_902782595.1	GB_GCA_902782595.1	d__Archaea;p__Methanobacteriota;c__Methanobacteria;o__Methanobacteriales;f__Methanobacteriaceae;g__Methanobrevibacter_A;s__Methanobrevibacter_A sp902782595	83.5	0	0	0	0	0	0	0	0	1	1	1	1	0	0	1	0
	GCA_902783085.1	GB_GCA_902783085.1	d__Archaea;p__Methanobacteriota;c__Methanobacteria;o__Methanobacteriales;f__Methanobacteriaceae;g__Methanobrevibacter_A;s__Methanobrevibacter_A sp902783085	81.15	1	0	0	0	1	1	1	0	1	1	1	1	0	0	1	0
	GCA_902785855.1	GB_GCA_902785855.1	d__Archaea;p__Methanobacteriota;c__Methanobacteria;o__Methanobacteriales;f__Methanobacteriaceae;g__Methanobrevibacter_A;s__Methanobrevibacter_A sp902785855	97.81	1	0	0	0	2	1	1	0	1	1	1	1	0	0	1	0
	GCA_902788255.1	GB_GCA_902788255.1	d__Archaea;p__Methanobacteriota;c__Methanobacteria;o__Methanobacteriales;f__Methanobacteriaceae;g__Methanobrevibacter_A;s__Methanobrevibacter_A sp902788255	100	0	0	0	0	0	0	0	0	1	1	1	1	0	0	1	0
	GCA_902789505.1	GB_GCA_902789505.1	d__Archaea;p__Methanobacteriota;c__Methanobacteria;o__Methanobacteriales;f__Methanobacteriaceae;g__Methanobrevibacter_A;s__Methanobrevibacter_A sp902789505	92.87	0	0	0	0	0	0	0	1	1	0	1	1	0	0	1	0
	GCA_902794475.1	GB_GCA_902794475.1	d__Archaea;p__Methanobacteriota;c__Methanobacteria;o__Methanobacteriales;f__Methanobacteriaceae;g__Methanobrevibacter_A;s__Methanobrevibacter_A sp902794475	80.49	0	0	0	0	0	0	0	0	1	1	0	1	0	0	0	0
	GCA_902796575.1	GB_GCA_902796575.1	d__Archaea;p__Methanobacteriota;c__Methanobacteria;o__Methanobacteriales;f__Methanobacteriaceae;g__Methanobrevibacter_A;s__Methanobrevibacter_A sp902796575	82.16	0	0	0	0	0	0	0	0	1	1	1	0	0	0	1	0
	GCA_902801725.1	GB_GCA_902801725.1	d__Archaea;p__Methanobacteriota;c__Methanobacteria;o__Methanobacteriales;f__Methanobacteriaceae;g__Methanobrevibacter_A;s__Methanobrevibacter_A sp902801725	96.8	0	0	0	0	0	0	0	0	1	1	1	1	0	0	1	0
	GCA_904501935.1	GB_GCA_904501935.1	d__Archaea;p__Methanobacteriota;c__Methanobacteria;o__Methanobacteriales;f__Methanobacteriaceae;g__Methanobrevibacter_A;s__Methanobrevibacter_A sp904501935	88.15	0	0	0	0	0	0	0	0	1	1	1	1	0	0	2	0
	GCA_934746965.1	GB_GCA_934746965.1	d__Archaea;p__Methanobacteriota;c__Methanobacteria;o__Methanobacteriales;f__Methanobacteriaceae;g__Methanobrevibacter_A;s__Methanobrevibacter_A sp934746965	99.2	1	0	0	0	1	1	1	0	1	1	1	1	0	0	1	0
	GCF_003111625.1	RS_GCF_003111625.1	d__Archaea;p__Methanobacteriota;c__Methanobacteria;o__Methanobacteriales;f__Methanobacteriaceae;g__Methanobrevibacter_A;s__Methanobrevibacter_A thaueri	98.4	1	0	0	0	1	1	1	0	1	1	1	1	0	0	1	0
	GCA_015062905.1	GB_GCA_015062905.1	d__Archaea;p__Methanobacteriota;c__Methanobacteria;o__Methanobacteriales;f__Methanobacteriaceae;g__Methanobrevibacter_A;s__Methanobrevibacter_A thaueri_A	92.05	1	0	0	0	1	1	1	0	1	1	1	1	0	0	1	0
	GCA_015062915.1	GB_GCA_015062915.1	d__Archaea;p__Methanobacteriota;c__Methanobacteria;o__Methanobacteriales;f__Methanobacteriaceae;g__Methanobrevibacter_A;s__Methanobrevibacter_A thaueri_B	96.8	0	0	0	1	1	1	1	0	1	1	0	1	0	0	0	0
	GCA_015062925.1	GB_GCA_015062925.1	d__Archaea;p__Methanobacteriota;c__Methanobacteria;o__Methanobacteriales;f__Methanobacteriaceae;g__Methanobrevibacter_A;s__Methanobrevibacter_A thaueri_C	83.28	0	0	0	0	0	1	0	0	1	1	1	1	0	0	0	0
	GCF_003111605.1	RS_GCF_003111605.1	d__Archaea;p__Methanobacteriota;c__Methanobacteria;o__Methanobacteriales;f__Methanobacteriaceae;g__Methanobrevibacter_A;s__Methanobrevibacter_A woesei	100	1	0	0	0	1	1	1	0	1	1	1	1	0	0	1	0
	GCF_000320505.1	RS_GCF_000320505.1	d__Archaea;p__Methanobacteriota;c__Methanobacteria;o__Methanobacteriales;f__Methanobacteriaceae;g__Methanobrevibacter_B;s__Methanobrevibacter_B boviskoreani	100	1	0	0	0	1	1	1	0	1	1	1	1	0	0	1	0
	GCF_002208625.1	RS_GCF_002208625.1	d__Archaea;p__Methanobacteriota;c__Methanobacteria;o__Methanobacteriales;f__Methanobacteriaceae;g__Methanobrevibacter_B;s__Methanobrevibacter_B sp002208625	100	1	0	0	0	1	1	1	0	1	1	1	1	0	0	1	0
	GCA_900314605.1	GB_GCA_900314605.1	d__Archaea;p__Methanobacteriota;c__Methanobacteria;o__Methanobacteriales;f__Methanobacteriaceae;g__Methanobrevibacter_B;s__Methanobrevibacter_B sp900314605	99.2	1	0	0	0	1	1	1	0	1	1	1	1	0	0	1	0
	GCA_905235195.1	GB_GCA_905235195.1	d__Archaea;p__Methanobacteriota;c__Methanobacteria;o__Methanobacteriales;f__Methanobacteriaceae;g__Methanobrevibacter_B;s__Methanobrevibacter_B sp905235195	99.2	0	0	0	1	1	1	1	0	1	1	0	1	0	0	0	0
	GCF_000621965.1	RS_GCF_000621965.1	d__Archaea;p__Methanobacteriota;c__Methanobacteria;o__Methanobacteriales;f__Methanobacteriaceae;g__Methanobrevibacter_B;s__Methanobrevibacter_B wolinii	100	1	0	0	0	1	1	1	0	1	1	1	1	0	0	1	0
	GCF_002072215.1	RS_GCF_002072215.1	d__Archaea;p__Methanobacteriota;c__Methanobacteria;o__Methanobacteriales;f__Methanobacteriaceae;g__Methanobrevibacter_C;s__Methanobrevibacter_C arboriphilus	100	1	0	0	0	1	1	1	0	1	1	1	1	0	0	2	0
	GCF_019669925.1	RS_GCF_019669925.1	d__Archaea;p__Methanobacteriota;c__Methanobacteria;o__Methanobacteriales;f__Methanobacteriaceae;g__Methanobrevibacter_C;s__Methanobrevibacter_C arboriphilus_A	100	1	0	0	0	1	1	1	0	1	1	1	1	0	0	2	0
	GCF_001639285.1	RS_GCF_001639285.1	d__Archaea;p__Methanobacteriota;c__Methanobacteria;o__Methanobacteriales;f__Methanobacteriaceae;g__Methanobrevibacter_C;s__Methanobrevibacter_C cuticularis	97.6	1	0	0	0	1	1	1	0	1	1	1	1	0	0	1	0
	GCA_003315655.1	GB_GCA_003315655.1	d__Archaea;p__Methanobacteriota;c__Methanobacteria;o__Methanobacteriales;f__Methanobacteriaceae;g__Methanobrevibacter_C;s__Methanobrevibacter_C sp003315655	97.6	1	0	0	0	1	1	1	0	1	1	1	1	0	0	1	0
	GCA_009776495.1	GB_GCA_009776495.1	d__Archaea;p__Methanobacteriota;c__Methanobacteria;o__Methanobacteriales;f__Methanobacteriaceae;g__Methanobrevibacter_C;s__Methanobrevibacter_C sp009776495	72.98	0	0	0	0	0	1	1	0	0	0	1	1	0	0	1	0
	GCA_009777005.1	GB_GCA_009777005.1	d__Archaea;p__Methanobacteriota;c__Methanobacteria;o__Methanobacteriales;f__Methanobacteriaceae;g__Methanobrevibacter_C;s__Methanobrevibacter_C sp009777005	85.6	0	0	0	0	0	1	1	0	1	1	1	1	0	0	1	0
	GCA_009784145.1	GB_GCA_009784145.1	d__Archaea;p__Methanobacteriota;c__Methanobacteria;o__Methanobacteriales;f__Methanobacteriaceae;g__Methanobrevibacter_C;s__Methanobrevibacter_C sp009784145	73.76	0	0	0	0	0	0	0	0	1	1	0	1	0	0	0	0
	GCF_020148105.1	RS_GCF_020148105.1	d__Archaea;p__Methanobacteriota;c__Methanobacteria;o__Methanobacteriales;f__Methanobacteriaceae;g__Methanobrevibacter_C;s__Methanobrevibacter_C sp020148105	100	1	0	0	0	1	1	1	0	1	1	1	1	0	0	2	0
	GCF_001639295.1	RS_GCF_001639295.1	d__Archaea;p__Methanobacteriota;c__Methanobacteria;o__Methanobacteriales;f__Methanobacteriaceae;g__Methanobrevibacter_D;s__Methanobrevibacter_D curvatus	97.6	1	0	0	0	1	1	1	0	1	1	1	1	0	0	1	0
	GCF_001639265.1	RS_GCF_001639265.1	d__Archaea;p__Methanobacteriota;c__Methanobacteria;o__Methanobacteriales;f__Methanobacteriaceae;g__Methanobrevibacter_D;s__Methanobrevibacter_D filiformis	96	1	0	0	0	1	1	1	0	1	1	1	1	0	0	1	0
	GCF_900114585.1	RS_GCF_900114585.1	d__Archaea;p__Methanobacteriota;c__Methanobacteria;o__Methanobacteriales;f__Methanobacteriaceae;g__Methanobrevibacter;s__Methanobrevibacter olleyae	100	1	0	0	0	2	2	2	0	1	1	1	1	0	0	1	0
	GCA_015063035.1	GB_GCA_015063035.1	d__Archaea;p__Methanobacteriota;c__Methanobacteria;o__Methanobacteriales;f__Methanobacteriaceae;g__Methanobrevibacter;s__Methanobrevibacter olleyae_A	98.12	0	0	0	1	2	2	2	0	0	0	0	1	0	0	0	0
	GCF_000024185.1	RS_GCF_000024185.1	d__Archaea;p__Methanobacteriota;c__Methanobacteria;o__Methanobacteriales;f__Methanobacteriaceae;g__Methanobrevibacter;s__Methanobrevibacter ruminantium	99.14	0	0	0	1	1	1	1	0	0	0	0	1	0	0	0	0
	GCA_004553595.1	GB_GCA_004553595.1	d__Archaea;p__Methanobacteriota;c__Methanobacteria;o__Methanobacteriales;f__Methanobacteriaceae;g__Methanobrevibacter;s__Methanobrevibacter ruminantium_A	99.2	1	0	0	0	1	1	1	0	1	1	1	1	0	0	1	0
	GCA_016291275.1	GB_GCA_016291275.1	d__Archaea;p__Methanobacteriota;c__Methanobacteria;o__Methanobacteriales;f__Methanobacteriaceae;g__Methanobrevibacter;s__Methanobrevibacter sp016291275	78.87	0	0	0	0	0	0	0	1	0	0	0	1	0	0	0	0
	GCA_016838945.1	GB_GCA_016838945.1	d__Archaea;p__Methanobacteriota;c__Methanobacteria;o__Methanobacteriales;f__Methanobacteriaceae;g__Methanobrevibacter;s__Methanobrevibacter sp016838945	97.6	1	0	0	0	1	1	1	0	1	1	1	1	0	0	1	0
	GCA_017404125.1	GB_GCA_017404125.1	d__Archaea;p__Methanobacteriota;c__Methanobacteria;o__Methanobacteriales;f__Methanobacteriaceae;g__Methanobrevibacter;s__Methanobrevibacter sp017404125	65.09	0	0	0	0	1	0	1	0	0	0	0	1	0	0	0	0
	GCA_017410345.1	GB_GCA_017410345.1	d__Archaea;p__Methanobacteriota;c__Methanobacteria;o__Methanobacteriales;f__Methanobacteriaceae;g__Methanobrevibacter;s__Methanobrevibacter sp017410345	98.13	0	0	0	1	1	1	1	0	0	0	0	1	0	0	0	0
	GCA_017432245.1	GB_GCA_017432245.1	d__Archaea;p__Methanobacteriota;c__Methanobacteria;o__Methanobacteriales;f__Methanobacteriaceae;g__Methanobrevibacter;s__Methanobrevibacter sp017432245	92.61	0	0	0	0	0	0	0	0	0	0	0	1	0	0	0	0
	GCA_017646885.1	GB_GCA_017646885.1	d__Archaea;p__Methanobacteriota;c__Methanobacteria;o__Methanobacteriales;f__Methanobacteriaceae;g__Methanobrevibacter;s__Methanobrevibacter sp017646885	74.03	0	0	0	0	0	1	0	0	0	0	0	1	0	0	0	0
	GCA_017652345.1	GB_GCA_017652345.1	d__Archaea;p__Methanobacteriota;c__Methanobacteria;o__Methanobacteriales;f__Methanobacteriaceae;g__Methanobrevibacter;s__Methanobrevibacter sp017652345	57.61	0	0	0	0	2	1	0	0	0	0	0	0	0	0	0	0
	GCA_024409145.1	GB_GCA_024409145.1	d__Archaea;p__Methanobacteriota;c__Methanobacteria;o__Methanobacteriales;f__Methanobacteriaceae;g__Methanobrevibacter;s__Methanobrevibacter sp024409145	95.02	0	0	1	0	1	1	1	0	1	0	1	1	0	0	1	0
	GCA_024409165.1	GB_GCA_024409165.1	d__Archaea;p__Methanobacteriota;c__Methanobacteria;o__Methanobacteriales;f__Methanobacteriaceae;g__Methanobrevibacter;s__Methanobrevibacter sp024409165	93.42	0	0	0	1	1	1	1	0	0	0	0	0	0	0	0	0
	GCA_024409185.1	GB_GCA_024409185.1	d__Archaea;p__Methanobacteriota;c__Methanobacteria;o__Methanobacteriales;f__Methanobacteriaceae;g__Methanobrevibacter;s__Methanobrevibacter sp024409185	69.73	0	0	0	0	0	0	0	0	0	0	1	1	0	0	1	0
	GCA_900314635.1	GB_GCA_900314635.1	d__Archaea;p__Methanobacteriota;c__Methanobacteria;o__Methanobacteriales;f__Methanobacteriaceae;g__Methanobrevibacter;s__Methanobrevibacter sp900314635	98.93	0	0	0	1	1	1	1	0	0	0	0	0	0	0	0	0
	GCA_900321995.1	GB_GCA_900321995.1	d__Archaea;p__Methanobacteriota;c__Methanobacteria;o__Methanobacteriales;f__Methanobacteriaceae;g__Methanobrevibacter;s__Methanobrevibacter sp900321995	83.27	0	0	0	0	0	0	0	0	0	0	0	1	0	0	0	0
	GCA_902769175.1	GB_GCA_902769175.1	d__Archaea;p__Methanobacteriota;c__Methanobacteria;o__Methanobacteriales;f__Methanobacteriaceae;g__Methanobrevibacter;s__Methanobrevibacter sp902769175	91.36	1	0	0	0	1	1	1	0	1	1	1	1	0	0	1	0
	GCA_902774685.1	GB_GCA_902774685.1	d__Archaea;p__Methanobacteriota;c__Methanobacteria;o__Methanobacteriales;f__Methanobacteriaceae;g__Methanobrevibacter;s__Methanobrevibacter sp902774685	91.33	0	0	0	1	2	1	1	0	0	0	0	1	0	0	0	0
	GCA_902784195.1	GB_GCA_902784195.1	d__Archaea;p__Methanobacteriota;c__Methanobacteria;o__Methanobacteriales;f__Methanobacteriaceae;g__Methanobrevibacter;s__Methanobrevibacter sp902784195	100	1	0	0	0	1	1	1	0	1	1	1	1	0	0	1	0
	GCA_905235495.1	GB_GCA_905235495.1	d__Archaea;p__Methanobacteriota;c__Methanobacteria;o__Methanobacteriales;f__Methanobacteriaceae;g__Methanobrevibacter;s__Methanobrevibacter sp905235495	80.4	0	0	0	1	1	1	1	1	0	0	0	0	0	0	0	0
	GCF_003149675.1	RS_GCF_003149675.1	d__Archaea;p__Methanobacteriota;c__Methanobacteria;o__Methanobacteriales;f__Methanobacteriaceae;g__Methanosphaera;s__Methanosphaera cuniculi	96	0	0	0	0	0	0	0	0	1	1	1	1	0	0	1	0
	GCF_001729965.1	RS_GCF_001729965.1	d__Archaea;p__Methanobacteriota;c__Methanobacteria;o__Methanobacteriales;f__Methanobacteriaceae;g__Methanosphaera;s__Methanosphaera sp001729965	96.8	1	0	0	0	1	1	1	0	1	1	1	2	0	0	1	0
	GCA_003266065.1	GB_GCA_003266065.1	d__Archaea;p__Methanobacteriota;c__Methanobacteria;o__Methanobacteriales;f__Methanobacteriaceae;g__Methanosphaera;s__Methanosphaera sp003266065	77.64	0	0	0	0	1	0	0	0	1	1	1	1	0	0	1	0
	GCA_003266075.1	GB_GCA_003266075.1	d__Archaea;p__Methanobacteriota;c__Methanobacteria;o__Methanobacteriales;f__Methanobacteriaceae;g__Methanosphaera;s__Methanosphaera sp003266075	75.89	0	0	0	0	0	1	1	1	0	0	1	1	0	0	1	0
	GCA_003266105.1	GB_GCA_003266105.1	d__Archaea;p__Methanobacteriota;c__Methanobacteria;o__Methanobacteriales;f__Methanobacteriaceae;g__Methanosphaera;s__Methanosphaera sp003266105	92.66	0	0	0	0	0	0	0	1	1	1	1	1	0	0	1	0
	GCA_003266145.1	GB_GCA_003266145.1	d__Archaea;p__Methanobacteriota;c__Methanobacteria;o__Methanobacteriales;f__Methanobacteriaceae;g__Methanosphaera;s__Methanosphaera sp003266145	90.4	1	0	0	0	1	1	1	0	1	1	1	1	0	0	1	0
	GCF_003268005.1	RS_GCF_003268005.1	d__Archaea;p__Methanobacteriota;c__Methanobacteria;o__Methanobacteriales;f__Methanobacteriaceae;g__Methanosphaera;s__Methanosphaera sp003268005	96.8	1	0	0	0	1	1	1	0	1	1	1	1	0	0	1	0
	GCA_016282985.1	GB_GCA_016282985.1	d__Archaea;p__Methanobacteriota;c__Methanobacteria;o__Methanobacteriales;f__Methanobacteriaceae;g__Methanosphaera;s__Methanosphaera sp016282985	94.4	1	0	0	0	1	1	1	0	1	1	1	1	0	0	1	0
	GCA_017430835.1	GB_GCA_017430835.1	d__Archaea;p__Methanobacteriota;c__Methanobacteria;o__Methanobacteriales;f__Methanobacteriaceae;g__Methanosphaera;s__Methanosphaera sp017430835	89.46	0	0	0	0	1	1	0	0	1	1	2	1	0	0	1	0
	GCA_017431845.1	GB_GCA_017431845.1	d__Archaea;p__Methanobacteriota;c__Methanobacteria;o__Methanobacteriales;f__Methanobacteriaceae;g__Methanosphaera;s__Methanosphaera sp017431845	87.33	1	0	0	0	1	1	1	0	1	1	1	1	0	0	1	0
	GCA_021199865.1	GB_GCA_021199865.1	d__Archaea;p__Methanobacteriota;c__Methanobacteria;o__Methanobacteriales;f__Methanobacteriaceae;g__Methanosphaera;s__Methanosphaera sp021199865	91.94	0	0	1	0	1	1	1	0	1	1	0	0	0	0	1	0
	GCA_022768985.1	GB_GCA_022768985.1	d__Archaea;p__Methanobacteriota;c__Methanobacteria;o__Methanobacteriales;f__Methanobacteriaceae;g__Methanosphaera;s__Methanosphaera sp022768985	96.8	1	0	0	0	1	1	1	0	1	1	1	1	0	0	1	0
	GCA_013330915.1	GB_GCA_013330915.1	d__Archaea;p__Methanobacteriota;c__Methanobacteria;o__Methanobacteriales;f__Methanobacteriaceae;g__Methanosphaera;s__Methanosphaera sp11921u	82.96	0	0	0	0	1	0	1	1	1	1	1	0	0	0	2	0
	GCA_902782945.1	GB_GCA_902782945.1	d__Archaea;p__Methanobacteriota;c__Methanobacteria;o__Methanobacteriales;f__Methanobacteriaceae;g__Methanosphaera;s__Methanosphaera sp900322125	94.26	0	0	0	0	0	0	0	0	1	1	1	2	0	0	1	0
	GCA_902797085.1	GB_GCA_902797085.1	d__Archaea;p__Methanobacteriota;c__Methanobacteria;o__Methanobacteriales;f__Methanobacteriaceae;g__Methanosphaera;s__Methanosphaera sp902797085	87.02	0	0	0	0	1	0	0	0	1	1	1	1	0	0	2	0
	GCF_000012545.1	RS_GCF_000012545.1	d__Archaea;p__Methanobacteriota;c__Methanobacteria;o__Methanobacteriales;f__Methanobacteriaceae;g__Methanosphaera;s__Methanosphaera stadtmanae	97.6	1	0	0	0	1	1	1	0	1	1	1	2	0	0	1	0
	GCA_015062825.1	GB_GCA_015062825.1	d__Archaea;p__Methanobacteriota;c__Methanobacteria;o__Methanobacteriales;f__Methanobacteriaceae;g__Methanosphaera;s__Methanosphaera stadtmanae_A	97.6	1	0	0	0	1	1	1	2	1	1	1	1	0	0	2	0
	GCA_015062815.1	GB_GCA_015062815.1	d__Archaea;p__Methanobacteriota;c__Methanobacteria;o__Methanobacteriales;f__Methanobacteriaceae;g__Methanosphaera;s__Methanosphaera stadtmanae_B	83.93	0	0	0	0	0	1	1	0	1	1	1	1	0	0	1	0
	GCA_015062805.1	GB_GCA_015062805.1	d__Archaea;p__Methanobacteriota;c__Methanobacteria;o__Methanobacteriales;f__Methanobacteriaceae;g__Methanosphaera;s__Methanosphaera stadtmanae_C	96	0	0	1	0	1	1	1	0	0	0	1	1	0	0	1	0
	GCA_003491285.1	GB_GCA_003491285.1	d__Archaea;p__Methanobacteriota;c__Methanobacteria;o__Methanobacteriales;f__Methanobacteriaceae;g__UBA117;s__UBA117 sp002494785	100	1	0	0	0	2	2	2	0	1	1	1	1	0	0	1	1
	GCA_002509745.1	GB_GCA_002509745.1	d__Archaea;p__Methanobacteriota;c__Methanobacteria;o__Methanobacteriales;f__Methanobacteriaceae;g__UBA349;s__UBA349 sp002509745	86.74	0	0	0	0	0	2	0	0	1	1	1	1	0	0	2	1
	GCA_002839705.1	GB_GCA_002839705.1	d__Archaea;p__Methanobacteriota;c__Methanobacteria;o__Methanobacteriales;f__Methanobacteriaceae;g__UBA349;s__UBA349 sp002839705	100	1	0	0	0	2	2	2	0	1	1	1	1	0	0	1	1
	GCA_023249725.1	GB_GCA_023249725.1	d__Archaea;p__Methanobacteriota;c__Methanobacteria;o__Methanobacteriales;f__Methanobacteriaceae;g__UBA349;s__UBA349 sp023249725	95.79	1	0	0	0	1	1	1	0	1	1	1	1	0	0	1	1
	GCA_002495685.1	GB_GCA_002495685.1	d__Archaea;p__Methanobacteriota;c__Methanobacteria;o__Methanobacteriales;f__Methanobacteriaceae;g__UBA412;s__UBA412 sp002495685	100	1	0	0	0	1	1	1	0	1	1	1	1	0	0	1	0
	GCA_023440975.1	GB_GCA_023440975.1	d__Archaea;p__Methanobacteriota;c__Methanobacteria;o__Methanobacteriales;f__Methanobacteriaceae;g__UBA412;s__UBA412 sp023440975	97.42	1	0	0	0	1	1	1	0	1	1	1	1	0	0	1	0
	GCA_002504725.1	GB_GCA_002504725.1	d__Archaea;p__Methanobacteriota;c__Methanobacteria;o__Methanobacteriales;f__Methanobacteriaceae;g__UBA587;s__UBA587 sp002504725	86.4	1	0	0	0	1	1	1	0	1	1	1	1	0	0	1	1
	GCF_018141185.1	RS_GCF_018141185.1	d__Archaea;p__Methanobacteriota;c__Methanobacteria;o__Methanobacteriales;f__Methanobacteriaceae;g__UBA588;s__UBA588 sp002509085	100	1	0	0	0	2	2	2	0	1	1	1	1	0	0	1	1
	GCA_003558085.1	GB_GCA_003558085.1	d__Archaea;p__Methanobacteriota;c__Methanobacteria;o__Methanobacteriales;f__Methanobacteriaceae;g__UBA588;s__UBA588 sp003558085	99.73	1	0	0	0	1	1	1	0	1	1	1	2	0	0	1	1
	GCA_019084405.1	GB_GCA_019084405.1	d__Archaea;p__Methanobacteriota;c__Methanobacteria;o__Methanobacteriales;f__Methanobacteriaceae;g__UBA588;s__UBA588 sp019084405	100	1	0	0	0	2	2	2	0	1	1	1	1	0	0	1	1
	GCA_016874685.1	GB_GCA_016874685.1	d__Archaea;p__Methanobacteriota;c__Methanobacteria;o__Methanobacteriales;f__Methanobacteriaceae;g__VGTM01;s__VGTM01 sp016874685	99.33	0	1	0	0	1	1	1	0	1	1	1	1	0	0	0	1
	GCF_000166095.1	RS_GCF_000166095.1	d__Archaea;p__Methanobacteriota;c__Methanobacteria;o__Methanobacteriales;f__Methanothermaceae;g__Methanothermus;s__Methanothermus fervidus	100	1	0	0	0	2	2	2	0	1	1	1	1	0	0	1	1
	GCA_001507955.1	GB_GCA_001507955.1	d__Archaea;p__Methanobacteriota;c__Methanobacteria;o__Methanobacteriales;f__Methanothermobacteraceae_A;g__Methanothermobacter_A;s__Methanothermobacter_A sp001507955	98.93	0	1	0	0	1	1	1	0	1	1	1	1	0	0	0	1
	GCA_003584625.1	GB_GCA_003584625.1	d__Archaea;p__Methanobacteriota;c__Methanobacteria;o__Methanobacteriales;f__Methanothermobacteraceae_A;g__Methanothermobacter_A;s__Methanothermobacter_A sp003584625	100	1	0	0	0	1	1	1	0	1	1	1	1	0	0	1	1
	GCF_023167465.1	RS_GCF_023167465.1	d__Archaea;p__Methanobacteriota;c__Methanobacteria;o__Methanobacteriales;f__Methanothermobacteraceae_A;g__Methanothermobacter_A;s__Methanothermobacter_A tenebrarum	100	1	0	0	0	1	1	1	0	1	1	1	1	0	0	1	1
	GCF_003264935.1	RS_GCF_003264935.1	d__Archaea;p__Methanobacteriota;c__Methanobacteria;o__Methanobacteriales;f__Methanothermobacteraceae_A;g__Methanothermobacter_A;s__Methanothermobacter_A tenebrarum_A	99.2	1	0	0	0	1	1	1	0	1	1	1	1	0	0	1	1
	GCF_000145295.1	RS_GCF_000145295.1	d__Archaea;p__Methanobacteriota;c__Methanobacteria;o__Methanobacteriales;f__Methanothermobacteraceae;g__Methanothermobacter;s__Methanothermobacter marburgensis	100	1	0	0	0	2	2	2	0	1	1	1	1	0	0	1	1
	GCF_000828575.1	RS_GCF_000828575.1	d__Archaea;p__Methanobacteriota;c__Methanobacteria;o__Methanobacteriales;f__Methanothermobacteraceae;g__Methanothermobacter;s__Methanothermobacter sp000828575	100	1	0	0	0	2	2	2	0	1	1	1	1	0	0	1	1
	GCF_022014235.1	RS_GCF_022014235.1	d__Archaea;p__Methanobacteriota;c__Methanobacteria;o__Methanobacteriales;f__Methanothermobacteraceae;g__Methanothermobacter;s__Methanothermobacter sp022014235	98.4	1	0	0	0	2	2	2	0	1	1	1	1	0	0	1	1
	GCF_000008645.1	RS_GCF_000008645.1	d__Archaea;p__Methanobacteriota;c__Methanobacteria;o__Methanobacteriales;f__Methanothermobacteraceae;g__Methanothermobacter;s__Methanothermobacter thermautotrophicus	100	1	0	0	0	2	2	2	0	1	1	1	1	0	0	1	1
	GCF_014889545.1	RS_GCF_014889545.1	d__Archaea;p__Methanobacteriota;c__Methanobacteria;o__Methanobacteriales;f__Methanothermobacteraceae;g__Methanothermobacter;s__Methanothermobacter thermautotrophicus_A	100	1	0	0	0	2	2	2	0	1	1	1	1	0	0	1	1
	GCA_900095815.1	GB_GCA_900095815.1	d__Archaea;p__Methanobacteriota;c__Methanobacteria;o__Methanobacteriales;f__Methanothermobacteraceae;g__Methanothermobacter;s__Methanothermobacter wolfei	100	1	0	0	0	2	2	2	0	1	1	1	1	0	0	1	1
	GCF_000092305.1	RS_GCF_000092305.1	d__Archaea;p__Methanobacteriota;c__Methanococci;o__Methanococcales;f__Methanocaldococcaceae;g__Methanocaldococcus_A;s__Methanocaldococcus_A infernus	99.05	1	0	0	0	1	1	1	0	1	1	1	1	1	0	1	1
	GCA_024278985.1	GB_GCA_024278985.1	d__Archaea;p__Methanobacteriota;c__Methanococci;o__Methanococcales;f__Methanocaldococcaceae;g__Methanocaldococcus_A;s__Methanocaldococcus_A sp024278985	89.27	1	0	0	0	1	1	1	0	1	1	1	0	1	0	1	1
	GCF_000371805.1	RS_GCF_000371805.1	d__Archaea;p__Methanobacteriota;c__Methanococci;o__Methanococcales;f__Methanocaldococcaceae;g__Methanocaldococcus_A;s__Methanocaldococcus_A villosus	98.81	1	0	0	0	1	1	1	0	1	1	1	1	1	0	1	1
	GCF_000739065.1	RS_GCF_000739065.1	d__Archaea;p__Methanobacteriota;c__Methanococci;o__Methanococcales;f__Methanocaldococcaceae;g__Methanocaldococcus;s__Methanocaldococcus bathoardescens	99.52	1	0	0	0	2	2	2	0	1	1	1	1	1	0	1	1
	GCF_000023985.1	RS_GCF_000023985.1	d__Archaea;p__Methanobacteriota;c__Methanococci;o__Methanococcales;f__Methanocaldococcaceae;g__Methanocaldococcus;s__Methanocaldococcus fervens	99.52	1	0	0	0	2	4	2	0	1	1	1	1	1	0	1	1
	GCF_000091665.1	RS_GCF_000091665.1	d__Archaea;p__Methanobacteriota;c__Methanococci;o__Methanococcales;f__Methanocaldococcaceae;g__Methanocaldococcus;s__Methanocaldococcus jannaschii	99.52	1	0	0	0	2	2	2	0	1	1	1	1	1	0	1	1
	GCF_000025525.1	RS_GCF_000025525.1	d__Archaea;p__Methanobacteriota;c__Methanococci;o__Methanococcales;f__Methanocaldococcaceae;g__Methanocaldococcus;s__Methanocaldococcus sp000025525	99.52	1	0	0	0	2	2	2	0	1	1	1	1	1	0	1	1
	GCA_013153845.1	GB_GCA_013153845.1	d__Archaea;p__Methanobacteriota;c__Methanococci;o__Methanococcales;f__Methanocaldococcaceae;g__Methanocaldococcus;s__Methanocaldococcus sp013153845	85.24	0	0	1	0	1	1	1	0	1	0	1	1	1	0	1	1
	GCA_024490875.1	GB_GCA_024490875.1	d__Archaea;p__Methanobacteriota;c__Methanococci;o__Methanococcales;f__Methanocaldococcaceae;g__Methanocaldococcus;s__Methanocaldococcus sp024490875	99.05	1	0	0	0	1	1	1	0	1	1	1	1	1	0	1	1
	GCA_902827205.1	GB_GCA_902827205.1	d__Archaea;p__Methanobacteriota;c__Methanococci;o__Methanococcales;f__Methanocaldococcaceae;g__Methanocaldococcus;s__Methanocaldococcus sp902827205	99.52	1	0	0	0	1	1	1	0	1	1	1	1	1	0	1	1
	GCF_000024625.1	RS_GCF_000024625.1	d__Archaea;p__Methanobacteriota;c__Methanococci;o__Methanococcales;f__Methanocaldococcaceae;g__Methanocaldococcus;s__Methanocaldococcus vulcanius	99.52	1	0	0	0	2	2	2	0	1	1	1	1	1	0	1	1
	GCF_002945325.1	RS_GCF_002945325.1	d__Archaea;p__Methanobacteriota;c__Methanococci;o__Methanococcales;f__Methanococcaceae;g__Methanococcus;s__Methanococcus maripaludis	99.52	1	0	0	0	1	1	1	0	1	1	1	1	1	0	1	1
	GCF_013760955.1	RS_GCF_013760955.1	d__Archaea;p__Methanobacteriota;c__Methanococci;o__Methanococcales;f__Methanococcaceae;g__Methanococcus;s__Methanococcus maripaludis_A	99.5	1	0	0	0	1	1	1	0	1	1	1	1	1	0	1	1
	GCF_000016125.1	RS_GCF_000016125.1	d__Archaea;p__Methanobacteriota;c__Methanococci;o__Methanococcales;f__Methanococcaceae;g__Methanococcus;s__Methanococcus maripaludis_D	99.52	1	0	0	0	1	1	1	0	1	1	1	1	1	0	1	1
	GCF_000017165.1	RS_GCF_000017165.1	d__Archaea;p__Methanobacteriota;c__Methanococci;o__Methanococcales;f__Methanococcaceae;g__Methanococcus;s__Methanococcus vannielii	99.5	1	0	0	0	1	1	1	0	1	1	1	1	1	0	1	1
	GCF_024807035.1	RS_GCF_024807035.1	d__Archaea;p__Methanobacteriota;c__Methanococci;o__Methanococcales;f__Methanococcaceae;g__Methanococcus;s__Methanococcus voltae	99.05	1	0	0	0	1	1	1	0	1	1	1	1	1	0	1	1
	GCF_017875395.1	RS_GCF_017875395.1	d__Archaea;p__Methanobacteriota;c__Methanococci;o__Methanococcales;f__Methanococcaceae;g__Methanococcus;s__Methanococcus voltae_C	99.05	1	0	0	0	1	1	1	0	1	1	1	1	1	0	1	1
	GCF_024807655.1	RS_GCF_024807655.1	d__Archaea;p__Methanobacteriota;c__Methanococci;o__Methanococcales;f__Methanococcaceae;g__Methanococcus;s__Methanococcus voltae_D	99.05	1	0	0	0	1	1	1	0	1	1	1	1	1	0	1	1
	GCF_004310395.1	RS_GCF_004310395.1	d__Archaea;p__Methanobacteriota;c__Methanococci;o__Methanococcales;f__Methanococcaceae;g__Methanofervidicoccus;s__Methanofervidicoccus abyssi	99.52	1	0	0	0	1	1	1	0	1	1	1	0	1	0	1	1
	GCA_015662355.1	GB_GCA_015662355.1	d__Archaea;p__Methanobacteriota;c__Methanococci;o__Methanococcales;f__Methanococcaceae;g__Methanofervidicoccus;s__Methanofervidicoccus okinawensis_A	97.14	0	0	1	0	1	1	1	0	0	0	0	0	1	0	1	1
	GCA_015661555.1	GB_GCA_015661555.1	d__Archaea;p__Methanobacteriota;c__Methanococci;o__Methanococcales;f__Methanococcaceae;g__Methanofervidicoccus;s__Methanofervidicoccus okinawensis_B	96.19	1	0	0	0	1	1	1	0	1	1	1	0	1	0	1	1
	GCA_015663075.1	GB_GCA_015663075.1	d__Archaea;p__Methanobacteriota;c__Methanococci;o__Methanococcales;f__Methanococcaceae;g__Methanofervidicoccus;s__Methanofervidicoccus okinawensis_C	86.47	1	0	0	0	1	1	1	0	1	1	1	0	1	0	1	1
	GCA_015661585.1	GB_GCA_015661585.1	d__Archaea;p__Methanobacteriota;c__Methanococci;o__Methanococcales;f__Methanococcaceae;g__Methanofervidicoccus;s__Methanofervidicoccus okinawensis_D	80.66	0	0	0	0	0	2	2	0	0	1	0	0	0	0	1	1
	GCF_003351865.1	RS_GCF_003351865.1	d__Archaea;p__Methanobacteriota;c__Methanococci;o__Methanococcales;f__Methanococcaceae;g__Methanofervidicoccus;s__Methanofervidicoccus sp003351865	99.52	1	0	0	0	1	1	1	0	1	1	1	0	1	0	1	1
	GCA_019561555.1	GB_GCA_019561555.1	d__Archaea;p__Methanobacteriota;c__Methanococci;o__Methanococcales;f__Methanococcaceae;g__Methanofervidicoccus;s__Methanofervidicoccus sp019561555	91.29	0	0	0	0	1	0	1	0	1	1	1	0	0	0	1	1
	GCA_019561565.1	GB_GCA_019561565.1	d__Archaea;p__Methanobacteriota;c__Methanococci;o__Methanococcales;f__Methanococcaceae;g__Methanofervidicoccus;s__Methanofervidicoccus sp019561565	58.23	0	0	0	0	0	1	1	0	0	1	0	0	2	0	1	1
	GCA_019561615.1	GB_GCA_019561615.1	d__Archaea;p__Methanobacteriota;c__Methanococci;o__Methanococcales;f__Methanococcaceae;g__Methanofervidicoccus;s__Methanofervidicoccus sp019561615	90.79	0	0	1	0	1	1	1	0	0	0	0	0	1	0	1	1
	GCF_000017185.1	RS_GCF_000017185.1	d__Archaea;p__Methanobacteriota;c__Methanococci;o__Methanococcales;f__Methanococcaceae;g__Methanothermococcus_A;s__Methanothermococcus_A aeolicus	99.03	1	0	0	0	1	1	1	0	1	1	1	1	1	0	1	1
	GCF_000179575.2	RS_GCF_000179575.2	d__Archaea;p__Methanobacteriota;c__Methanococci;o__Methanococcales;f__Methanococcaceae;g__Methanothermococcus_A;s__Methanothermococcus_A okinawensis	99.05	1	0	0	0	1	1	1	0	1	1	1	1	1	0	1	1
	GCA_015523155.1	GB_GCA_015523155.1	d__Archaea;p__Methanobacteriota;c__Methanococci;o__Methanococcales;f__Methanococcaceae;g__Methanothermococcus_A;s__Methanothermococcus_A sp015523155	90.32	1	0	0	0	2	2	2	0	1	1	1	0	1	0	1	0
	GCF_000376965.1	RS_GCF_000376965.1	d__Archaea;p__Methanobacteriota;c__Methanococci;o__Methanococcales;f__Methanococcaceae;g__Methanothermococcus;s__Methanothermococcus thermolithotrophicus	100	1	0	0	0	2	2	2	0	1	1	1	1	1	0	1	1
	GCF_000243455.1	RS_GCF_000243455.1	d__Archaea;p__Methanobacteriota;c__Methanococci;o__Methanococcales;f__Methanococcaceae;g__Methanotorris;s__Methanotorris formicicus	99.52	1	0	0	0	2	2	2	0	1	1	1	1	1	0	1	1
	GCF_000214415.1	RS_GCF_000214415.1	d__Archaea;p__Methanobacteriota;c__Methanococci;o__Methanococcales;f__Methanococcaceae;g__Methanotorris;s__Methanotorris igneus	99.52	0	0	1	0	2	2	2	0	0	1	1	1	1	0	1	2
	GCF_000007185.1	RS_GCF_000007185.1	d__Archaea;p__Methanobacteriota;c__Methanopyri;o__Methanopyrales;f__Methanopyraceae;g__Methanopyrus;s__Methanopyrus kandleri	96.74	1	0	0	0	1	1	1	0	1	1	1	1	0	0	1	1
	GCF_002201895.1	RS_GCF_002201895.1	d__Archaea;p__Methanobacteriota;c__Methanopyri;o__Methanopyrales;f__Methanopyraceae;g__Methanopyrus;s__Methanopyrus sp002201895	95.94	1	0	0	0	1	1	1	0	1	1	1	1	0	0	1	1
	GCA_013154335.1	GB_GCA_013154335.1	d__Archaea;p__Methanobacteriota;c__Methanopyri;o__Methanopyrales;f__Methanopyraceae;g__Methanopyrus;s__Methanopyrus sp013154335	93.94	1	0	0	0	1	1	1	0	1	1	1	1	0	0	1	1
	GCA_002778455.1	GB_GCA_002778455.1	d__Archaea;p__Micrarchaeota;c__Micrarchaeia;o__Anstonellales;f__Anstonellaceae;g__1-14-0-10-45-29;s__1-14-0-10-45-29 sp002778455	91.04	0	0	0	0	0	0	0	0	0	0	0	0	0	0	0	0
	GCA_018304295.1	GB_GCA_018304295.1	d__Archaea;p__Micrarchaeota;c__Micrarchaeia;o__Anstonellales;f__Anstonellaceae;g__Anstonella;s__Anstonella sp018304295	88.79	0	0	0	0	0	0	0	0	0	0	0	0	0	0	0	0
	GCA_902384585.1	GB_GCA_902384585.1	d__Archaea;p__Micrarchaeota;c__Micrarchaeia;o__Anstonellales;f__Anstonellaceae;g__Anstonella;s__Anstonella stagnisolia	94.08	0	0	0	0	0	0	0	0	0	0	0	0	0	0	0	0
	GCA_021813025.1	GB_GCA_021813025.1	d__Archaea;p__Micrarchaeota;c__Micrarchaeia;o__Anstonellales;f__Anstonellaceae;g__CAIXYX01;s__CAIXYX01 sp021813025	89.17	0	0	0	0	0	0	0	0	0	0	0	0	0	0	0	0
	GCA_021814005.1	GB_GCA_021814005.1	d__Archaea;p__Micrarchaeota;c__Micrarchaeia;o__Anstonellales;f__Anstonellaceae;g__CAIXYX01;s__CAIXYX01 sp021814005	91.98	0	0	0	0	0	0	0	0	0	0	0	0	0	0	0	0
	GCA_023248665.1	GB_GCA_023248665.1	d__Archaea;p__Micrarchaeota;c__Micrarchaeia;o__Anstonellales;f__Anstonellaceae;g__CAIXYX01;s__CAIXYX01 sp023248665	71.73	0	0	0	0	0	0	0	0	0	0	0	0	0	0	0	0
	GCA_902384555.1	GB_GCA_902384555.1	d__Archaea;p__Micrarchaeota;c__Micrarchaeia;o__Anstonellales;f__Anstonellaceae;g__CAIXYX01;s__CAIXYX01 sp902384555	94.08	0	0	0	0	0	0	0	0	0	0	0	0	0	0	0	0
	GCA_903923795.1	GB_GCA_903923795.1	d__Archaea;p__Micrarchaeota;c__Micrarchaeia;o__Anstonellales;f__Anstonellaceae;g__CAIXYX01;s__CAIXYX01 sp903923795	92.13	0	0	0	0	0	0	0	0	0	0	0	0	0	0	0	0
	GCA_020056635.1	GB_GCA_020056635.1	d__Archaea;p__Micrarchaeota;c__Micrarchaeia;o__Anstonellales;f__Anstonellaceae;g__JAGVHI01;s__JAGVHI01 sp020056635	68.69	0	0	0	0	0	0	0	0	0	0	0	0	0	0	0	0
	GCA_020056305.1	GB_GCA_020056305.1	d__Archaea;p__Micrarchaeota;c__Micrarchaeia;o__Anstonellales;f__Anstonellaceae;g__JAGVIA01;s__JAGVIA01 sp020056305	93.46	0	0	0	0	0	0	0	0	0	0	0	0	0	0	0	0
	GCA_023248455.1	GB_GCA_023248455.1	d__Archaea;p__Micrarchaeota;c__Micrarchaeia;o__Anstonellales;f__Anstonellaceae;g__UBA10161;s__UBA10161 sp023248455	65.58	0	0	0	0	0	0	0	0	0	0	0	0	0	0	0	0
	GCA_013331805.1	GB_GCA_013331805.1	d__Archaea;p__Micrarchaeota;c__Micrarchaeia;o__Anstonellales;f__Anstonellaceae;g__UBA10161;s__UBA10161 sp10161u	90.11	0	0	0	0	0	0	0	0	0	0	0	0	0	0	0	0
	GCA_903892905.1	GB_GCA_903892905.1	d__Archaea;p__Micrarchaeota;c__Micrarchaeia;o__Anstonellales;f__Anstonellaceae;g__UBA10161;s__UBA10161 sp903892905	87.23	0	0	0	0	0	0	0	0	0	0	0	0	0	0	0	0
	GCA_902386555.1	GB_GCA_902386555.1	d__Archaea;p__Micrarchaeota;c__Micrarchaeia;o__Anstonellales;f__Bilamarchaeaceae;g__Bilamarchaeum;s__Bilamarchaeum dharawalense	92.76	0	0	0	0	0	0	0	0	0	0	0	0	0	0	0	0
	GCA_013425375.1	GB_GCA_013425375.1	d__Archaea;p__Micrarchaeota;c__Micrarchaeia;o__Anstonellales;f__Bilamarchaeaceae;g__Bilamarchaeum;s__Bilamarchaeum sp013425375	84.03	0	0	0	0	0	0	0	0	0	0	0	0	0	0	0	0
	GCA_014730115.1	GB_GCA_014730115.1	d__Archaea;p__Micrarchaeota;c__Micrarchaeia;o__Anstonellales;f__Bilamarchaeaceae;g__Bilamarchaeum;s__Bilamarchaeum sp014730115	91.36	0	0	0	0	0	0	0	0	0	0	0	0	0	0	0	0
	GCA_016212505.1	GB_GCA_016212505.1	d__Archaea;p__Micrarchaeota;c__Micrarchaeia;o__Anstonellales;f__Bilamarchaeaceae;g__Bilamarchaeum;s__Bilamarchaeum sp016212505	90.65	0	0	0	0	0	0	0	0	0	0	0	0	0	0	0	0
	GCA_016212525.1	GB_GCA_016212525.1	d__Archaea;p__Micrarchaeota;c__Micrarchaeia;o__Anstonellales;f__Bilamarchaeaceae;g__Bilamarchaeum;s__Bilamarchaeum sp016212525	92.76	0	0	0	0	0	0	0	0	0	0	0	0	0	0	0	0
	GCA_016926175.1	GB_GCA_016926175.1	d__Archaea;p__Micrarchaeota;c__Micrarchaeia;o__Anstonellales;f__Bilamarchaeaceae;g__Bilamarchaeum;s__Bilamarchaeum sp016926175	85.75	0	0	0	0	0	0	0	0	0	0	0	0	0	0	0	0
	GCA_018812625.1	GB_GCA_018812625.1	d__Archaea;p__Micrarchaeota;c__Micrarchaeia;o__Anstonellales;f__Bilamarchaeaceae;g__Bilamarchaeum;s__Bilamarchaeum sp018812625	89.95	0	0	0	0	0	0	0	0	0	0	0	0	0	0	0	0
	GCA_018812715.1	GB_GCA_018812715.1	d__Archaea;p__Micrarchaeota;c__Micrarchaeia;o__Anstonellales;f__Bilamarchaeaceae;g__Bilamarchaeum;s__Bilamarchaeum sp018812715	93.22	0	0	0	0	0	0	0	0	0	0	0	0	0	0	0	0
	GCA_018813505.1	GB_GCA_018813505.1	d__Archaea;p__Micrarchaeota;c__Micrarchaeia;o__Anstonellales;f__Bilamarchaeaceae;g__Bilamarchaeum;s__Bilamarchaeum sp018813505	93.69	0	0	0	0	0	0	0	0	0	0	0	0	0	0	0	0
	GCA_020052325.1	GB_GCA_020052325.1	d__Archaea;p__Micrarchaeota;c__Micrarchaeia;o__Anstonellales;f__Bilamarchaeaceae;g__Bilamarchaeum;s__Bilamarchaeum sp020052325	70.79	0	0	0	0	0	0	0	0	0	0	0	0	0	0	0	0
	GCA_020053355.1	GB_GCA_020053355.1	d__Archaea;p__Micrarchaeota;c__Micrarchaeia;o__Anstonellales;f__Bilamarchaeaceae;g__Bilamarchaeum;s__Bilamarchaeum sp020053355	93.22	0	0	0	0	0	0	0	0	0	0	0	0	0	0	0	0
	GCA_022627495.1	GB_GCA_022627495.1	d__Archaea;p__Micrarchaeota;c__Micrarchaeia;o__Anstonellales;f__Bilamarchaeaceae;g__Bilamarchaeum;s__Bilamarchaeum sp022627495	89.95	0	0	0	0	0	0	0	0	0	0	0	0	0	0	0	0
	GCA_023248035.1	GB_GCA_023248035.1	d__Archaea;p__Micrarchaeota;c__Micrarchaeia;o__Anstonellales;f__Bilamarchaeaceae;g__Bilamarchaeum;s__Bilamarchaeum sp023248035	91.82	0	0	0	0	0	0	0	0	0	0	0	0	0	0	0	0
	GCA_903835325.1	GB_GCA_903835325.1	d__Archaea;p__Micrarchaeota;c__Micrarchaeia;o__Anstonellales;f__Bilamarchaeaceae;g__Bilamarchaeum;s__Bilamarchaeum sp903835325	86.29	0	0	0	0	0	0	0	0	0	0	0	0	0	0	0	0
	GCA_014727925.1	GB_GCA_014727925.1	d__Archaea;p__Micrarchaeota;c__Micrarchaeia;o__Anstonellales;f__Bilamarchaeaceae;g__CAIKOA01;s__CAIKOA01 sp014727925	92.52	0	0	0	0	0	0	0	0	0	0	0	0	0	0	0	0
	GCA_014727975.1	GB_GCA_014727975.1	d__Archaea;p__Micrarchaeota;c__Micrarchaeia;o__Anstonellales;f__Bilamarchaeaceae;g__CAIKOA01;s__CAIKOA01 sp014727975	93.46	0	0	0	0	0	0	0	0	0	0	0	0	0	0	0	0
	GCA_016932815.1	GB_GCA_016932815.1	d__Archaea;p__Micrarchaeota;c__Micrarchaeia;o__Anstonellales;f__Bilamarchaeaceae;g__CAIKOA01;s__CAIKOA01 sp016932815	93.15	0	0	0	0	0	0	0	0	0	0	0	0	0	0	0	0
	GCA_903828955.1	GB_GCA_903828955.1	d__Archaea;p__Micrarchaeota;c__Micrarchaeia;o__Anstonellales;f__Bilamarchaeaceae;g__CAIKOA01;s__CAIKOA01 sp903828955	93.46	0	0	0	0	0	0	0	0	0	0	0	0	0	0	0	0
	GCA_903835385.1	GB_GCA_903835385.1	d__Archaea;p__Micrarchaeota;c__Micrarchaeia;o__Anstonellales;f__Bilamarchaeaceae;g__CAILMQ01;s__CAILMQ01 sp903835385	92.76	0	0	0	0	0	0	0	0	0	0	0	0	0	0	0	0
	GCA_013425455.1	GB_GCA_013425455.1	d__Archaea;p__Micrarchaeota;c__Micrarchaeia;o__Anstonellales;f__Bilamarchaeaceae;g__CAIXOA01;s__CAIXOA01 sp013425455	76.87	0	0	0	0	0	0	0	0	0	0	0	0	0	0	0	0
	GCA_020052735.1	GB_GCA_020052735.1	d__Archaea;p__Micrarchaeota;c__Micrarchaeia;o__Anstonellales;f__Bilamarchaeaceae;g__CAIXOA01;s__CAIXOA01 sp020052735	82.94	0	0	0	0	0	0	0	0	0	0	0	0	0	0	0	0
	GCA_903920925.1	GB_GCA_903920925.1	d__Archaea;p__Micrarchaeota;c__Micrarchaeia;o__Anstonellales;f__Bilamarchaeaceae;g__CAIXOA01;s__CAIXOA01 sp903920925	85.28	0	0	0	0	0	0	0	0	0	0	0	0	0	0	0	0
	GCA_013425425.1	GB_GCA_013425425.1	d__Archaea;p__Micrarchaeota;c__Micrarchaeia;o__Anstonellales;f__Bilamarchaeaceae;g__JACCLJ01;s__JACCLJ01 sp013425425	88.55	0	0	0	0	0	0	0	0	0	0	0	0	0	0	0	0
	GCA_016180665.1	GB_GCA_016180665.1	d__Archaea;p__Micrarchaeota;c__Micrarchaeia;o__Anstonellales;f__Bilamarchaeaceae;g__JACPAS01;s__JACPAS01 sp016180665	66.01	0	0	0	0	0	0	0	0	0	0	0	0	0	0	0	0
	GCA_016935455.1	GB_GCA_016935455.1	d__Archaea;p__Micrarchaeota;c__Micrarchaeia;o__Anstonellales;f__Bilamarchaeaceae;g__JAFGQX01;s__JAFGQX01 sp016935455	89.49	0	0	0	0	0	0	0	0	0	0	0	0	0	0	0	0
	GCA_023129075.1	GB_GCA_023129075.1	d__Archaea;p__Micrarchaeota;c__Micrarchaeia;o__Anstonellales;f__Bilamarchaeaceae;g__JAGMCT01;s__JAGMCT01 sp023129075	89.95	0	0	0	0	0	0	0	0	0	0	0	0	0	0	0	0
	GCA_018304385.1	GB_GCA_018304385.1	d__Archaea;p__Micrarchaeota;c__Micrarchaeia;o__Anstonellales;f__Bilamarchaeaceae;g__JAGVWJ01;s__JAGVWJ01 sp018304385	87.15	0	0	0	0	0	0	0	0	0	0	0	0	0	0	0	0
	GCA_023247345.1	GB_GCA_023247345.1	d__Archaea;p__Micrarchaeota;c__Micrarchaeia;o__Anstonellales;f__Bilamarchaeaceae;g__JAGVWJ01;s__JAGVWJ01 sp023247345	82.4	0	0	0	0	0	0	0	0	0	0	0	0	0	0	0	0
	GCA_018813445.1	GB_GCA_018813445.1	d__Archaea;p__Micrarchaeota;c__Micrarchaeia;o__Anstonellales;f__Bilamarchaeaceae;g__JAHJBR01;s__JAHJBR01 sp018813445	78.58	0	0	0	0	0	0	0	0	0	0	0	0	0	0	0	0
	GCA_020726005.1	GB_GCA_020726005.1	d__Archaea;p__Micrarchaeota;c__Micrarchaeia;o__Anstonellales;f__Bilamarchaeaceae;g__JAHJBR01;s__JAHJBR01 sp020726005	76.87	0	0	0	0	0	0	0	0	0	0	0	0	0	0	0	0
	GCA_021823425.1	GB_GCA_021823425.1	d__Archaea;p__Micrarchaeota;c__Micrarchaeia;o__Anstonellales;f__Bilamarchaeaceae;g__JAHJBR01;s__JAHJBR01 sp021823425	79.6	0	0	0	0	0	0	0	0	0	0	0	0	0	0	0	0
	GCA_013331535.1	GB_GCA_013331535.1	d__Archaea;p__Micrarchaeota;c__Micrarchaeia;o__Anstonellales;f__Bilamarchaeaceae;g__UBA10214;s__UBA10214 sp10214u	79.63	0	0	0	0	0	0	0	0	0	0	0	0	0	0	0	0
	GCA_001871475.1	GB_GCA_001871475.1	d__Archaea;p__Micrarchaeota;c__Micrarchaeia;o__Anstonellales;f__CG1-02-47-40;g__CG1-02-47-40;s__CG1-02-47-40 sp001871475	92.21	0	0	0	0	0	0	0	0	0	0	0	0	0	0	0	0
	GCA_003694965.1	GB_GCA_003694965.1	d__Archaea;p__Micrarchaeota;c__Micrarchaeia;o__Anstonellales;f__J096;g__J096;s__J096 sp003694965	79.91	0	0	0	0	0	0	0	0	0	0	0	0	0	0	0	0
	GCA_015522475.1	GB_GCA_015522475.1	d__Archaea;p__Micrarchaeota;c__Micrarchaeia;o__Anstonellales;f__J096;g__J096;s__J096 sp015522475	82.24	0	0	0	0	0	0	0	0	0	0	0	0	0	0	0	0
	GCA_013153395.1	GB_GCA_013153395.1	d__Archaea;p__Micrarchaeota;c__Micrarchaeia;o__Anstonellales;f__J096;g__JAADEL01;s__JAADEL01 sp013153395	72.68	0	0	0	0	0	0	0	0	0	0	0	0	0	0	0	0
	GCA_015520875.1	GB_GCA_015520875.1	d__Archaea;p__Micrarchaeota;c__Micrarchaeia;o__Anstonellales;f__J096;g__JAADEL01;s__JAADEL01 sp015520875	67.13	0	0	0	0	0	0	0	0	0	0	0	0	0	0	0	0
	GCA_025058915.1	GB_GCA_025058915.1	d__Archaea;p__Micrarchaeota;c__Micrarchaeia;o__Anstonellales;f__J096;g__JAADEL01;s__JAADEL01 sp025058915	73.36	0	0	0	0	0	0	0	0	0	0	0	0	0	0	0	0
	GCA_015523325.1	GB_GCA_015523325.1	d__Archaea;p__Micrarchaeota;c__Micrarchaeia;o__Anstonellales;f__J096;g__WAKO01;s__WAKO01 sp015523325	82.71	0	0	0	0	0	0	0	0	0	0	0	0	0	0	0	0
	GCA_021163645.1	GB_GCA_021163645.1	d__Archaea;p__Micrarchaeota;c__Micrarchaeia;o__Anstonellales;f__JAGGTN01;g__JAGGTN01;s__JAGGTN01 sp021163645	80.53	0	0	0	0	0	0	0	0	0	0	0	0	0	0	0	0
	GCA_020854835.1	GB_GCA_020854835.1	d__Archaea;p__Micrarchaeota;c__Micrarchaeia;o__Anstonellales;f__JAGGVH01;g__JAGGVH01;s__JAGGVH01 sp020854835	86.14	0	0	0	0	0	0	0	0	0	0	0	0	0	0	0	0
	GCA_021158105.1	GB_GCA_021158105.1	d__Archaea;p__Micrarchaeota;c__Micrarchaeia;o__Anstonellales;f__JAGGVH01;g__JAGGVH01;s__JAGGVH01 sp021158105	83.64	0	0	0	0	0	0	0	0	0	0	0	0	0	0	0	0
	GCA_021163225.1	GB_GCA_021163225.1	d__Archaea;p__Micrarchaeota;c__Micrarchaeia;o__Anstonellales;f__JAGGXE01;g__JAGGXE01;s__JAGGXE01 sp021163225	81.31	0	0	0	0	0	0	0	0	0	0	0	0	0	0	0	0
	GCA_020854825.1	GB_GCA_020854825.1	d__Archaea;p__Micrarchaeota;c__Micrarchaeia;o__Anstonellales;f__JAHKLY01;g__JAHKLY01;s__JAHKLY01 sp020854825	81.93	0	0	0	0	0	0	0	0	0	0	0	0	0	0	0	0
	GCA_001871535.1	GB_GCA_001871535.1	d__Archaea;p__Micrarchaeota;c__Micrarchaeia;o__Anstonellales;f__UBA8471;g__UBA8471;s__UBA8471 sp001871535	81	0	0	0	0	0	0	0	0	0	0	0	0	0	0	0	0
	GCA_021823945.1	GB_GCA_021823945.1	d__Archaea;p__Micrarchaeota;c__Micrarchaeia;o__Anstonellales;f__VGKX01;g__JAKALW01;s__JAKALW01 sp021823945	84.75	0	0	0	0	0	0	0	0	0	0	0	0	0	0	0	0
	GCA_016866895.1	GB_GCA_016866895.1	d__Archaea;p__Micrarchaeota;c__Micrarchaeia;o__Anstonellales;f__VGKX01;g__VGKX01;s__VGKX01 sp016866895	91.82	0	0	0	0	0	0	0	0	0	0	0	0	0	0	0	0
	GCA_003660965.1	GB_GCA_003660965.1	d__Archaea;p__Micrarchaeota;c__Micrarchaeia;o__Burarchaeales;f__Burarchaeaceae;g__B9-G16;s__B9-G16 sp003660965	75.4	0	0	0	0	0	0	0	0	0	0	0	0	0	0	0	0
	GCA_902386535.1	GB_GCA_902386535.1	d__Archaea;p__Micrarchaeota;c__Micrarchaeia;o__Burarchaeales;f__Burarchaeaceae;g__Burarchaeum;s__Burarchaeum australiense	91.28	0	0	0	0	0	0	0	0	0	0	0	0	0	0	0	0
	GCA_902385155.1	GB_GCA_902385155.1	d__Archaea;p__Micrarchaeota;c__Micrarchaeia;o__CABMEP01;f__CABMEP01;g__CABMEP01;s__CABMEP01 sp902385155	80.84	0	0	0	0	0	0	0	0	0	0	0	0	0	0	0	0
	GCA_020723065.1	GB_GCA_020723065.1	d__Archaea;p__Micrarchaeota;c__Micrarchaeia;o__CABMEP01;f__CABMEP01;g__DTQF01;s__DTQF01 sp020723065	80.84	0	0	0	0	0	0	0	0	0	0	0	0	0	0	0	0
	GCA_903832205.1	GB_GCA_903832205.1	d__Archaea;p__Micrarchaeota;c__Micrarchaeia;o__CAILAH01;f__CAILAH01;g__CAILAH01;s__CAILAH01 sp903832205	78.83	0	0	0	0	0	0	0	0	0	0	0	0	0	0	0	0
	GCA_020723045.1	GB_GCA_020723045.1	d__Archaea;p__Micrarchaeota;c__Micrarchaeia;o__CAILAH01;f__CAILAH01;g__DYJQ01;s__DYJQ01 sp020723045	86.92	0	0	0	0	0	0	0	0	0	0	0	0	0	0	0	0
	GCA_024274875.1	GB_GCA_024274875.1	d__Archaea;p__Micrarchaeota;c__Micrarchaeia;o__CAILAH01;f__CAILAH01;g__JAJSAH01;s__JAJSAH01 sp024274875	82.71	0	0	0	0	0	0	0	0	0	0	0	0	0	0	0	0
	GCA_903884505.1	GB_GCA_903884505.1	d__Archaea;p__Micrarchaeota;c__Micrarchaeia;o__DTNL01;f__DTNL01;g__CAISET01;s__CAISET01 sp903884505	96.73	0	0	0	0	0	0	0	0	0	0	0	0	0	0	0	0
	GCA_903921825.1	GB_GCA_903921825.1	d__Archaea;p__Micrarchaeota;c__Micrarchaeia;o__DTNL01;f__DTNL01;g__CAIXRF01;s__CAIXRF01 sp903921825	94.86	0	0	0	0	0	0	0	0	0	0	0	0	0	0	0	0
	GCA_013426015.1	GB_GCA_013426015.1	d__Archaea;p__Micrarchaeota;c__Micrarchaeia;o__DTNL01;f__DTNL01;g__Fermentimicrarchaeum;s__Fermentimicrarchaeum limneticum	95.33	0	0	0	0	0	0	0	0	0	0	0	0	0	0	0	1
	GCA_013425335.1	GB_GCA_013425335.1	d__Archaea;p__Micrarchaeota;c__Micrarchaeia;o__DTNL01;f__DTNL01;g__Fermentimicrarchaeum;s__Fermentimicrarchaeum sp013425335	87.85	0	0	0	0	0	0	0	0	0	0	0	0	0	0	0	1
	GCA_013425405.1	GB_GCA_013425405.1	d__Archaea;p__Micrarchaeota;c__Micrarchaeia;o__DTNL01;f__DTNL01;g__Fermentimicrarchaeum;s__Fermentimicrarchaeum sp013425405	89.72	0	0	0	0	0	0	0	0	0	0	0	0	0	0	0	1
	GCA_902384795.1	GB_GCA_902384795.1	d__Archaea;p__Micrarchaeota;c__Micrarchaeia;o__Gugararchaeales;f__Gugararchaeaceae;g__Gugararchaeum;s__Gugararchaeum adminiculabundum	92.99	0	0	0	0	0	0	0	0	0	0	0	0	0	0	0	0
	GCA_016207225.1	GB_GCA_016207225.1	d__Archaea;p__Micrarchaeota;c__Micrarchaeia;o__JACQQB01;f__JACQQB01;g__JACQQB01;s__JACQQB01 sp016207225	56.12	0	0	0	0	0	0	0	0	0	0	0	0	0	0	0	1
	GCA_016212395.1	GB_GCA_016212395.1	d__Archaea;p__Micrarchaeota;c__Micrarchaeia;o__JACRGF01;f__JACRGF01;g__JACRGF01;s__JACRGF01 sp016212395	90.65	0	0	0	0	0	0	0	0	0	0	0	0	0	0	0	0
	GCA_021813385.1	GB_GCA_021813385.1	d__Archaea;p__Micrarchaeota;c__Micrarchaeia;o__JAKAKT01;f__JAKAKT01;g__JAKAKT01;s__JAKAKT01 sp021813385	93.46	0	0	0	0	0	0	0	0	0	0	0	0	0	0	0	0
	GCA_902385515.1	GB_GCA_902385515.1	d__Archaea;p__Micrarchaeota;c__Micrarchaeia;o__Micrarchaeales;f__CABMGC01;g__CABMGC01;s__CABMGC01 sp902385515	74.51	0	0	0	0	0	0	0	0	0	0	0	0	0	0	0	0
	GCA_023256495.1	GB_GCA_023256495.1	d__Archaea;p__Micrarchaeota;c__Micrarchaeia;o__Micrarchaeales;f__CABMGC01;g__JAGDXY01;s__JAGDXY01 sp023256495	78.5	0	0	0	0	0	0	0	0	0	0	0	0	0	0	0	0
	GCA_023270015.1	GB_GCA_023270015.1	d__Archaea;p__Micrarchaeota;c__Micrarchaeia;o__Micrarchaeales;f__CABMGC01;g__JAGDXZ01;s__JAGDXZ01 sp023270015	80.37	0	0	0	0	0	0	0	0	0	0	0	0	0	0	0	0
	GCA_023270055.1	GB_GCA_023270055.1	d__Archaea;p__Micrarchaeota;c__Micrarchaeia;o__Micrarchaeales;f__CABMGC01;g__JAGDYB01;s__JAGDYB01 sp023270055	78.5	0	0	0	0	0	0	0	0	0	0	0	0	0	0	0	0
	GCA_023256515.1	GB_GCA_023256515.1	d__Archaea;p__Micrarchaeota;c__Micrarchaeia;o__Micrarchaeales;f__CABMGC01;g__JAGDYD01;s__JAGDYD01 sp023256515	80.3	0	0	0	0	0	0	0	0	0	0	0	0	0	0	0	0
	GCA_021796295.1	GB_GCA_021796295.1	d__Archaea;p__Micrarchaeota;c__Micrarchaeia;o__Micrarchaeales;f__CABMGC01;g__JAJYIA01;s__JAJYIA01 sp021796295	77.57	0	0	0	0	0	0	0	0	0	0	0	0	0	0	0	0
	GCA_021789155.1	GB_GCA_021789155.1	d__Archaea;p__Micrarchaeota;c__Micrarchaeia;o__Micrarchaeales;f__CABMGC01;g__JAJYJW01;s__JAJYJW01 sp021789155	77.73	0	0	0	0	0	0	0	0	0	0	0	0	0	0	0	0
	GCA_021792095.1	GB_GCA_021792095.1	d__Archaea;p__Micrarchaeota;c__Micrarchaeia;o__Micrarchaeales;f__CABMGC01;g__JAJYVH01;s__JAJYVH01 sp021792095	79.75	0	0	0	0	0	0	0	0	0	0	0	0	0	0	0	0
	GCA_021818925.1	GB_GCA_021818925.1	d__Archaea;p__Micrarchaeota;c__Micrarchaeia;o__Micrarchaeales;f__CABMGC01;g__JAJYVH01;s__JAJYVH01 sp021818925	80.53	0	0	0	0	0	0	0	0	0	0	0	0	0	0	0	0
	GCA_021818995.1	GB_GCA_021818995.1	d__Archaea;p__Micrarchaeota;c__Micrarchaeia;o__Micrarchaeales;f__CABMGC01;g__JAJYVH01;s__JAJYVH01 sp021818995	52.41	0	0	0	0	0	0	0	0	0	0	0	0	0	0	0	0
	GCA_021823435.1	GB_GCA_021823435.1	d__Archaea;p__Micrarchaeota;c__Micrarchaeia;o__Micrarchaeales;f__CABMGC01;g__JAJYVH01;s__JAJYVH01 sp021823435	67.83	0	0	0	0	0	0	0	0	0	0	0	0	0	0	0	0
	GCA_021828295.1	GB_GCA_021828295.1	d__Archaea;p__Micrarchaeota;c__Micrarchaeia;o__Micrarchaeales;f__CABMGC01;g__JAJYVH01;s__JAJYVH01 sp021828295	74.45	0	0	0	0	0	0	0	0	0	0	0	0	0	0	0	0
	GCA_023476545.1	GB_GCA_023476545.1	d__Archaea;p__Micrarchaeota;c__Micrarchaeia;o__Micrarchaeales;f__CABMGC01;g__JAJYVH01;s__JAJYVH01 sp023476545	72.27	0	0	0	0	0	0	0	0	0	0	0	0	0	0	0	0
	GCA_021791725.1	GB_GCA_021791725.1	d__Archaea;p__Micrarchaeota;c__Micrarchaeia;o__Micrarchaeales;f__CABMGC01;g__JAJYVZ01;s__JAJYVZ01 sp021791725	77.1	0	0	0	0	0	0	0	0	0	0	0	0	0	0	0	0
	GCA_021791245.1	GB_GCA_021791245.1	d__Archaea;p__Micrarchaeota;c__Micrarchaeia;o__Micrarchaeales;f__CABMGC01;g__JAJYWY01;s__JAJYWY01 sp021791245	80.61	0	0	0	0	0	0	0	0	0	0	0	0	0	0	0	0
	GCA_021805625.1	GB_GCA_021805625.1	d__Archaea;p__Micrarchaeota;c__Micrarchaeia;o__Micrarchaeales;f__CABMGC01;g__JAJZEU01;s__JAJZEU01 sp021805625	65.35	0	0	0	0	0	0	0	0	0	0	0	0	0	0	0	0
	GCA_021801765.1	GB_GCA_021801765.1	d__Archaea;p__Micrarchaeota;c__Micrarchaeia;o__Micrarchaeales;f__CABMGC01;g__JAJZIU01;s__JAJZIU01 sp021801765	74.14	0	0	0	0	0	0	0	0	0	0	0	0	0	0	0	0
	GCA_021810455.1	GB_GCA_021810455.1	d__Archaea;p__Micrarchaeota;c__Micrarchaeia;o__Micrarchaeales;f__CABMGC01;g__JAJZIU01;s__JAJZIU01 sp021810455	85.2	0	0	0	0	0	0	0	0	0	0	0	0	0	0	0	0
	GCA_021804095.1	GB_GCA_021804095.1	d__Archaea;p__Micrarchaeota;c__Micrarchaeia;o__Micrarchaeales;f__CABMGC01;g__JAJZIZ01;s__JAJZIZ01 sp021804095	82.4	0	0	0	0	0	0	0	0	0	0	1	0	0	0	0	0
	GCA_021829835.1	GB_GCA_021829835.1	d__Archaea;p__Micrarchaeota;c__Micrarchaeia;o__Micrarchaeales;f__CABMGC01;g__JAJZIZ01;s__JAJZIZ01 sp021829835	80.53	0	0	0	0	0	0	0	0	0	0	1	0	0	0	0	0
	GCA_021845465.1	GB_GCA_021845465.1	d__Archaea;p__Micrarchaeota;c__Micrarchaeia;o__Micrarchaeales;f__CABMGC01;g__JAJZIZ01;s__JAJZIZ01 sp021845465	81.93	0	0	0	0	0	0	0	0	0	0	2	0	0	0	0	0
	GCA_021846005.1	GB_GCA_021846005.1	d__Archaea;p__Micrarchaeota;c__Micrarchaeia;o__Micrarchaeales;f__CABMGC01;g__JAJZIZ01;s__JAJZIZ01 sp021846005	61.15	0	0	0	0	0	0	0	0	0	0	1	0	0	0	0	0
	GCA_021804305.1	GB_GCA_021804305.1	d__Archaea;p__Micrarchaeota;c__Micrarchaeia;o__Micrarchaeales;f__CABMGC01;g__JAJZKF01;s__JAJZKF01 sp021804305	55.38	0	0	0	0	0	0	0	0	0	0	0	0	0	0	0	0
	GCA_021792235.1	GB_GCA_021792235.1	d__Archaea;p__Micrarchaeota;c__Micrarchaeia;o__Micrarchaeales;f__CABMGC01;g__JAJZNA01;s__JAJZNA01 sp021792235	86.6	0	0	0	0	0	0	0	0	0	0	0	0	0	0	0	0
	GCA_021802765.1	GB_GCA_021802765.1	d__Archaea;p__Micrarchaeota;c__Micrarchaeia;o__Micrarchaeales;f__CABMGC01;g__JAJZNA01;s__JAJZNA01 sp021802765	78.97	0	0	0	0	0	0	0	0	0	0	0	0	0	0	0	0
	GCA_021803425.1	GB_GCA_021803425.1	d__Archaea;p__Micrarchaeota;c__Micrarchaeia;o__Micrarchaeales;f__CABMGC01;g__JAJZNA01;s__JAJZNA01 sp021803425	85.98	0	0	0	0	0	0	0	0	0	0	0	0	0	0	0	0
	GCA_021803945.1	GB_GCA_021803945.1	d__Archaea;p__Micrarchaeota;c__Micrarchaeia;o__Micrarchaeales;f__CABMGC01;g__JAJZNA01;s__JAJZNA01 sp021803945	86.6	0	0	0	0	0	0	0	0	0	0	0	0	0	0	0	0
	GCA_021848065.1	GB_GCA_021848065.1	d__Archaea;p__Micrarchaeota;c__Micrarchaeia;o__Micrarchaeales;f__CABMGC01;g__JAJZNA01;s__JAJZNA01 sp021848065	86.83	0	0	0	0	0	0	0	0	0	0	0	0	0	0	0	0
	GCA_021851065.1	GB_GCA_021851065.1	d__Archaea;p__Micrarchaeota;c__Micrarchaeia;o__Micrarchaeales;f__CABMGC01;g__JAJZNA01;s__JAJZNA01 sp021851065	86.45	0	0	0	0	0	0	0	0	0	0	0	0	0	0	0	0
	GCA_021851985.1	GB_GCA_021851985.1	d__Archaea;p__Micrarchaeota;c__Micrarchaeia;o__Micrarchaeales;f__CABMGC01;g__JAJZNA01;s__JAJZNA01 sp021851985	59.85	0	0	0	0	0	0	0	0	0	0	0	0	0	0	0	0
	GCA_023379055.1	GB_GCA_023379055.1	d__Archaea;p__Micrarchaeota;c__Micrarchaeia;o__Micrarchaeales;f__CABMGC01;g__JAJZNA01;s__JAJZNA01 sp023379055	84.74	0	0	0	0	0	0	0	0	0	0	0	0	0	0	0	0
	GCA_021803245.1	GB_GCA_021803245.1	d__Archaea;p__Micrarchaeota;c__Micrarchaeia;o__Micrarchaeales;f__CABMGC01;g__JAJZND01;s__JAJZND01 sp021803245	65.97	0	0	0	0	0	0	0	0	0	0	0	0	0	0	0	0
	GCA_021848025.1	GB_GCA_021848025.1	d__Archaea;p__Micrarchaeota;c__Micrarchaeia;o__Micrarchaeales;f__CABMGC01;g__JAJZND01;s__JAJZND01 sp021848025	83.64	0	0	0	0	0	0	0	0	0	0	0	0	0	0	0	0
	GCA_021801225.1	GB_GCA_021801225.1	d__Archaea;p__Micrarchaeota;c__Micrarchaeia;o__Micrarchaeales;f__CABMGC01;g__JAJZOD01;s__JAJZOD01 sp021801225	78.72	0	0	0	0	0	0	0	0	0	0	1	0	0	0	0	0
	GCA_021803405.1	GB_GCA_021803405.1	d__Archaea;p__Micrarchaeota;c__Micrarchaeia;o__Micrarchaeales;f__CABMGC01;g__JAJZOD01;s__JAJZOD01 sp021803405	52.34	0	0	0	0	0	0	0	0	0	0	0	0	0	0	0	0
	GCA_021817305.1	GB_GCA_021817305.1	d__Archaea;p__Micrarchaeota;c__Micrarchaeia;o__Micrarchaeales;f__CABMGC01;g__JAJZOD01;s__JAJZOD01 sp021817305	82.4	0	0	0	0	0	0	0	0	0	0	0	0	0	0	0	0
	GCA_021821605.1	GB_GCA_021821605.1	d__Archaea;p__Micrarchaeota;c__Micrarchaeia;o__Micrarchaeales;f__CABMGC01;g__JAJZOD01;s__JAJZOD01 sp021821605	61.26	0	0	0	0	0	0	0	0	0	0	1	0	0	0	0	0
	GCA_021848095.1	GB_GCA_021848095.1	d__Archaea;p__Micrarchaeota;c__Micrarchaeia;o__Micrarchaeales;f__CABMGC01;g__JAJZOD01;s__JAJZOD01 sp021848095	81.31	0	0	0	0	0	0	0	0	0	0	1	0	0	0	0	0
	GCA_021850625.1	GB_GCA_021850625.1	d__Archaea;p__Micrarchaeota;c__Micrarchaeia;o__Micrarchaeales;f__CABMGC01;g__JAJZOD01;s__JAJZOD01 sp021850625	72.43	0	0	0	0	0	0	0	0	0	0	1	0	0	0	0	0
	GCA_021850955.1	GB_GCA_021850955.1	d__Archaea;p__Micrarchaeota;c__Micrarchaeia;o__Micrarchaeales;f__CABMGC01;g__JAJZOD01;s__JAJZOD01 sp021850955	55.37	0	0	0	0	0	0	0	0	0	0	1	0	0	0	0	0
	GCA_021852055.1	GB_GCA_021852055.1	d__Archaea;p__Micrarchaeota;c__Micrarchaeia;o__Micrarchaeales;f__CABMGC01;g__JAJZOD01;s__JAJZOD01 sp021852055	81.93	0	0	0	0	0	0	0	0	0	0	0	1	0	0	0	0
	GCA_023485825.1	GB_GCA_023485825.1	d__Archaea;p__Micrarchaeota;c__Micrarchaeia;o__Micrarchaeales;f__CABMGC01;g__JAJZOD01;s__JAJZOD01 sp023485825	67.99	0	0	0	0	0	0	0	0	0	0	0	0	0	0	0	0
	GCA_021797745.1	GB_GCA_021797745.1	d__Archaea;p__Micrarchaeota;c__Micrarchaeia;o__Micrarchaeales;f__CABMGC01;g__JAJZZD01;s__JAJZZD01 sp021797745	73.36	0	0	0	0	0	0	0	0	0	0	0	0	0	0	0	0
	GCA_021812185.1	GB_GCA_021812185.1	d__Archaea;p__Micrarchaeota;c__Micrarchaeia;o__Micrarchaeales;f__CABMGC01;g__JAKAON01;s__JAKAON01 sp021812185	75.54	0	0	0	0	0	0	0	0	0	0	0	0	0	0	0	0
	GCA_021827925.1	GB_GCA_021827925.1	d__Archaea;p__Micrarchaeota;c__Micrarchaeia;o__Micrarchaeales;f__CABMGC01;g__JAKATZ01;s__JAKATZ01 sp021827925	85.67	0	0	0	0	0	0	0	0	0	0	0	0	0	0	0	0
	GCA_021790305.1	GB_GCA_021790305.1	d__Archaea;p__Micrarchaeota;c__Micrarchaeia;o__Micrarchaeales;f__CABMGC01;g__JAKAUU01;s__JAKAUU01 sp021790305	76.32	0	0	0	0	0	0	0	0	0	0	0	0	0	0	0	0
	GCA_021817505.1	GB_GCA_021817505.1	d__Archaea;p__Micrarchaeota;c__Micrarchaeia;o__Micrarchaeales;f__CABMGC01;g__JAKAUU01;s__JAKAUU01 sp021817505	82.71	0	0	0	0	0	0	0	0	0	0	0	1	0	0	0	0
	GCA_021850705.1	GB_GCA_021850705.1	d__Archaea;p__Micrarchaeota;c__Micrarchaeia;o__Micrarchaeales;f__CABMGC01;g__JAKAUU01;s__JAKAUU01 sp021850705	65.99	0	0	0	0	0	0	0	0	0	0	0	0	0	0	0	0
	GCA_023487825.1	GB_GCA_023487825.1	d__Archaea;p__Micrarchaeota;c__Micrarchaeia;o__Micrarchaeales;f__CABMGC01;g__JAKAUU01;s__JAKAUU01 sp023487825	56.39	0	0	0	0	0	0	0	0	0	0	0	0	0	0	0	0
	GCA_021785375.1	GB_GCA_021785375.1	d__Archaea;p__Micrarchaeota;c__Micrarchaeia;o__Micrarchaeales;f__CABMGC01;g__JAKAVK01;s__JAKAVK01 sp021785375	71.65	0	0	0	0	0	0	0	0	0	0	0	0	0	0	0	0
	GCA_021791075.1	GB_GCA_021791075.1	d__Archaea;p__Micrarchaeota;c__Micrarchaeia;o__Micrarchaeales;f__CABMGC01;g__JAKAVK01;s__JAKAVK01 sp021791075	84.27	0	0	0	0	0	0	0	0	0	0	0	0	0	0	0	0
	GCA_021796225.1	GB_GCA_021796225.1	d__Archaea;p__Micrarchaeota;c__Micrarchaeia;o__Micrarchaeales;f__CABMGC01;g__JAKAVK01;s__JAKAVK01 sp021796225	70.95	0	0	0	0	0	0	0	0	0	0	0	0	0	0	0	0
	GCA_021797995.1	GB_GCA_021797995.1	d__Archaea;p__Micrarchaeota;c__Micrarchaeia;o__Micrarchaeales;f__CABMGC01;g__JAKAVK01;s__JAKAVK01 sp021797995	84.58	0	0	0	0	0	0	0	0	0	0	0	0	0	0	0	0
	GCA_021804105.1	GB_GCA_021804105.1	d__Archaea;p__Micrarchaeota;c__Micrarchaeia;o__Micrarchaeales;f__CABMGC01;g__JAKAVK01;s__JAKAVK01 sp021804105	64.02	0	0	0	0	0	0	0	0	0	0	0	0	0	0	0	0
	GCA_021810375.1	GB_GCA_021810375.1	d__Archaea;p__Micrarchaeota;c__Micrarchaeia;o__Micrarchaeales;f__CABMGC01;g__JAKAVK01;s__JAKAVK01 sp021810375	70.56	0	0	0	0	0	0	0	0	0	0	0	0	0	0	0	0
	GCA_021817325.1	GB_GCA_021817325.1	d__Archaea;p__Micrarchaeota;c__Micrarchaeia;o__Micrarchaeales;f__CABMGC01;g__JAKAVK01;s__JAKAVK01 sp021817325	80.06	0	0	0	0	0	0	0	0	0	0	0	0	0	0	0	0
	GCA_021817125.1	GB_GCA_021817125.1	d__Archaea;p__Micrarchaeota;c__Micrarchaeia;o__Micrarchaeales;f__CABMGC01;g__JAKAWC01;s__JAKAWC01 sp021817125	74.22	0	0	0	0	0	0	0	0	0	0	0	0	0	0	0	0
	GCA_021811535.1	GB_GCA_021811535.1	d__Archaea;p__Micrarchaeota;c__Micrarchaeia;o__Micrarchaeales;f__CABMGC01;g__JAKBQS01;s__JAKBQS01 sp021811535	75.39	0	0	0	0	0	0	0	0	0	0	0	0	0	0	0	0
	GCA_021835105.1	GB_GCA_021835105.1	d__Archaea;p__Micrarchaeota;c__Micrarchaeia;o__Micrarchaeales;f__CABMGC01;g__JAKBQS01;s__JAKBQS01 sp021835105	67.21	0	0	0	0	0	0	0	0	0	0	0	0	0	0	0	0
	GCA_021850805.1	GB_GCA_021850805.1	d__Archaea;p__Micrarchaeota;c__Micrarchaeia;o__Micrarchaeales;f__CABMGC01;g__JAKBQS01;s__JAKBQS01 sp021850805	81.62	0	0	0	0	0	0	0	0	0	0	0	0	0	0	0	0
	GCA_021809925.1	GB_GCA_021809925.1	d__Archaea;p__Micrarchaeota;c__Micrarchaeia;o__Micrarchaeales;f__CABMGC01;g__JAMCSO01;s__JAMCSO01 sp021809925	81.78	0	0	0	0	0	0	0	0	0	0	0	1	0	0	0	0
	GCA_023379075.1	GB_GCA_023379075.1	d__Archaea;p__Micrarchaeota;c__Micrarchaeia;o__Micrarchaeales;f__CABMGC01;g__JAMCSO01;s__JAMCSO01 sp023379075	74.07	0	0	0	0	0	0	0	0	0	0	0	1	0	0	0	0
	GCA_014874295.1	GB_GCA_014874295.1	d__Archaea;p__Micrarchaeota;c__Micrarchaeia;o__Micrarchaeales;f__Micrarchaeaceae;g__A-MIC-10;s__A-MIC-10 sp014874295	76.79	0	0	0	0	0	0	0	0	0	0	0	0	0	0	0	0
	GCA_021787495.1	GB_GCA_021787495.1	d__Archaea;p__Micrarchaeota;c__Micrarchaeia;o__Micrarchaeales;f__Micrarchaeaceae;g__A-MIC-10;s__A-MIC-10 sp021787495	78.66	0	0	0	0	0	0	0	0	0	0	0	0	0	0	0	0
	GCA_021654395.1	GB_GCA_021654395.1	d__Archaea;p__Micrarchaeota;c__Micrarchaeia;o__Micrarchaeales;f__Micrarchaeaceae;g__ARM-1;s__ARM-1 sp021654395	83.88	0	0	0	0	0	0	0	0	0	0	0	0	0	0	0	0
	GCA_903858385.1	GB_GCA_903858385.1	d__Archaea;p__Micrarchaeota;c__Micrarchaeia;o__Micrarchaeales;f__Micrarchaeaceae;g__CAIOIN01;s__CAIOIN01 sp903858385	76.48	0	0	0	0	0	0	0	0	0	0	0	0	0	0	0	0
	GCA_903884115.1	GB_GCA_903884115.1	d__Archaea;p__Micrarchaeota;c__Micrarchaeia;o__Micrarchaeales;f__Micrarchaeaceae;g__CAISDH01;s__CAISDH01 sp903884115	83.64	0	0	0	0	0	0	0	0	0	0	0	0	0	0	0	0
	GCA_021792295.1	GB_GCA_021792295.1	d__Archaea;p__Micrarchaeota;c__Micrarchaeia;o__Micrarchaeales;f__Micrarchaeaceae;g__JAJYUY01;s__JAJYUY01 sp021792295	61.92	0	0	0	0	0	0	0	0	0	0	0	0	0	0	0	0
	GCA_021801385.1	GB_GCA_021801385.1	d__Archaea;p__Micrarchaeota;c__Micrarchaeia;o__Micrarchaeales;f__Micrarchaeaceae;g__JAJYUY01;s__JAJYUY01 sp021801385	64.13	0	0	0	0	0	0	0	0	0	0	0	0	0	0	0	0
	GCA_021850375.1	GB_GCA_021850375.1	d__Archaea;p__Micrarchaeota;c__Micrarchaeia;o__Micrarchaeales;f__Micrarchaeaceae;g__JAJYUY01;s__JAJYUY01 sp021850375	63.79	0	0	0	0	0	0	0	0	0	0	0	0	0	0	0	0
	GCA_021792775.1	GB_GCA_021792775.1	d__Archaea;p__Micrarchaeota;c__Micrarchaeia;o__Micrarchaeales;f__Micrarchaeaceae;g__JAJYXL01;s__JAJYXL01 sp021792775	80.84	0	0	0	0	0	0	0	0	0	0	0	0	0	0	0	0
	GCA_021801785.1	GB_GCA_021801785.1	d__Archaea;p__Micrarchaeota;c__Micrarchaeia;o__Micrarchaeales;f__Micrarchaeaceae;g__JAJYXL01;s__JAJYXL01 sp021801785	81.46	0	0	0	0	0	0	0	0	0	0	0	0	0	0	0	0
	GCA_021816885.1	GB_GCA_021816885.1	d__Archaea;p__Micrarchaeota;c__Micrarchaeia;o__Micrarchaeales;f__Micrarchaeaceae;g__JAJYXL01;s__JAJYXL01 sp021816885	80.84	0	0	0	0	0	0	0	0	0	0	0	0	0	0	0	0
	GCA_021817565.1	GB_GCA_021817565.1	d__Archaea;p__Micrarchaeota;c__Micrarchaeia;o__Micrarchaeales;f__Micrarchaeaceae;g__JAJYXL01;s__JAJYXL01 sp021817565	82.87	0	0	0	0	0	0	0	0	0	0	0	0	0	0	0	0
	GCA_021789815.1	GB_GCA_021789815.1	d__Archaea;p__Micrarchaeota;c__Micrarchaeia;o__Micrarchaeales;f__Micrarchaeaceae;g__JAJZAB01;s__JAJZAB01 sp021789815	77.1	0	0	0	0	0	0	0	0	0	0	0	0	0	0	0	0
	GCA_021791535.1	GB_GCA_021791535.1	d__Archaea;p__Micrarchaeota;c__Micrarchaeia;o__Micrarchaeales;f__Micrarchaeaceae;g__JAJZAB01;s__JAJZAB01 sp021791535	82.71	0	0	0	0	0	0	0	0	0	0	0	0	0	0	0	0
	GCA_021791775.1	GB_GCA_021791775.1	d__Archaea;p__Micrarchaeota;c__Micrarchaeia;o__Micrarchaeales;f__Micrarchaeaceae;g__JAJZAB01;s__JAJZAB01 sp021791775	71.96	0	0	0	0	0	0	0	0	0	0	0	0	0	0	0	0
	GCA_021799635.1	GB_GCA_021799635.1	d__Archaea;p__Micrarchaeota;c__Micrarchaeia;o__Micrarchaeales;f__Micrarchaeaceae;g__JAJZAB01;s__JAJZAB01 sp021799635	76.79	0	0	0	0	0	0	0	0	0	0	0	0	0	0	0	0
	GCA_021801905.1	GB_GCA_021801905.1	d__Archaea;p__Micrarchaeota;c__Micrarchaeia;o__Micrarchaeales;f__Micrarchaeaceae;g__JAJZAB01;s__JAJZAB01 sp021801905	81.78	0	0	0	0	0	0	0	0	0	0	0	0	0	0	0	0
	GCA_021806185.1	GB_GCA_021806185.1	d__Archaea;p__Micrarchaeota;c__Micrarchaeia;o__Micrarchaeales;f__Micrarchaeaceae;g__JAJZAB01;s__JAJZAB01 sp021806185	60.39	0	0	0	0	0	0	0	0	0	0	0	0	0	0	0	0
	GCA_021810105.1	GB_GCA_021810105.1	d__Archaea;p__Micrarchaeota;c__Micrarchaeia;o__Micrarchaeales;f__Micrarchaeaceae;g__JAJZAB01;s__JAJZAB01 sp021810105	82.71	0	0	0	0	0	0	0	0	0	0	0	0	0	0	0	0
	GCA_021819045.1	GB_GCA_021819045.1	d__Archaea;p__Micrarchaeota;c__Micrarchaeia;o__Micrarchaeales;f__Micrarchaeaceae;g__JAJZAB01;s__JAJZAB01 sp021819045	50.39	0	0	0	0	0	0	0	0	0	0	0	0	0	0	0	0
	GCA_021828345.1	GB_GCA_021828345.1	d__Archaea;p__Micrarchaeota;c__Micrarchaeia;o__Micrarchaeales;f__Micrarchaeaceae;g__JAJZDT01;s__JAJZDT01 sp021828345	70.97	0	0	0	0	0	0	0	0	0	0	0	0	0	0	0	0
	GCA_021828705.1	GB_GCA_021828705.1	d__Archaea;p__Micrarchaeota;c__Micrarchaeia;o__Micrarchaeales;f__Micrarchaeaceae;g__JAJZDT01;s__JAJZDT01 sp021828705	68.22	0	0	0	0	0	0	0	0	0	0	0	0	0	0	0	0
	GCA_021851535.1	GB_GCA_021851535.1	d__Archaea;p__Micrarchaeota;c__Micrarchaeia;o__Micrarchaeales;f__Micrarchaeaceae;g__JAJZDT01;s__JAJZDT01 sp021851535	51.48	0	0	0	0	0	0	0	0	0	0	0	0	0	0	0	0
	GCA_023485645.1	GB_GCA_023485645.1	d__Archaea;p__Micrarchaeota;c__Micrarchaeia;o__Micrarchaeales;f__Micrarchaeaceae;g__JAJZDT01;s__JAJZDT01 sp023485645	58.22	0	0	0	0	0	0	0	0	0	0	0	0	0	0	0	0
	GCA_021792115.1	GB_GCA_021792115.1	d__Archaea;p__Micrarchaeota;c__Micrarchaeia;o__Micrarchaeales;f__Micrarchaeaceae;g__JAJZMY01;s__JAJZMY01 sp021792115	69.6	0	0	0	0	0	0	0	0	0	0	0	0	0	0	0	0
	GCA_021800515.1	GB_GCA_021800515.1	d__Archaea;p__Micrarchaeota;c__Micrarchaeia;o__Micrarchaeales;f__Micrarchaeaceae;g__JAJZMY01;s__JAJZMY01 sp021800515	75.47	0	0	0	0	0	0	0	0	0	0	0	0	0	0	0	0
	GCA_021848125.1	GB_GCA_021848125.1	d__Archaea;p__Micrarchaeota;c__Micrarchaeia;o__Micrarchaeales;f__Micrarchaeaceae;g__JAJZMY01;s__JAJZMY01 sp021848125	78.97	0	0	0	0	0	0	0	0	0	0	0	0	0	0	0	0
	GCA_023474155.1	GB_GCA_023474155.1	d__Archaea;p__Micrarchaeota;c__Micrarchaeia;o__Micrarchaeales;f__Micrarchaeaceae;g__JAJZMY01;s__JAJZMY01 sp023474155	75	0	0	0	0	0	0	0	0	0	0	0	0	0	0	0	0
	GCA_021845575.1	GB_GCA_021845575.1	d__Archaea;p__Micrarchaeota;c__Micrarchaeia;o__Micrarchaeales;f__Micrarchaeaceae;g__JAJZVQ01;s__JAJZVQ01 sp021845575	80.69	0	0	0	0	0	0	0	0	0	0	0	0	0	0	0	0
	GCA_021785805.1	GB_GCA_021785805.1	d__Archaea;p__Micrarchaeota;c__Micrarchaeia;o__Micrarchaeales;f__Micrarchaeaceae;g__JAJZYD01;s__JAJZYD01 sp021785805	78.04	0	0	0	0	0	0	0	0	0	0	0	0	0	0	0	0
	GCA_021790455.1	GB_GCA_021790455.1	d__Archaea;p__Micrarchaeota;c__Micrarchaeia;o__Micrarchaeales;f__Micrarchaeaceae;g__JAJZYD01;s__JAJZYD01 sp021790455	66.83	0	0	0	0	0	0	0	0	0	0	0	0	0	0	0	0
	GCA_021799475.1	GB_GCA_021799475.1	d__Archaea;p__Micrarchaeota;c__Micrarchaeia;o__Micrarchaeales;f__Micrarchaeaceae;g__JAJZYD01;s__JAJZYD01 sp021799475	78.82	0	0	0	0	0	0	0	0	0	0	1	0	0	0	0	0
	GCA_021806095.1	GB_GCA_021806095.1	d__Archaea;p__Micrarchaeota;c__Micrarchaeia;o__Micrarchaeales;f__Micrarchaeaceae;g__JAJZYD01;s__JAJZYD01 sp021806095	79.28	0	0	0	0	0	0	0	0	0	0	0	0	0	0	0	0
	GCA_021807115.1	GB_GCA_021807115.1	d__Archaea;p__Micrarchaeota;c__Micrarchaeia;o__Micrarchaeales;f__Micrarchaeaceae;g__JAJZYD01;s__JAJZYD01 sp021807115	80.84	0	0	0	0	0	0	0	0	0	0	0	0	0	0	0	0
	GCA_021811605.1	GB_GCA_021811605.1	d__Archaea;p__Micrarchaeota;c__Micrarchaeia;o__Micrarchaeales;f__Micrarchaeaceae;g__JAJZYD01;s__JAJZYD01 sp021811605	60.28	0	0	0	0	0	0	0	0	0	0	1	0	0	0	0	0
	GCA_021812025.1	GB_GCA_021812025.1	d__Archaea;p__Micrarchaeota;c__Micrarchaeia;o__Micrarchaeales;f__Micrarchaeaceae;g__JAJZYD01;s__JAJZYD01 sp021812025	59.81	0	0	0	0	0	0	0	0	0	0	0	0	0	0	0	0
	GCA_021827605.1	GB_GCA_021827605.1	d__Archaea;p__Micrarchaeota;c__Micrarchaeia;o__Micrarchaeales;f__Micrarchaeaceae;g__JAJZYD01;s__JAJZYD01 sp021827605	81.31	0	0	0	0	0	0	0	0	0	0	1	0	0	0	0	0
	GCA_023485505.1	GB_GCA_023485505.1	d__Archaea;p__Micrarchaeota;c__Micrarchaeia;o__Micrarchaeales;f__Micrarchaeaceae;g__JAJZYD01;s__JAJZYD01 sp023485505	75.27	0	0	0	0	0	0	0	0	0	0	0	0	0	0	0	0
	GCA_021797895.1	GB_GCA_021797895.1	d__Archaea;p__Micrarchaeota;c__Micrarchaeia;o__Micrarchaeales;f__Micrarchaeaceae;g__JAJZYW01;s__JAJZYW01 sp021797895	68.38	0	0	0	0	0	0	0	0	0	0	0	0	0	0	0	0
	GCA_021846635.1	GB_GCA_021846635.1	d__Archaea;p__Micrarchaeota;c__Micrarchaeia;o__Micrarchaeales;f__Micrarchaeaceae;g__JAJZYW01;s__JAJZYW01 sp021846635	68.46	0	0	0	0	0	0	0	0	0	0	0	0	0	0	0	0
	GCA_023485545.1	GB_GCA_023485545.1	d__Archaea;p__Micrarchaeota;c__Micrarchaeia;o__Micrarchaeales;f__Micrarchaeaceae;g__JAJZYW01;s__JAJZYW01 sp023485545	71.34	0	0	0	0	0	0	0	0	0	0	0	0	0	0	0	0
	GCA_021822165.1	GB_GCA_021822165.1	d__Archaea;p__Micrarchaeota;c__Micrarchaeia;o__Micrarchaeales;f__Micrarchaeaceae;g__JAKARM01;s__JAKARM01 sp021822165	81.78	0	0	0	0	0	0	0	0	0	0	0	0	0	0	0	0
	GCA_021801355.1	GB_GCA_021801355.1	d__Archaea;p__Micrarchaeota;c__Micrarchaeia;o__Micrarchaeales;f__Micrarchaeaceae;g__JAKATK01;s__JAKATK01 sp021801355	87.38	0	0	0	0	0	0	0	0	0	0	0	1	0	0	0	0
	GCA_021811435.1	GB_GCA_021811435.1	d__Archaea;p__Micrarchaeota;c__Micrarchaeia;o__Micrarchaeales;f__Micrarchaeaceae;g__JAKATK01;s__JAKATK01 sp021811435	87.07	0	0	0	0	0	0	0	0	0	0	0	0	0	0	0	0
	GCA_021818545.1	GB_GCA_021818545.1	d__Archaea;p__Micrarchaeota;c__Micrarchaeia;o__Micrarchaeales;f__Micrarchaeaceae;g__JAKATK01;s__JAKATK01 sp021818545	56.54	0	0	0	0	0	0	0	0	0	0	0	0	0	0	0	0
	GCA_021827995.1	GB_GCA_021827995.1	d__Archaea;p__Micrarchaeota;c__Micrarchaeia;o__Micrarchaeales;f__Micrarchaeaceae;g__JAKATK01;s__JAKATK01 sp021827995	85.05	0	0	0	0	0	0	0	0	0	0	0	1	0	0	0	0
	GCA_021800135.1	GB_GCA_021800135.1	d__Archaea;p__Micrarchaeota;c__Micrarchaeia;o__Micrarchaeales;f__Micrarchaeaceae;g__JAKATY01;s__JAKATY01 sp021800135	55.45	0	0	0	0	0	0	0	0	0	0	0	0	0	0	0	0
	GCA_021812105.1	GB_GCA_021812105.1	d__Archaea;p__Micrarchaeota;c__Micrarchaeia;o__Micrarchaeales;f__Micrarchaeaceae;g__JAKATY01;s__JAKATY01 sp021812105	79.44	0	0	0	0	0	0	0	0	0	0	0	0	0	0	0	0
	GCA_021816645.1	GB_GCA_021816645.1	d__Archaea;p__Micrarchaeota;c__Micrarchaeia;o__Micrarchaeales;f__Micrarchaeaceae;g__JAKATY01;s__JAKATY01 sp021816645	67.3	0	0	0	0	0	0	0	0	0	0	0	0	0	0	0	0
	GCA_021827955.1	GB_GCA_021827955.1	d__Archaea;p__Micrarchaeota;c__Micrarchaeia;o__Micrarchaeales;f__Micrarchaeaceae;g__JAKATY01;s__JAKATY01 sp021827955	72.83	0	0	0	0	0	0	0	0	0	0	0	0	0	0	0	0
	GCA_021816895.1	GB_GCA_021816895.1	d__Archaea;p__Micrarchaeota;c__Micrarchaeia;o__Micrarchaeales;f__Micrarchaeaceae;g__JAKAWW01;s__JAKAWW01 sp021816895	84.58	0	0	0	0	0	0	0	0	0	0	0	0	0	0	0	0
	GCA_021793035.1	GB_GCA_021793035.1	d__Archaea;p__Micrarchaeota;c__Micrarchaeia;o__Micrarchaeales;f__Micrarchaeaceae;g__JAMCYB01;s__JAMCYB01 sp021793035	71.96	0	0	0	0	0	0	0	0	0	0	0	0	0	0	0	0
	GCA_021797575.1	GB_GCA_021797575.1	d__Archaea;p__Micrarchaeota;c__Micrarchaeia;o__Micrarchaeales;f__Micrarchaeaceae;g__JAMCYB01;s__JAMCYB01 sp021797575	72.27	0	0	0	0	0	0	0	0	0	0	0	0	0	0	0	0
	GCA_021827525.1	GB_GCA_021827525.1	d__Archaea;p__Micrarchaeota;c__Micrarchaeia;o__Micrarchaeales;f__Micrarchaeaceae;g__JAMCYB01;s__JAMCYB01 sp021827525	63.16	0	0	0	0	0	0	0	0	0	0	0	0	0	0	0	0
	GCA_023474385.1	GB_GCA_023474385.1	d__Archaea;p__Micrarchaeota;c__Micrarchaeia;o__Micrarchaeales;f__Micrarchaeaceae;g__JAMCYB01;s__JAMCYB01 sp023474385	64.61	0	0	0	0	0	0	0	0	0	0	0	0	0	0	0	0
	GCA_021836925.1	GB_GCA_021836925.1	d__Archaea;p__Micrarchaeota;c__Micrarchaeia;o__Micrarchaeales;f__Micrarchaeaceae;g__JAMCYG01;s__JAMCYG01 sp021836925	62.08	0	0	0	0	0	0	0	0	0	0	0	0	0	0	0	0
	GCA_023473425.1	GB_GCA_023473425.1	d__Archaea;p__Micrarchaeota;c__Micrarchaeia;o__Micrarchaeales;f__Micrarchaeaceae;g__JAMCYG01;s__JAMCYG01 sp023473425	79.13	0	0	0	0	0	0	0	0	0	0	0	0	0	0	0	0
	GCA_021810685.1	GB_GCA_021810685.1	d__Archaea;p__Micrarchaeota;c__Micrarchaeia;o__Micrarchaeales;f__Micrarchaeaceae;g__JAMCYM01;s__JAMCYM01 sp021810685	66.36	0	0	0	0	0	0	0	0	0	0	0	0	0	0	0	0
	GCA_021812205.1	GB_GCA_021812205.1	d__Archaea;p__Micrarchaeota;c__Micrarchaeia;o__Micrarchaeales;f__Micrarchaeaceae;g__JAMCYM01;s__JAMCYM01 sp021812205	60.32	0	0	0	0	0	0	0	0	0	0	0	0	0	0	0	0
	GCA_021828155.1	GB_GCA_021828155.1	d__Archaea;p__Micrarchaeota;c__Micrarchaeia;o__Micrarchaeales;f__Micrarchaeaceae;g__JAMCYM01;s__JAMCYM01 sp021828155	78.5	0	0	0	0	0	0	0	0	0	0	0	0	0	0	0	0
	GCA_023473665.1	GB_GCA_023473665.1	d__Archaea;p__Micrarchaeota;c__Micrarchaeia;o__Micrarchaeales;f__Micrarchaeaceae;g__JAMCYM01;s__JAMCYM01 sp023473665	83.18	0	0	0	0	0	0	0	0	0	0	0	0	0	0	0	0
	GCA_021792395.1	GB_GCA_021792395.1	d__Archaea;p__Micrarchaeota;c__Micrarchaeia;o__Micrarchaeales;f__Micrarchaeaceae;g__JAMCYW01;s__JAMCYW01 sp021792395	82.72	0	0	0	0	0	0	0	0	0	0	0	0	0	0	0	0
	GCA_021834785.1	GB_GCA_021834785.1	d__Archaea;p__Micrarchaeota;c__Micrarchaeia;o__Micrarchaeales;f__Micrarchaeaceae;g__JAMCYW01;s__JAMCYW01 sp021834785	70.72	0	0	0	0	0	0	0	0	0	0	0	0	0	0	0	0
	GCA_023473255.1	GB_GCA_023473255.1	d__Archaea;p__Micrarchaeota;c__Micrarchaeia;o__Micrarchaeales;f__Micrarchaeaceae;g__JAMCYW01;s__JAMCYW01 sp023473255	76.64	0	0	0	0	0	0	0	0	0	0	0	0	0	0	0	0
	GCF_002214165.1	RS_GCF_002214165.1	d__Archaea;p__Micrarchaeota;c__Micrarchaeia;o__Micrarchaeales;f__Micrarchaeaceae;g__Mancarchaeum;s__Mancarchaeum acidiphilum	82.4	0	0	0	0	0	0	0	0	0	0	0	0	0	0	0	0
	GCA_021798935.1	GB_GCA_021798935.1	d__Archaea;p__Micrarchaeota;c__Micrarchaeia;o__Micrarchaeales;f__Micrarchaeaceae;g__Mancarchaeum;s__Mancarchaeum sp021798935	83.8	0	0	0	0	0	0	0	0	0	0	0	0	0	0	0	0
	GCA_021821445.1	GB_GCA_021821445.1	d__Archaea;p__Micrarchaeota;c__Micrarchaeia;o__Micrarchaeales;f__Micrarchaeaceae;g__Mancarchaeum;s__Mancarchaeum sp021821445	81.16	0	0	0	0	0	0	0	0	0	0	0	0	0	0	0	0
	GCF_016806735.1	RS_GCF_016806735.1	d__Archaea;p__Micrarchaeota;c__Micrarchaeia;o__Micrarchaeales;f__Micrarchaeaceae;g__Micrarchaeum_A;s__Micrarchaeum_A acidiphilum_A	81.78	0	0	0	0	0	0	0	0	0	0	0	0	0	0	0	0
	GCA_021797495.1	GB_GCA_021797495.1	d__Archaea;p__Micrarchaeota;c__Micrarchaeia;o__Micrarchaeales;f__Micrarchaeaceae;g__Micrarchaeum_A;s__Micrarchaeum_A sp021797495	81.31	0	0	0	0	0	0	0	0	0	0	0	0	0	0	0	0
	GCA_021827665.1	GB_GCA_021827665.1	d__Archaea;p__Micrarchaeota;c__Micrarchaeia;o__Micrarchaeales;f__Micrarchaeaceae;g__Micrarchaeum_A;s__Micrarchaeum_A sp021827665	78.5	0	0	0	0	0	0	0	0	0	0	0	0	0	0	0	0
	GCA_021834865.1	GB_GCA_021834865.1	d__Archaea;p__Micrarchaeota;c__Micrarchaeia;o__Micrarchaeales;f__Micrarchaeaceae;g__Micrarchaeum_A;s__Micrarchaeum_A sp021834865	61.45	0	0	0	0	0	0	0	0	0	0	0	0	0	0	0	0
	GCA_023380795.1	GB_GCA_023380795.1	d__Archaea;p__Micrarchaeota;c__Micrarchaeia;o__Micrarchaeales;f__Micrarchaeaceae;g__Micrarchaeum_A;s__Micrarchaeum_A sp023380795	64.56	0	0	0	0	0	0	0	0	0	0	0	0	0	0	0	0
	GCA_023473395.1	GB_GCA_023473395.1	d__Archaea;p__Micrarchaeota;c__Micrarchaeia;o__Micrarchaeales;f__Micrarchaeaceae;g__Micrarchaeum_A;s__Micrarchaeum_A sp023473395	73.68	0	0	0	0	0	0	0	0	0	0	0	0	0	0	0	0
	GCA_023485295.1	GB_GCA_023485295.1	d__Archaea;p__Micrarchaeota;c__Micrarchaeia;o__Micrarchaeales;f__Micrarchaeaceae;g__Micrarchaeum_A;s__Micrarchaeum_A sp023485295	81.78	0	0	0	0	0	0	0	0	0	0	0	0	0	0	0	0
	GCA_009387755.1	GB_GCA_009387755.1	d__Archaea;p__Micrarchaeota;c__Micrarchaeia;o__Micrarchaeales;f__Micrarchaeaceae;g__Micrarchaeum;s__Micrarchaeum acidiphilum	84.11	0	0	0	0	0	0	0	0	0	0	0	0	0	0	0	0
	GCA_023485745.1	GB_GCA_023485745.1	d__Archaea;p__Micrarchaeota;c__Micrarchaeia;o__Micrarchaeales;f__Micrarchaeaceae;g__Micrarchaeum;s__Micrarchaeum sp023485745	81.42	0	0	0	0	0	0	0	0	0	0	0	0	0	0	0	0
	GCA_021829015.1	GB_GCA_021829015.1	d__Archaea;p__Micrarchaeota;c__Micrarchaeia;o__Micrarchaeales;f__Micrarchaeaceae;g__UBA12276;s__UBA12276 sp021829015	50.23	0	0	0	0	0	0	0	0	0	0	0	0	0	0	0	0
	GCA_013330215.1	GB_GCA_013330215.1	d__Archaea;p__Micrarchaeota;c__Micrarchaeia;o__Micrarchaeales;f__Micrarchaeaceae;g__UBA12276;s__UBA12276 sp8261u	70.92	0	0	0	0	0	0	0	0	0	0	0	0	0	0	0	0
	GCA_902385045.1	GB_GCA_902385045.1	d__Archaea;p__Micrarchaeota;c__Micrarchaeia;o__Norongarragalinales;f__CABMDW01;g__CABMDW01;s__CABMDW01 sp902385045	72.9	0	0	0	0	0	0	0	0	0	0	0	0	0	0	0	0
	GCA_903851445.1	GB_GCA_903851445.1	d__Archaea;p__Micrarchaeota;c__Micrarchaeia;o__Norongarragalinales;f__CAINOH01;g__CAINOH01;s__CAINOH01 sp903851445	87.77	0	0	0	0	0	0	0	0	0	0	0	0	0	0	0	0
	GCA_903893865.1	GB_GCA_903893865.1	d__Archaea;p__Micrarchaeota;c__Micrarchaeia;o__Norongarragalinales;f__CAITNU01;g__CAITNU01;s__CAITNU01 sp903893865	79.42	0	0	0	0	0	0	0	0	0	0	0	0	0	0	0	0
	GCA_021812145.1	GB_GCA_021812145.1	d__Archaea;p__Micrarchaeota;c__Micrarchaeia;o__Norongarragalinales;f__DTNV01;g__DTNV01;s__DTNV01 sp021812145	63.38	0	0	0	0	0	0	0	0	0	0	0	0	0	0	0	0
	GCA_023474775.1	GB_GCA_023474775.1	d__Archaea;p__Micrarchaeota;c__Micrarchaeia;o__Norongarragalinales;f__DTNV01;g__DTNV01;s__DTNV01 sp023474775	65.26	0	0	0	0	0	0	0	0	0	0	0	0	0	0	0	0
	GCA_016188965.1	GB_GCA_016188965.1	d__Archaea;p__Micrarchaeota;c__Micrarchaeia;o__Norongarragalinales;f__JACPGT01;g__JACPGT01;s__JACPGT01 sp016188965	89.25	0	0	0	0	0	0	0	0	0	0	0	0	0	0	0	0
	GCA_016207165.1	GB_GCA_016207165.1	d__Archaea;p__Micrarchaeota;c__Micrarchaeia;o__Norongarragalinales;f__JACPGT01;g__JACPGT01;s__JACPGT01 sp016207165	88.79	0	0	0	0	0	0	0	0	0	0	0	0	0	0	0	0
	GCA_016212375.1	GB_GCA_016212375.1	d__Archaea;p__Micrarchaeota;c__Micrarchaeia;o__Norongarragalinales;f__JACPGT01;g__JACPGT01;s__JACPGT01 sp016212375	80.37	0	0	0	0	0	0	0	0	0	0	0	0	0	0	0	0
	GCA_016214445.1	GB_GCA_016214445.1	d__Archaea;p__Micrarchaeota;c__Micrarchaeia;o__Norongarragalinales;f__JACPGT01;g__JACROM01;s__JACROM01 sp016214445	70.25	0	0	0	0	0	0	0	0	0	0	0	0	0	0	0	0
	GCA_016212465.1	GB_GCA_016212465.1	d__Archaea;p__Micrarchaeota;c__Micrarchaeia;o__Norongarragalinales;f__JACRGE01;g__JACRGE01;s__JACRGE01 sp016212465	86.92	0	0	0	0	0	0	0	0	0	0	0	0	0	0	0	0
	GCA_023246885.1	GB_GCA_023246885.1	d__Archaea;p__Micrarchaeota;c__Micrarchaeia;o__Norongarragalinales;f__JAHFHC01;g__JAHFHC01;s__JAHFHC01 sp023246885	68.88	0	0	0	0	0	0	0	0	0	0	0	0	0	0	0	0
	GCA_023247085.1	GB_GCA_023247085.1	d__Archaea;p__Micrarchaeota;c__Micrarchaeia;o__Norongarragalinales;f__JAHFHC01;g__JAHFHC01;s__JAHFHC01 sp023247085	83.33	0	0	0	0	0	0	0	0	0	0	0	0	0	0	0	0
	GCA_902384935.1	GB_GCA_902384935.1	d__Archaea;p__Micrarchaeota;c__Micrarchaeia;o__Norongarragalinales;f__Norongarragalinaceae;g__Norongarragalina;s__Norongarragalina meridionalis	88.79	0	0	0	0	0	0	0	0	0	0	0	0	0	0	0	0
	GCA_002763345.1	GB_GCA_002763345.1	d__Archaea;p__Micrarchaeota;c__Micrarchaeia;o__Norongarragalinales;f__Norongarragalinaceae;g__Norongarragalina;s__Norongarragalina sp002763345	75.92	0	0	0	0	0	0	0	0	0	0	0	0	0	0	0	0
	GCA_002792915.1	GB_GCA_002792915.1	d__Archaea;p__Micrarchaeota;c__Micrarchaeia;o__Norongarragalinales;f__Norongarragalinaceae;g__UBA93;s__UBA93 sp002792915	85.83	0	0	0	0	0	0	0	0	0	0	0	0	0	0	0	0
	GCA_002499405.1	GB_GCA_002499405.1	d__Archaea;p__Micrarchaeota;c__Micrarchaeia;o__Norongarragalinales;f__Norongarragalinaceae;g__UBA95;s__UBA95 sp002499405	84.11	0	0	0	0	0	0	0	0	0	0	0	0	0	0	0	0
	GCA_016212475.1	GB_GCA_016212475.1	d__Archaea;p__Micrarchaeota;c__Micrarchaeia;o__Norongarragalinales;f__SBBD01;g__JACRGC01;s__JACRGC01 sp016212475	89.17	0	0	0	0	0	0	0	0	0	0	0	0	0	0	0	0
	GCA_018819225.1	GB_GCA_018819225.1	d__Archaea;p__Micrarchaeota;c__Micrarchaeia;o__Norongarragalinales;f__SBBD01;g__JAHJQN01;s__JAHJQN01 sp018819225	90.42	0	0	0	0	0	0	0	0	0	0	0	0	0	0	0	0
	GCA_005239845.1	GB_GCA_005239845.1	d__Archaea;p__Micrarchaeota;c__Micrarchaeia;o__Norongarragalinales;f__SBBD01;g__SBBD01;s__SBBD01 sp005239845	75.96	0	0	0	0	0	0	0	0	0	0	0	0	0	0	0	0
[truncated: 2,418 more rows]
