# Supplementary material for: Methanogenesis marker 16 metalloprotein is the primary coenzyme M synthase in Methanosarcina acetivorans
Source: PLoS Genet. 2025 May 2;21(5):e1011695. doi: 10.1371/journal.pgen.1011695 (PMC12068725; doi:10.1371/journal.pgen.1011695)
Supplement: S4 Table — (XLSX) [file pgen.1011695.s006.xlsx]

## Sheet: Sheet1
Supplementary Table S4
WWM60.plus.CoM vs ∆MMP16.minus.CoM							WWM60.minus.CoM vs ∆MMP16.minus.CoM							WWM60.minus.CoM vs ∆MMP16.plus.CoM							WWM60.plus.CoM vs ∆MMP16.minus.CoM							WWM60.plus.CoM vs ∆MMP16.plus.CoM							∆MMP16.plus.CoM vs ∆MMP16.minus.CoM							Log2 transformed FPKM values for all protein-coding genes in WWM60 and ∆MMP16 in + or - 1µM CoM
Locus Tag	Old Locus Tag	Description	log2_fold_change	p_value	q_value		Locus Tag	Old Locus Tag	Description	log2_fold_change	p_value	q_value		Locus Tag	Old Locus Tag	Description	log2_fold_change	p_value	q_value		Locus Tag	Old Locus Tag	Description	log2_fold_change	p_value	q_value		Locus Tag	Old Locus Tag	Description	log2_fold_change	p_value	q_value		Locus Tag	Old Locus Tag	Description	log2_fold_change	p_value	q_value		Locus Tag	Old Locus Tag	Description	WWM60 + CoM rep 1	WWM60 + CoM rep 2	WWM60 + CoM rep 3	WWM60 - CoM rep 1	WWM60 - CoM rep 2
MA_RS07160	MA1380	phosphate uptake regulator PhoU	-0.414235	0.000211981	0.386946		MA_RS16355	MA3128	FAD-dependent oxidoreductase	4.14341	0	0		MA_RS22710	MA4345	SO_0444 family Cu/Zn efflux transporter	-2.56841	1.71089e-113	8.32008e-110		MA_RS16355	MA3128	FAD-dependent oxidoreductase	4.0837	0	0		MA_RS22710	MA4345	SO_0444 family Cu/Zn efflux transporter	-2.38376	2.98833e-97	1.45323e-93		MA_RS00005	MA0001	ORC1-type DNA replication protein	-0.0650179	0.407686	0.723229		MA_RS00005	MA0001	ORC1-type DNA replication protein	4.88644	5.03338	5.02755	4.84948	4.99753
MA_RS15160	MA2890	PAS domain S-box protein	-0.369788	0.000227852	0.386946		MA_RS23765	MA4558	cobalamin-dependent protein	8.41772	0	0		MA_RS22705	MA4344	metalloregulator ArsR/SmtB family transcription factor	-2.88232	2.48739e-98	6.04809e-95		MA_RS23765	MA4558	cobalamin-dependent protein	8.28056	0	0		MA_RS22705	MA4344	metalloregulator ArsR/SmtB family transcription factor	-2.66308	4.92921e-83	1.19854e-79		MA_RS00010	MA0003	sodium/proline symporter PutP	0.0107648	0.937904	0.983898		MA_RS00010	MA0003	sodium/proline symporter PutP	3.15311	3.11673	2.75384	2.96006	2.93033
MA_RS24010	MA4601	ABC transporter substrate-binding protein	0.32521	0.000243465	0.386946		MA_RS23785	MA4562	hydantoinase/oxoprolinase family protein	4.85839	0	0		MA_RS04620	MA0887	phosphate ABC transporter substrate-binding protein PstS family protein	1.84215	2.31535e-84	3.75319e-81		MA_RS23785	MA4562	hydantoinase/oxoprolinase family protein	4.7231	0	0		MA_RS04620	MA0887	phosphate ABC transporter substrate-binding protein PstS family protein	1.59453	8.09966e-64	1.31295e-60		MA_RS00015	MA0004	IS21-like element ISMac3 family helper ATPase IstB	-0.239455	0.0220099	0.13396		MA_RS00015	MA0004	IS21-like element ISMac3 family helper ATPase IstB	0.105989	0.0414084	0.120997	0.0489852	0.0433011
MA_RS00645	MA0123	hypothetical protein	0.290741	0.00129658	0.484734		MA_RS17200	MA3297	cysteate synthase	4.07998	2.75421e-252	3.34843e-249		MA_RS04830	MA0932	[trimethylamine--corrinoid protein] Co-methyltransferase	-1.94505	2.34438e-78	2.85018e-75		MA_RS17200	MA3297	cysteate synthase	3.88759	1.93791e-230	2.35601e-227		MA_RS04830	MA0932	[trimethylamine--corrinoid protein] Co-methyltransferase	-1.73701	2.79288e-62	3.39544e-59		MA_RS00020	MA0005	IS21-like element ISMac3 family transposase	-0.168301	0.0477423	0.226108		MA_RS00020	MA0005	IS21-like element ISMac3 family transposase	0.375948	0.407755	0.486301	0.370661	0.467225
MA_RS04395	MA0843	ABC transporter permease subunit	0.634041	0.00114115	0.484734		MA_RS16350	MA3127	4Fe-4S dicluster domain-containing protein	4.29471	1.18349e-240	1.15106e-237		MA_RS04630	MA0889	phosphate ABC transporter permease PstA	2.10566	2.32764e-52	2.26386e-49		MA_RS16350	MA3127	4Fe-4S dicluster domain-containing protein	4.14567	7.80187e-224	7.5881e-221		MA_RS04630	MA0889	phosphate ABC transporter permease PstA	1.84205	5.38826e-41	5.24063e-38		MA_RS00025	MA0006	tyrosine decarboxylase MfnA	-0.146552	0.0645782	0.270494		MA_RS00025	MA0006	tyrosine decarboxylase MfnA	4.96287	5.37895	5.1786	5.11257	5.18262
MA_RS04400	MA0844	ABC transporter ATP-binding protein	0.521226	0.00140296	0.484734		MA_RS16345	MA3126	CoB--CoM heterodisulfide reductase iron-sulfur subunit B family protein	4.34053	9.82294e-240	7.9615e-237		MA_RS17210	MA3299	methanogenesis marker 16 metalloprotein	-8.73494	1.108e-40	8.98038e-38		MA_RS16345	MA3126	CoB--CoM heterodisulfide reductase iron-sulfur subunit B family protein	4.10066	8.28539e-218	6.71531e-215		MA_RS17210	MA3299	methanogenesis marker 16 metalloprotein	-8.55638	4.43068e-39	3.59107e-36		MA_RS00030	MA0007	CBS domain-containing protein	0.117544	0.142882	0.428381		MA_RS00030	MA0007	CBS domain-containing protein	4.77325	4.89595	4.93195	4.7858	4.93129
MA_RS07025	NA	hypothetical protein	-0.371893	0.00198438	0.484734		MA_RS17205	MA3298	sulfopyruvate decarboxylase subunit beta	3.50162	6.10671e-203	4.24242e-200		MA_RS04345	MA0834	formylmethanofuran dehydrogenase subunit B	1.12123	2.59577e-35	1.80332e-32		MA_RS17205	MA3298	sulfopyruvate decarboxylase subunit beta	3.41456	4.29905e-191	2.98661e-188		MA_RS04345	MA0834	formylmethanofuran dehydrogenase subunit B	1.04238	1.02692e-30	7.13413e-28		MA_RS00035	MA0008	TraB/GumN family protein	0.0598089	0.41413	0.728114		MA_RS00035	MA0008	TraB/GumN family protein	4.36782	4.34739	4.59049	4.3151	4.4545
MA_RS07140	MA1376	AIR carboxylase family protein	0.321848	0.00171403	0.484734		MA_RS23780	MA4561	GAF domain-containing protein	3.60202	5.11923e-196	3.11185e-193		MA_RS16355	MA3128	FAD-dependent oxidoreductase	1.17365	3.12328e-34	1.89856e-31		MA_RS23780	MA4561	GAF domain-containing protein	3.42544	9.71831e-178	5.90752e-175		MA_RS16355	MA3128	FAD-dependent oxidoreductase	1.11394	1.25333e-30	7.61869e-28		MA_RS00040	MA0009	DUF4405 domain-containing protein	0.289521	0.428649	0.737623		MA_RS00040	MA0009	DUF4405 domain-containing protein	0.991232	1.71587	1.53945	1.29681	1.7168
MA_RS08500	MA1638	IS1634 family transposase	0.415172	0.000801541	0.484734		MA_RS00335	MA0065	ABC transporter substrate-binding protein	2.18566	9.98954e-178	5.39768e-175		MA_RS04635	MA0890	phosphate ABC transporter ATP-binding protein PstB	1.82111	1.39433e-33	7.53402e-31		MA_RS00335	MA0065	ABC transporter substrate-binding protein	2.09769	4.13902e-163	2.23645e-160		MA_RS02775	MA0529	B12-binding domain-containing protein	0.872878	1.49208e-29	8.0622e-27		MA_RS00045	MA0010	formylmethanofuran--tetrahydromethanopterin N-formyltransferase	0.140854	0.107582	0.367395		MA_RS00045	MA0010	formylmethanofuran--tetrahydromethanopterin N-formyltransferase	6.48515	6.65014	6.62933	6.49868	6.69695
MA_RS09630	MA1847	iron ABC transporter permease	-1.67396	0.0017852	0.484734		MA_RS04620	MA0887	phosphate ABC transporter substrate-binding protein PstS family protein	2.65689	3.1361e-174	1.52508e-171		MA_RS01490	MA0280	tungstate ABC transporter substrate-binding protein WtpA	-1.59768	1.9907e-32	9.68079e-30		MA_RS04620	MA0887	phosphate ABC transporter substrate-binding protein PstS family protein	2.40927	5.84577e-144	2.68982e-141		MA_RS01490	MA0280	tungstate ABC transporter substrate-binding protein WtpA	-1.5205	3.16579e-29	1.53952e-26		MA_RS00050	MA0011	chemotaxis protein CheD	0.161868	0.561666	0.831707		MA_RS00050	MA0011	chemotaxis protein CheD	1.86886	1.73335	2.264	1.08566	1.6935
MA_RS13925	MA2670	IS1634 family transposase	0.41004	0.000694717	0.484734		MA_RS21740	MA4165	methylcobalamin:CoM methyltransferase isozyme A	3.00187	6.11579e-145	2.70373e-142		MA_RS01625	MA0305	4Fe-4S binding protein	-0.886457	2.64099e-31	1.16756e-28		MA_RS21740	MA4165	methylcobalamin:CoM methyltransferase isozyme A	3.00513	6.0843e-144	2.68982e-141		MA_RS01625	MA0305	4Fe-4S binding protein	-0.856808	3.77659e-29	1.6696e-26		MA_RS00055	MA0012	chemotaxis protein CheC	-0.0376025	0.874152	0.969226		MA_RS00055	MA0012	chemotaxis protein CheC	1.7691	2.3662	1.93067	1.73441	1.98838
MA_RS16770	MA3212	thioredoxin	-0.326312	0.00192102	0.484734		MA_RS23750	MA4556	GTP-binding protein	3.36361	8.94112e-143	3.62339e-140		MA_RS08900	MA1714	aldehyde ferredoxin oxidoreductase family protein	0.88472	6.31236e-30	2.55809e-27		MA_RS23750	MA4556	GTP-binding protein	3.38745	6.3074e-139	2.55607e-136		MA_RS04635	MA0890	phosphate ABC transporter ATP-binding protein PstB	1.6692	1.95351e-28	7.91662e-26		MA_RS00060	MA0013	protein-glutamate O-methyltransferase CheR	0.0204294	0.887116	0.972728		MA_RS00060	MA0013	protein-glutamate O-methyltransferase CheR	1.80776	2.35469	2.43013	2.1322	2.2339
MA_RS17425	MA3338	IS1634 family transposase	0.412668	0.000587144	0.484734		MA_RS23680	MA4542	zinc metalloprotease HtpX	1.69093	2.3165e-122	8.66549e-120		MA_RS01620	MA0304	FmdE family protein	-0.928624	6.08802e-27	2.27739e-24		MA_RS23680	MA4542	zinc metalloprotease HtpX	1.70848	1.09722e-124	4.10444e-122		MA_RS21460	MA4113	50S ribosomal protein L31e	-0.991335	1.14873e-27	4.29713e-25		MA_RS00065	MA0014	chemotaxis protein CheA	0.030831	0.8887	0.973367		MA_RS00065	MA0014	chemotaxis protein CheA	0.894316	1.0903	1.06338	0.909676	1.19064
MA_RS17990	MA3445	ribosome small subunit-dependent GTPase A	0.544421	0.00049151	0.484734		MA_RS22710	MA4345	SO_0444 family Cu/Zn efflux transporter	-2.54483	8.02267e-110	2.78673e-107		MA_RS07910	MA1523	50S ribosomal protein L24e	-0.747956	2.35239e-26	8.17119e-24		MA_RS22710	MA4345	SO_0444 family Cu/Zn efflux transporter	-2.36018	5.42243e-94	1.88352e-91		MA_RS04950	MA0952	iron ABC transporter substrate-binding protein	1.31126	1.5498e-27	5.38333e-25		MA_RS00070	MA0015	chemotaxis protein CheB	0.290572	0.344605	0.673419		MA_RS00070	MA0015	chemotaxis protein CheB	0.581566	0.988783	0.794593	0.943118	0.82121
MA_RS19645	MA3771	IS1634 family transposase	0.380421	0.00143516	0.484734		MA_RS04470	MA0858	hydantoinase/oxoprolinase family protein	5.59485	1.41358e-92	4.58282e-90		MA_RS02775	MA0529	B12-binding domain-containing protein	0.805472	2.03497e-25	6.59736e-23		MA_RS04475	MA0859	methyltransferase cognate corrinoid protein	5.40038	7.84576e-82	2.5436e-79		MA_RS20445	MA3916	P-II family nitrogen regulator	1.25269	9.07218e-27	2.9412e-24		MA_RS00075	MA0016	response regulator	-0.946652	0.127077	0.402329		MA_RS00075	MA0016	response regulator	1.59364	1.42914	1.53227	1.05002	1.39825
MA_RS20030	MA3840	type I restriction endonuclease	-0.537706	0.00201047	0.484734		MA_RS04475	MA0859	methyltransferase cognate corrinoid protein	5.70584	4.22358e-91	1.28371e-88		MA_RS04340	MA0833	formylmethanofuran dehydrogenase subunit A	0.824559	5.26884e-24	1.6014e-21		MA_RS04470	MA0858	hydantoinase/oxoprolinase family protein	5.17676	5.17436e-80	1.57268e-77		MA_RS21895	MA4194	4Fe-4S binding protein	-1.25509	1.82028e-26	5.53251e-24		MA_RS00090	MA0018	response regulator	-0.0982296	0.476872	0.77301		MA_RS00090	MA0018	response regulator	4.24976	4.20352	4.48317	3.84164	4.56045
MA_RS20525	MA3932	methyltransferase domain-containing protein	0.387731	0.00112601	0.484734		MA_RS04630	MA0889	phosphate ABC transporter permease PstA	2.76582	3.76564e-90	1.0772e-87		MA_RS04470	MA0858	hydantoinase/oxoprolinase family protein	2.67782	1.98054e-22	5.35371e-20		MA_RS04630	MA0889	phosphate ABC transporter permease PstA	2.50221	4.29328e-75	1.22813e-72		MA_RS13970	MA2680	IS1182 family transposase	0.662744	4.20315e-25	1.20235e-22		MA_RS00095	MA0019	methyl-accepting chemotaxis protein	0.0215948	0.779523	0.936005		MA_RS00095	MA0019	methyl-accepting chemotaxis protein	3.53946	3.63666	3.65802	3.36049	3.51778
MA_RS22650	MA4336	hypothetical protein	-0.442426	0.00203328	0.484734		MA_RS22705	MA4344	metalloregulator ArsR/SmtB family transcription factor	-2.53584	1.62864e-79	4.40006e-77		MA_RS27765	NA	hypothetical protein	-1.0045	1.98163e-22	5.35371e-20		MA_RS23755	NA	hypothetical protein	7.89756	8.75753e-71	2.36599e-68		MA_RS05440	MA1045	IS1182 family transposase	0.665074	8.48436e-25	2.29219e-22		MA_RS00100	MA0020	chemotaxis protein CheW	0.128162	0.459741	0.76045		MA_RS00100	MA0020	chemotaxis protein CheW	2.84966	3.2347	3.10025	2.69415	2.9969
MA_RS23460	MA4497	DUF1673 domain-containing protein	1.02765	0.000834175	0.484734		MA_RS04830	MA0932	[trimethylamine--corrinoid protein] Co-methyltransferase	-1.90547	1.39185e-74	3.56239e-72		MA_RS04475	MA0859	methyltransferase cognate corrinoid protein	2.74129	2.42196e-22	6.19894e-20		MA_RS21745	MA4166	MFS transporter	3.53974	1.8684e-68	4.78212e-66		MA_RS08900	MA1714	aldehyde ferredoxin oxidoreductase family protein	0.794422	2.08097e-24	5.32618e-22		MA_RS00105	MA0021	GntP family permease	-0.0177517	0.91599	0.978787		MA_RS00105	MA0021	GntP family permease	1.46759	1.76121	1.91501	1.53926	1.75778
MA_RS23850	MA4574	Hsp20/alpha crystallin family protein	-0.359914	0.00142349	0.484734		MA_RS06815	MA1316	sodium:solute symporter	-1.34635	3.32197e-73	8.07737e-71		MA_RS19440	MA3731	nicotinamide-nucleotide adenylyltransferase	-0.890099	4.16224e-22	9.82386e-20		MA_RS06815	MA1316	sodium:solute symporter	-1.28992	3.34608e-67	8.13599e-65		MA_RS07910	MA1523	50S ribosomal protein L24e	-0.719457	2.3901e-24	5.81152e-22		MA_RS00110	MA0022	metal-dependent transcriptional regulator	0.00203886	0.992955	0.997947		MA_RS00110	MA0022	metal-dependent transcriptional regulator	2.64142	2.85225	2.49768	2.55784	2.47215
MA_RS24090	MA4616	TatD family hydrolase	-1.95623	0.00219071	0.497395		MA_RS23755	NA	hypothetical protein	7.37279	1.52275e-69	3.52625e-67		MA_RS23785	MA4562	hydantoinase/oxoprolinase family protein	1.10664	4.24226e-22	9.82386e-20		MA_RS22705	MA4344	metalloregulator ArsR/SmtB family transcription factor	-2.3166	1.07046e-65	2.47889e-63		MA_RS02470	MA0472	IS1182-like element ISMac1 family transposase	0.655721	7.17162e-24	1.66074e-21		MA_RS00115	MA0023	zinc ABC transporter substrate-binding protein	0.140111	0.340522	0.669887		MA_RS00115	MA0023	zinc ABC transporter substrate-binding protein	2.36002	2.61303	2.80904	2.51246	2.73491
MA_RS04230	MA0811	HIT domain-containing protein	0.818401	0.00242478	0.525515		MA_RS04635	MA0890	phosphate ABC transporter ATP-binding protein PstB	2.62035	1.63776e-69	3.6202e-67		MA_RS01645	MA0309	formylmethanofuran dehydrogenase subunit B	-0.601405	8.25138e-22	1.82393e-19		MA_RS04635	MA0890	phosphate ABC transporter ATP-binding protein PstB	2.46844	8.66266e-62	1.91484e-59		MA_RS22075	MA4227	IS1182 family transposase	0.660276	8.76299e-24	1.93702e-21		MA_RS00120	MA0024	ABC transporter ATP-binding protein	0.0659839	0.568459	0.834821		MA_RS00120	MA0024	ABC transporter ATP-binding protein	4.40428	4.38283	4.5248	4.3674	4.29555
MA_RS04445	MA0853	ATP-binding cassette domain-containing protein	-0.877809	0.00287098	0.536922		MA_RS08900	MA1714	aldehyde ferredoxin oxidoreductase family protein	1.32824	2.05611e-65	4.34732e-63		MA_RS16345	MA3126	CoB--CoM heterodisulfide reductase iron-sulfur subunit B family protein	1.31692	1.21869e-21	2.57673e-19		MA_RS04830	MA0932	[trimethylamine--corrinoid protein] Co-methyltransferase	-1.69742	5.12164e-59	1.08289e-56		MA_RS04905	MA0944	IS1182-like element ISMac1 family transposase	0.652046	2.22583e-23	4.70619e-21		MA_RS00125	MA0025	metal ABC transporter permease	0.137266	0.232805	0.556876		MA_RS00125	MA0025	metal ABC transporter permease	3.78766	3.92408	3.93386	3.85038	3.99431
MA_RS08025	MA1545	ABC transporter permease	0.903558	0.00281826	0.536922		MA_RS21745	MA4166	MFS transporter	3.41643	2.04732e-64	4.14838e-62		MA_RS20445	MA3916	P-II family nitrogen regulator	1.10365	2.01193e-21	4.07666e-19		MA_RS08900	MA1714	aldehyde ferredoxin oxidoreductase family protein	1.23795	5.7737e-57	1.1699e-54		MA_RS02765	MA0528	[trimethylamine--corrinoid protein] Co-methyltransferase	0.706329	4.4133e-22	8.94245e-20		MA_RS00130	MA0026	hypothetical protein	0.238629	0.00225544	0.0228504		MA_RS00130	MA0026	hypothetical protein	6.00353	6.02385	6.06201	5.90763	6.16848
MA_RS11270	MA2172	beta-1,4-galactosyltransferase	1.87098	0.00286927	0.536922		MA_RS21735	MA4164	corrinoid protein	2.78608	9.96073e-51	1.93756e-48		MA_RS04335	MA0832	formylmethanofuran dehydrogenase subunit C	0.794657	3.43211e-21	6.67613e-19		MA_RS23775	MA4560	winged helix-turn-helix domain-containing protein	2.82785	2.0554e-52	3.99817e-50		MA_RS01620	MA0304	FmdE family protein	-0.837221	6.02539e-22	1.17206e-19		MA_RS00135	MA0027	transposase	-0.362396	8.37278e-05	0.00139441		MA_RS00135	MA0027	transposase	0.37551	0.406691	0.489821	0.375979	0.346646
MA_RS28750	NA	hypothetical protein	-0.408926	0.00292785	0.536922		MA_RS23775	MA4560	winged helix-turn-helix domain-containing protein	2.57938	7.79974e-48	1.45885e-45		MA_RS21785	MA4174	4Fe-4S binding protein	-1.84437	1.16174e-20	2.1729e-18		MA_RS21735	MA4164	corrinoid protein	2.76053	1.49889e-49	2.8035e-47		MA_RS19440	MA3731	nicotinamide-nucleotide adenylyltransferase	-0.885452	7.84739e-22	1.46776e-19		MA_RS00145	MA0029	PGF-CTERM sorting domain-containing protein	-0.340793	0.0482741	0.227698		MA_RS00145	MA0029	PGF-CTERM sorting domain-containing protein	2.09738	2.04855	1.98386	1.57998	1.79851
MA_RS07820	MA1507	F420H2 dehydrogenase subunit FpoO	0.201421	0.00389894	0.688524		MA_RS17210	MA3299	methanogenesis marker 16 metalloprotein	-8.31089	8.27212e-44	1.4899e-41		MA_RS04950	MA0952	iron ABC transporter substrate-binding protein	1.10521	1.98404e-20	3.57347e-18		MA_RS17210	MA3299	methanogenesis marker 16 metalloprotein	-8.13233	5.479e-42	9.86828e-40		MA_RS27765	NA	hypothetical protein	-0.964144	1.06577e-20	1.85102e-18		MA_RS00155	MA0030	class I SAM-dependent methyltransferase	0.256894	0.122981	0.394737		MA_RS00155	MA0030	class I SAM-dependent methyltransferase	1.94884	2.11611	2.39235	1.97411	2.39714
MA_RS22190	MA4250	ABC transporter permease	0.627755	0.00417086	0.710237		MA_RS16260	MA3108	cation:proton antiporter	0.997967	6.48433e-37	1.12619e-34		MA_RS02765	MA0528	[trimethylamine--corrinoid protein] Co-methyltransferase	0.659467	1.86817e-19	3.2446e-17		MA_RS04625	MA0888	phosphate ABC transporter permease subunit PstC	2.49862	3.76737e-36	6.54312e-34		MA_RS24010	MA4601	ABC transporter substrate-binding protein	0.81445	1.9569e-20	3.28153e-18		MA_RS00160	MA0031	pyruvate synthase subunit PorB	-0.0910153	0.205472	0.528098		MA_RS00160	MA0031	pyruvate synthase subunit PorB	7.36092	7.55843	7.47459	7.29722	7.52327
MA_RS10795	MA2078	flavodoxin domain-containing protein	-0.317073	0.00481803	0.770474		MA_RS04625	MA0888	phosphate ABC transporter permease subunit PstC	2.47397	1.10734e-35	1.8569e-33		MA_RS21460	MA4113	50S ribosomal protein L31e	-0.814223	3.44684e-19	5.78e-17		MA_RS16260	MA3108	cation:proton antiporter	0.987893	1.17515e-35	1.97061e-33		MA_RS21785	MA4174	4Fe-4S binding protein	-1.82015	6.39305e-20	1.03631e-17		MA_RS00165	MA0032	pyruvate synthase subunit PorA	-0.165051	0.0373595	0.19066		MA_RS00165	MA0032	pyruvate synthase subunit PorA	8.02581	8.26647	8.07458	7.99546	8.25486
MA_RS18970	MA3639	hypothetical protein	0.379746	0.00484778	0.770474		MA_RS22945	MA4389	GTP-binding protein	0.798237	1.74772e-34	2.83305e-32		MA_RS17605	MA3373	dihydroxy-acid dehydratase	-0.666629	1.5672e-18	2.54043e-16		MA_RS26685	NA	hypothetical protein	0.842041	2.10407e-32	3.41069e-30		MA_RS04340	MA0833	formylmethanofuran dehydrogenase subunit A	0.744297	7.79816e-20	1.2233e-17		MA_RS00170	MA0033	pyruvate synthase subunit PorD	-0.185007	0.0290086	0.160014		MA_RS00170	MA0033	pyruvate synthase subunit PorD	7.48313	7.51467	7.37049	7.28779	7.44454
MA_RS24810	MA3765	polysaccharide pyruvyl transferase family protein	0.321717	0.00539811	0.830264		MA_RS07910	MA1523	50S ribosomal protein L24e	-0.859097	8.84283e-34	1.38718e-31		MA_RS07145	MA1377	chorismate mutase	1.07994	1.87029e-18	2.93395e-16		MA_RS22945	MA4389	GTP-binding protein	0.76461	1.31801e-31	2.06757e-29		MA_RS16770	MA3212	thioredoxin	-0.975461	1.00254e-19	1.52355e-17		MA_RS00175	MA0034	pyruvate ferredoxin oxidoreductase subunit gamma	-0.127948	0.059998	0.259134		MA_RS00175	MA0034	pyruvate ferredoxin oxidoreductase subunit gamma	7.37835	7.58826	7.52812	7.24614	7.5902
MA_RS00145	MA0029	PGF-CTERM sorting domain-containing protein	-0.45794	0.00680261	0.831663		MA_RS22935	MA4386	TCP-1/cpn60 chaperonin family protein	0.784608	8.82873e-33	1.34169e-30		MA_RS05440	MA1045	IS1182 family transposase	0.557212	4.22323e-18	6.41799e-16		MA_RS07910	MA1523	50S ribosomal protein L24e	-0.830599	1.76099e-31	2.67616e-29		MA_RS10160	MA1948	IS1182-like element ISMac1 family transposase	0.630677	1.77892e-19	2.62148e-17		MA_RS00180	MA0035	tRNA dihydrouridine synthase DusB	-0.370667	0.177427	0.490522		MA_RS00180	MA0035	tRNA dihydrouridine synthase DusB	2.68809	2.73226	3.14403	2.13677	2.78533
MA_RS00270	MA0053	methionine synthase	0.351749	0.00604411	0.831663		MA_RS26685	NA	hypothetical protein	0.83809	3.25297e-32	4.79369e-30		MA_RS13970	MA2680	IS1182 family transposase	0.54984	5.34133e-18	7.87118e-16		MA_RS05165	MA0989	MerR family transcriptional regulator	1.5341	4.13766e-31	6.0974e-29		MA_RS24210	MA4641	MotA/TolQ/ExbB proton channel family protein	1.08319	5.15952e-19	7.37962e-17		MA_RS00185	MA0036	S26 family signal peptidase	-0.104722	0.442458	0.746073		MA_RS00185	MA0036	S26 family signal peptidase	3.47649	3.52189	3.58879	3.17564	3.54617
MA_RS04535	MA0871	hypothetical protein	0.572472	0.00672363	0.831663		MA_RS04345	MA0834	formylmethanofuran dehydrogenase subunit B	1.05735	1.47354e-31	2.10759e-29		MA_RS01455	MA0274	tetrahydromethanopterin S-methyltransferase subunit C	-0.621753	8.8208e-18	1.26163e-15		MA_RS27790	NA	hypothetical protein	1.50087	6.56343e-29	9.38764e-27		MA_RS22925	MA4384	cobalamin-dependent protein	-0.576501	7.66925e-19	1.06559e-16		MA_RS00190	MA0037	DNA-directed DNA polymerase II small subunit	-0.0317115	0.703715	0.907092		MA_RS00190	MA0037	DNA-directed DNA polymerase II small subunit	3.57621	3.89325	3.91559	3.63214	3.88461
MA_RS11810	MA2277	hypothetical protein	-0.964733	0.00603486	0.831663		MA_RS05165	MA0989	MerR family transcriptional regulator	1.52741	1.62065e-31	2.25178e-29		MA_RS21895	MA4194	4Fe-4S binding protein	-1.00717	1.62262e-17	2.25451e-15		MA_RS00330	MA0064	ABC transporter permease	1.47726	2.85145e-28	3.85183e-26		MA_RS13345	MA2566	IS1182 family transposase	0.632404	1.07839e-18	1.45672e-16		MA_RS00195	MA0038	thioesterase family protein	0.440756	0.00599291	0.049733		MA_RS00195	MA0038	thioesterase family protein	3.37335	3.5623	3.3296	3.3066	3.22924
MA_RS12365	MA2384	DNRLRE domain-containing protein	0.631461	0.00600548	0.831663		MA_RS04460	MA0856	GTP-binding protein	0.761289	5.24779e-28	7.08889e-26		MA_RS04625	MA0888	phosphate ABC transporter permease subunit PstC	1.68772	2.08914e-17	2.82208e-15		MA_RS22935	MA4386	TCP-1/cpn60 chaperonin family protein	0.721954	5.55868e-28	7.30591e-26		MA_RS07145	MA1377	chorismate mutase	1.08755	2.02925e-18	2.66709e-16		MA_RS00200	MA0039	DUF2099 family protein	0.612375	2.21542e-06	5.95226e-05		MA_RS00200	MA0039	DUF2099 family protein	2.92083	3.48715	3.35832	3.13325	3.3717
MA_RS20945	NA	PDGLE domain-containing protein	0.382287	0.00664955	0.831663		MA_RS04465	MA0857	TCP-1/cpn60 chaperonin family protein	0.719546	9.61111e-28	1.26321e-25		MA_RS04905	MA0944	IS1182-like element ISMac1 family transposase	0.551444	2.25745e-17	2.96702e-15		MA_RS04460	MA0856	GTP-binding protein	0.75743	1.33272e-27	1.70554e-25		MA_RS04475	MA0859	methyltransferase cognate corrinoid protein	2.43583	5.60416e-18	7.17185e-16		MA_RS00205	MA0040	4-demethylwyosine synthase TYW1	-0.253385	0.0184827	0.117186		MA_RS00205	MA0040	4-demethylwyosine synthase TYW1	4.01695	4.43288	4.52392	4.00407	4.12824
MA_RS21675	MA4154	hypothetical protein	0.218187	0.00663777	0.831663		MA_RS04340	MA0833	formylmethanofuran dehydrogenase subunit A	0.88544	2.04232e-27	2.61364e-25		MA_RS22075	MA4227	IS1182 family transposase	0.547877	4.54168e-17	5.81215e-15		MA_RS12160	MA2346	phosphate uptake regulator PhoU	0.960385	1.70573e-27	2.12692e-25		MA_RS04625	MA0888	phosphate ABC transporter permease subunit PstC	1.71237	8.97284e-18	1.11884e-15		MA_RS00210	MA0041	hypothetical protein	-0.0482458	0.781787	0.936732		MA_RS00210	MA0041	hypothetical protein	4.58725	4.54562	4.6907	3.92607	4.56436
MA_RS28350	MA0733	GyrI-like domain-containing protein	1.8356	0.00674144	0.831663		MA_RS28075	NA	hypothetical protein	-1.03118	3.35392e-27	4.18208e-25		MA_RS22715	MA4346	PspC domain-containing protein	-1.4397	5.38898e-17	6.71965e-15		MA_RS04345	MA0834	formylmethanofuran dehydrogenase subunit B	0.978499	3.0987e-27	3.76724e-25		MA_RS00765	MA0145	methyltransferase cognate corrinoid protein	0.539946	2.37269e-17	2.8846e-15		MA_RS00215	MA0042	peptide chain release factor aRF-1	-0.0610799	0.506453	0.797741		MA_RS00215	MA0042	peptide chain release factor aRF-1	5.19621	5.28665	5.4378	5.2105	5.43858
MA_RS03055	MA0582	hydroxymethylbilane synthase	0.199812	0.00836678	0.858921		MA_RS00330	MA0064	ABC transporter permease	1.42546	1.01071e-26	1.22878e-24		MA_RS02470	MA0472	IS1182-like element ISMac1 family transposase	0.536717	1.00949e-16	1.22729e-14		MA_RS21895	MA4194	4Fe-4S binding protein	-1.29173	3.96552e-27	4.70349e-25		MA_RS23785	MA4562	hydantoinase/oxoprolinase family protein	0.971352	2.60298e-17	3.08738e-15		MA_RS00220	MA0043	arginine--tRNA ligase	-0.0187734	0.757007	0.927286		MA_RS00220	MA0043	arginine--tRNA ligase	5.27451	5.40478	5.44887	5.27111	5.4323
MA_RS07500	MA1444	RNA polymerase Rpb4 family protein	-0.353199	0.00864686	0.858921		MA_RS04335	MA0832	formylmethanofuran dehydrogenase subunit C	0.883305	9.49696e-26	1.12643e-23		MA_RS23765	MA4558	cobalamin-dependent protein	1.47388	2.51094e-16	2.97822e-14		MA_RS04465	MA0857	TCP-1/cpn60 chaperonin family protein	0.692394	8.83548e-26	1.02302e-23		MA_RS01455	MA0274	tetrahydromethanopterin S-methyltransferase subunit C	-0.612617	2.77626e-17	3.14849e-15		MA_RS00230	MA0045	hypothetical protein	0.181414	0.239042	0.567332		MA_RS00230	MA0045	hypothetical protein	4.28871	4.09317	4.05005	3.88356	3.96275
MA_RS13265	MA2551	winged helix-turn-helix domain-containing protein	-0.871608	0.00851324	0.858921		MA_RS04510	MA0866	phosphate uptake regulator PhoU	-0.833345	1.00614e-25	1.16497e-23		MA_RS18870	MA3619	non-histone chromosomal MC1 family protein	-0.748524	3.56865e-16	4.13199e-14		MA_RS23960	MA4591	2-amino-3,7-dideoxy-D-threo-hept-6-ulosonate synthase	-0.969821	1.44795e-25	1.63754e-23		MA_RS22715	MA4346	PspC domain-containing protein	-1.45937	2.78399e-17	3.14849e-15		MA_RS00235	MA0046	hypothetical protein	0.33033	0.0749789	0.29548		MA_RS00235	MA0046	hypothetical protein	2.23363	2.6067	2.76779	2.1751	2.45431
MA_RS15890	MA3034	uroporphyrinogen-III synthase	-0.293461	0.00830679	0.858921		MA_RS12160	MA2346	phosphate uptake regulator PhoU	0.913615	1.35208e-25	1.5291e-23		MA_RS03795	MA0725	ferredoxin domain-containing protein	-0.898982	4.22152e-16	4.66574e-14		MA_RS18380	MA3516	dihydropteroate synthase	0.883956	3.71409e-25	4.10491e-23		MA_RS07180	MA1384	6-phospho-3-hexuloisomerase	0.736804	6.82519e-17	7.54339e-15		MA_RS00240	MA0047	hypothetical protein	-0.0253806	0.899864	0.975832		MA_RS00240	MA0047	hypothetical protein	2.18415	2.03831	2.26298	2.04877	1.89497
MA_RS19490	MA3740	NAD(P)H-dependent oxidoreductase	-0.413115	0.00824104	0.858921		MA_RS18380	MA3516	dihydropteroate synthase	0.877223	2.99667e-25	3.31201e-23		MA_RS16350	MA3127	4Fe-4S dicluster domain-containing protein	1.10402	7.34081e-16	7.93297e-14		MA_RS28075	NA	hypothetical protein	-0.992566	6.48598e-25	7.00918e-23		MA_RS21450	MA4111	50S ribosomal protein L18Ae	-0.90461	7.50664e-17	8.11217e-15		MA_RS00245	MA0048	hypothetical protein	0.0918938	0.900228	0.975832		MA_RS00245	MA0048	hypothetical protein	0.525443	1.07254	0.392724	0.405218	0.755474
MA_RS22805	MA4360	ABC transporter ATP-binding protein	-1.06763	0.00847816	0.858921		MA_RS27790	NA	hypothetical protein	1.34639	3.2884e-24	3.55367e-22		MA_RS24210	MA4641	MotA/TolQ/ExbB proton channel family protein	0.965056	8.13205e-16	8.59699e-14		MA_RS21460	MA4113	50S ribosomal protein L31e	-0.935575	1.28033e-24	1.35354e-22		MA_RS18870	MA3619	non-histone chromosomal MC1 family protein	-0.766586	8.82215e-17	9.32655e-15		MA_RS00250	MA0049	type II toxin-antitoxin system RelE/ParE family toxin	0.473407	0.278627	0.611445		MA_RS00250	MA0049	type II toxin-antitoxin system RelE/ParE family toxin	1.87264	1.85724	1.56081	2.00266	1.73901
MA_RS23985	MA4596	HEAT repeat domain-containing protein	-0.304721	0.00855326	0.858921		MA_RS19750	MA3791	acetolactate synthase small subunit	0.69951	1.65913e-23	1.75398e-21		MA_RS00765	MA0145	methyltransferase cognate corrinoid protein	0.512583	8.34074e-16	8.63e-14		MA_RS16245	MA3104	phosphate uptake regulator PhoU	0.916092	1.90093e-24	1.96686e-22		MA_RS03795	MA0725	ferredoxin domain-containing protein	-0.923089	9.94214e-17	1.02869e-14		MA_RS00255	MA0050	ATP-binding protein	-0.0670006	0.658913	0.889008		MA_RS00255	MA0050	ATP-binding protein	1.8903	1.95254	2.17073	2.06838	2.04875
MA_RS25085	NA	hypothetical protein	-0.710344	0.00862938	0.858921		MA_RS16245	MA3104	phosphate uptake regulator PhoU	0.884563	2.57125e-23	2.66042e-21		MA_RS21100	MA4042	thiolase domain-containing protein	0.53846	3.23728e-15	3.27977e-13		MA_RS19175	MA3679	glycosyltransferase family 4 protein	0.808583	2.62483e-24	2.65928e-22		MA_RS04470	MA0858	hydantoinase/oxoprolinase family protein	2.25973	1.6246e-16	1.64592e-14		MA_RS00260	MA0051	asparagine synthetase B	0.486359	0.00163126	0.0177468		MA_RS00260	MA0051	asparagine synthetase B	1.61075	1.52579	1.49196	1.41224	1.47674
MA_RS26785	NA	hypothetical protein	0.764583	0.00737866	0.858921		MA_RS01490	MA0280	tungstate ABC transporter substrate-binding protein WtpA	-1.32667	3.98013e-23	4.03237e-21		MA_RS22925	MA4384	cobalamin-dependent protein	-0.510207	4.30465e-15	4.27215e-13		MA_RS25375	MA4672	DNA-directed RNA polymerase subunit P	-1.00741	6.71053e-24	6.65986e-22		MA_RS17310	MA3313	IS1182 family transposase	0.507244	2.65509e-16	2.63504e-14		MA_RS00270	MA0053	methionine synthase	-0.119998	0.346255	0.674075		MA_RS00270	MA0053	methionine synthase	2.94141	3.57988	3.34446	3.52403	3.50771
MA_RS04420	MA0848	hypothetical protein	-0.312976	0.00905704	0.873123		MA_RS01455	MA0274	tetrahydromethanopterin S-methyltransferase subunit C	-0.693054	1.16951e-21	1.13747e-19		MA_RS28750	NA	hypothetical protein	1.03292	6.19631e-15	6.02653e-13		MA_RS04340	MA0833	formylmethanofuran dehydrogenase subunit A	0.805177	6.26801e-23	6.09626e-21		MA_RS22650	MA4336	hypothetical protein	-1.18045	5.76832e-16	5.61026e-14		MA_RS00275	MA0054	methionine synthase	0.0172954	0.880351	0.971804		MA_RS00275	MA0054	methionine synthase	3.4578	3.52337	3.5064	3.44868	3.54789
MA_RS04620	MA0887	phosphate ABC transporter substrate-binding protein PstS family protein	-0.247623	0.0101936	0.873123		MA_RS17995	MA3446	DUF362 domain-containing protein	-0.948536	1.71518e-21	1.63548e-19		MA_RS21915	MA4198	DUF366 family protein	-1.06951	7.73341e-15	7.37404e-13		MA_RS19750	MA3791	acetolactate synthase small subunit	0.663337	3.32219e-21	3.16781e-19		MA_RS04390	MA0842	ABC transporter permease	1.15337	8.52866e-16	8.13233e-14		MA_RS00280	MA0055	type II toxin-antitoxin system ParD family antitoxin	1.52439	0.0679858	0.278296		MA_RS00280	MA0055	type II toxin-antitoxin system ParD family antitoxin	0.806942	0.944698	1.24531	1.01116	1.03042
MA_RS04945	MA0951	iron ABC transporter permease	0.322069	0.0100862	0.873123		MA_RS08400	MA1617	methanol--corrinoid protein MtaC	1.01341	1.80302e-21	1.68617e-19		MA_RS26235	MA1892	pentapeptide repeat-containing protein	0.79806	1.64483e-14	1.53823e-12		MA_RS01455	MA0274	tetrahydromethanopterin S-methyltransferase subunit C	-0.683917	4.20467e-21	3.93217e-19		MA_RS21100	MA4042	thiolase domain-containing protein	0.550113	9.18621e-16	8.59087e-14		MA_RS00290	MA0056	TRAM domain-containing protein	0.0533404	0.766514	0.932528		MA_RS00290	MA0056	TRAM domain-containing protein	7.41725	7.48988	7.67896	7.1949	7.35531
MA_RS07395	MA1425	IS66-like element ISMac24 family transposase	-0.351238	0.00964996	0.873123		MA_RS23710	MA4548	methyl-coenzyme M reductase I operon protein C	0.531703	3.90164e-21	3.57994e-19		MA_RS29040	MA4136	hypothetical protein	0.867275	3.74399e-14	3.43529e-12		MA_RS17995	MA3446	DUF362 domain-containing protein	-0.936079	7.4957e-21	6.87766e-19		MA_RS17605	MA3373	dihydroxy-acid dehydratase	-0.610099	1.06452e-15	9.76744e-14		MA_RS00295	MA0057	TRAM domain-containing protein	0.170517	0.157579	0.457769		MA_RS00295	MA0057	TRAM domain-containing protein	6.37582	6.34314	6.63826	6.12692	6.35771
MA_RS12640	MA2434	alternate F1F0 ATPase, F1 subunit alpha	0.438161	0.00927623	0.873123		MA_RS23960	MA4591	2-amino-3,7-dideoxy-D-threo-hept-6-ulosonate synthase	-0.862888	1.1797e-20	1.06238e-18		MA_RS01820	MA0344	MotA/TolQ/ExbB proton channel family protein	0.889446	2.8451e-13	2.56217e-11		MA_RS01490	MA0280	tungstate ABC transporter substrate-binding protein WtpA	-1.2495	1.74397e-20	1.57054e-18		MA_RS04385	MA0841	methyltransferase domain-containing protein	1.17688	2.13474e-15	1.92245e-13		MA_RS00300	MA0058	TRAM domain-containing protein	0.0234322	0.832596	0.954032		MA_RS00300	MA0058	TRAM domain-containing protein	7.32553	7.21995	7.30121	7.10303	7.22741
MA_RS23450	MA4494	DUF1673 domain-containing protein	-0.962495	0.0100105	0.873123		MA_RS22610	MA4329	phosphomethylpyrimidine synthase ThiC	-0.792511	2.0357e-20	1.79993e-18		MA_RS04510	MA0866	phosphate uptake regulator PhoU	-0.567001	4.86507e-13	4.30161e-11		MA_RS02775	MA0529	B12-binding domain-containing protein	0.717118	1.80613e-20	1.59694e-18		MA_RS12585	MA2425	[dimethylamine--corrinoid protein] Co-methyltransferase	0.603375	2.18472e-15	1.93169e-13		MA_RS00305	MA0059	TRAM domain-containing protein	0.068517	0.371966	0.69644		MA_RS00305	MA0059	TRAM domain-containing protein	8.2609	8.45043	8.48742	8.24315	8.37373
MA_RS24415	MA1332	hypothetical protein	-1.21457	0.00939535	0.873123		MA_RS07145	MA1377	chorismate mutase	1.11831	1.3614e-19	1.18223e-17		MA_RS01430	MA0269	tetrahydromethanopterin S-methyltransferase subunit H	-0.496644	1.00224e-12	8.70339e-11		MA_RS23965	MA4592	3-dehydroquinate synthase II	-0.967036	5.15568e-20	4.47716e-18		MA_RS16345	MA3126	CoB--CoM heterodisulfide reductase iron-sulfur subunit B family protein	1.07705	3.38453e-15	2.9391e-13		MA_RS00310	MA0060	DUF1670 domain-containing protein	0.0195179	0.911685	0.978077		MA_RS00310	MA0060	DUF1670 domain-containing protein	0.727273	0.692724	1.02853	0.632762	0.863659
MA_RS27035	NA	hypothetical protein	0.619579	0.010621	0.873123		MA_RS19175	MA3679	glycosyltransferase family 4 protein	0.706875	2.8028e-19	2.39123e-17		MA_RS04325	MA0830	hypothetical protein	-0.501935	1.36085e-12	1.16102e-10		MA_RS15150	MA2888	histone deacetylase	0.682265	6.46203e-20	5.51313e-18		MA_RS21915	MA4198	DUF366 family protein	-1.08439	4.2423e-15	3.61935e-13		MA_RS00315	MA0061	DUF1670 domain-containing protein	0.0171723	0.897318	0.974722		MA_RS00315	MA0061	DUF1670 domain-containing protein	1.49463	1.6105	1.57639	1.47198	1.63973
MA_RS29210	NA	hypothetical protein	1.17728	0.0103946	0.873123		MA_RS25375	MA4672	DNA-directed RNA polymerase subunit P	-0.884507	7.4222e-19	6.22313e-17		MA_RS04385	MA0841	methyltransferase domain-containing protein	1.02886	1.95695e-12	1.63401e-10		MA_RS07145	MA1377	chorismate mutase	1.12593	1.51035e-19	1.26635e-17		MA_RS28090	NA	hypothetical protein	-0.846588	5.62971e-15	4.72022e-13		MA_RS00320	MA0062	hypothetical protein	-0.321718	0.0227507	0.137096		MA_RS00320	MA0062	hypothetical protein	3.56002	3.65106	4.08236	3.27337	3.7241
MA_RS08455	MA1628	PAS domain S-box protein	-0.474196	0.0108375	0.875815		MA_RS21895	MA4194	4Fe-4S binding protein	-1.04381	3.56413e-18	2.93769e-16		MA_RS10160	MA1948	IS1182-like element ISMac1 family transposase	0.487964	1.98245e-12	1.63401e-10		MA_RS04510	MA0866	phosphate uptake regulator PhoU	-0.716393	3.31689e-19	2.7339e-17		MA_RS18215	MA3485	twin-arginine translocase TatA/TatE family subunit	-0.951928	8.86782e-15	7.30919e-13		MA_RS00325	MA0063	ATP-binding cassette domain-containing protein	0.56183	8.92137e-05	0.00145099		MA_RS00325	MA0063	ATP-binding cassette domain-containing protein	3.08626	3.31877	3.71155	2.84109	3.32254
MA_RS09070	MA1747	energy-coupling factor ABC transporter ATP-binding protein	0.589589	0.0118695	0.884277		MA_RS21100	MA4042	thiolase domain-containing protein	0.586106	1.00523e-17	8.14739e-16		MA_RS07180	MA1384	6-phospho-3-hexuloisomerase	0.616988	2.09198e-12	1.69555e-10		MA_RS22610	MA4329	phosphomethylpyrimidine synthase ThiC	-0.758771	7.77428e-19	6.30105e-17		MA_RS25375	MA4672	DNA-directed RNA polymerase subunit P	-0.749917	1.27326e-14	1.03197e-12		MA_RS00330	MA0064	ABC transporter permease	0.952197	4.96017e-13	3.95431e-11		MA_RS00330	MA0064	ABC transporter permease	4.011	3.99909	4.21754	3.92871	4.03267
MA_RS10310	MA1979	DNA repair protein RadC	0.772084	0.0114265	0.884277		MA_RS18410	MA3524	transcriptional regulator	0.586362	1.09529e-17	8.73183e-16		MA_RS17200	MA3297	cysteate synthase	0.891919	2.2755e-12	1.81406e-10		MA_RS21100	MA4042	thiolase domain-containing protein	0.597759	2.59533e-18	2.06903e-16		MA_RS02760	MA0527	B12-binding domain-containing protein	0.562578	1.83465e-14	1.46261e-12		MA_RS00335	MA0065	ABC transporter substrate-binding protein	2.02864	3.53277e-155	2.86331e-152		MA_RS00335	MA0065	ABC transporter substrate-binding protein	5.21796	5.33811	5.37035	5.02744	5.25317
MA_RS11000	MA2119	McrB family protein	-0.286518	0.0117703	0.884277		MA_RS25245	MA1687	phosphoribosyltransferase	1.32935	2.8785e-17	2.25776e-15		MA_RS22610	MA4329	phosphomethylpyrimidine synthase ThiC	-0.597657	2.76633e-12	2.16978e-10		MA_RS07665	MA1477	nucleotide exchange factor GrpE	-0.830884	4.10292e-18	3.21815e-16		MA_RS02300	MA0439	2-amino-3,7-dideoxy-D-threo-hept-6-ulosonate synthase	-0.625688	2.49152e-14	1.95423e-12		MA_RS00345	MA0067	helix-turn-helix domain-containing protein	0.617485	9.65752e-07	2.81225e-05		MA_RS00345	MA0067	helix-turn-helix domain-containing protein	4.31328	4.14776	4.36343	4.1473	4.32369
MA_RS20435	MA3914	cache domain-containing protein	0.360741	0.0117107	0.884277		MA_RS23955	MA4590	GMP synthase subunit A	-0.828661	3.26901e-17	2.52336e-15		MA_RS22920	MA4383	winged helix-turn-helix domain-containing protein	-0.650258	2.83941e-12	2.19175e-10		MA_RS01450	MA0273	tetrahydromethanopterin S-methyltransferase subunit B	-0.674268	4.35921e-18	3.3649e-16		MA_RS21690	MA4157	V-type ATP synthase subunit F	0.526313	3.66027e-14	2.82538e-12		MA_RS00350	MA0068	hypothetical protein	0.13107	0.0148791	0.100635		MA_RS00350	MA0068	hypothetical protein	6.49454	6.58619	6.63273	6.49957	6.62072
MA_RS26010	MA3843	hypothetical protein	-2.78873	0.0115934	0.884277		MA_RS02775	MA0529	B12-binding domain-containing protein	0.649712	4.35001e-17	3.30532e-15		MA_RS04560	MA0876	hypothetical protein	2.02813	2.95724e-12	2.22441e-10		MA_RS12585	MA2425	[dimethylamine--corrinoid protein] Co-methyltransferase	0.658912	4.78623e-18	3.63679e-16		MA_RS09260	MA1782	ribonuclease P protein component 3	-0.548966	6.12311e-14	4.6526e-12		MA_RS00355	MA0069	thiamine-phosphate kinase	-0.129044	0.154551	0.451671		MA_RS00355	MA0069	thiamine-phosphate kinase	4.2262	4.25949	4.32904	4.04129	4.38114
MA_RS12880	MA2477	ABC transporter substrate-binding protein	-0.47516	0.0126063	0.92472		MA_RS04935	MA0949	30S ribosomal protein S15	-0.607206	7.01355e-17	5.24722e-15		MA_RS21450	MA4111	50S ribosomal protein L18Ae	-0.756405	2.9732e-12	2.22441e-10		MA_RS23710	MA4548	methyl-coenzyme M reductase I operon protein C	0.487007	5.58172e-18	4.17599e-16		MA_RS01820	MA0344	MotA/TolQ/ExbB proton channel family protein	0.923111	6.84355e-14	5.12003e-12		MA_RS00365	MA0071	anaerobic ribonucleoside-triphosphate reductase activating protein	0.267919	0.0147189	0.0999694		MA_RS00365	MA0071	anaerobic ribonucleoside-triphosphate reductase activating protein	3.77693	4.11108	4.03329	3.51609	4.03199
MA_RS03455	MA0657	FAD:protein FMN transferase	-0.417552	0.0131542	0.950289		MA_RS04640	MA0891	phosphate signaling complex protein PhoU	1.30424	7.6098e-17	5.60704e-15		MA_RS08620	MA1663	hypothetical protein	-1.55339	3.42515e-12	2.52371e-10		MA_RS04640	MA0891	phosphate signaling complex protein PhoU	1.3774	5.67641e-18	4.18248e-16		MA_RS26235	MA1892	pentapeptide repeat-containing protein	0.779861	1.00013e-13	7.36914e-12		MA_RS00370	MA0072	anaerobic ribonucleoside-triphosphate reductase	0.167878	0.00694981	0.0563282		MA_RS00370	MA0072	anaerobic ribonucleoside-triphosphate reductase	6.49302	6.66005	6.57197	6.3958	6.69718
MA_RS12635	MA2433	F0F1 ATP synthase subunit gamma	0.61462	0.0136143	0.968853		MA_RS13625	MA2615	AIM24 family protein	-0.587347	9.33801e-17	6.77772e-15		MA_RS13625	MA2615	AIM24 family protein	-0.488313	3.66302e-12	2.6587e-10		MA_RS04935	MA0949	30S ribosomal protein S15	-0.629032	5.97771e-18	4.33875e-16		MA_RS01450	MA0273	tetrahydromethanopterin S-methyltransferase subunit B	-0.576862	1.03537e-13	7.40442e-12		MA_RS00375	NA	glutaredoxin family protein	0.369724	0.00105368	0.0123174		MA_RS00375	NA	glutaredoxin family protein	5.55153	5.64751	5.51309	5.26952	5.68421
MA_RS00005	MA0001	ORC1-type DNA replication protein	0.0770128	0.327517	0.999259		MA_RS21460	MA4113	50S ribosomal protein L31e	-0.758463	1.00725e-16	7.20329e-15		MA_RS03185	MA0606	polyprenyl synthetase family protein	-0.619731	3.98531e-12	2.85008e-10		MA_RS08400	MA1617	methanol--corrinoid protein MtaC	0.917523	8.96578e-18	6.41185e-16		MA_RS09945	MA1906	DUF1699 family protein	-0.799058	1.02153e-13	7.40442e-12		MA_RS00380	MA0074	DNA repair and recombination protein RadB	0.00953573	0.968494	0.989087		MA_RS00380	MA0074	DNA repair and recombination protein RadB	1.85815	1.83908	2.04462	1.80872	2.11471
MA_RS00010	MA0003	sodium/proline symporter PutP	0.0246385	0.858615	0.999259		MA_RS27765	NA	hypothetical protein	-0.855387	1.08441e-16	7.64271e-15		MA_RS15570	MA2971	methyltransferase cognate corrinoid protein	-0.653891	4.13607e-12	2.91503e-10		MA_RS22030	MA4218	glutamate synthase-related protein	-0.472024	1.51169e-17	1.06542e-15		MA_RS01645	MA0309	formylmethanofuran dehydrogenase subunit B	-0.467211	1.09496e-13	7.71706e-12		MA_RS00385	MA0075	inositol-3-phosphate synthase	-0.0241673	0.772312	0.933936		MA_RS00385	MA0075	inositol-3-phosphate synthase	4.88927	5.13291	5.04608	4.98065	5.08151
MA_RS00015	MA0004	IS21-like element ISMac3 family helper ATPase IstB	-0.0768546	0.469544	0.999259		MA_RS15150	MA2888	histone deacetylase	0.608377	1.8653e-16	1.29585e-14		MA_RS13345	MA2566	IS1182 family transposase	0.489909	5.71238e-12	3.96847e-10		MA_RS19755	MA3792	acetolactate synthase large subunit	0.551044	1.70676e-17	1.18571e-15		MA_RS04945	MA0951	iron ABC transporter permease	0.917236	1.14373e-13	7.94567e-12		MA_RS00390	MA0076	S-methyl-5-thioribose-1-phosphate isomerase	-0.0417816	0.614476	0.861582		MA_RS00390	MA0076	S-methyl-5-thioribose-1-phosphate isomerase	4.28241	4.51153	4.75745	4.34125	4.61877
MA_RS00020	MA0005	IS21-like element ISMac3 family transposase	0.0211021	0.79926	0.999259		MA_RS23965	MA4592	3-dehydroquinate synthase II	-0.862255	2.76304e-16	1.89249e-14		MA_RS03135	MA0597	30S ribosomal protein S9	-0.583961	5.87415e-12	4.02338e-10		MA_RS04335	MA0832	formylmethanofuran dehydrogenase subunit C	0.697113	1.21769e-16	8.34029e-15		MA_RS23765	MA4558	cobalamin-dependent protein	1.33672	1.18393e-13	8.10912e-12		MA_RS00395	NA	preprotein translocase subunit Sec61beta	-0.0420979	0.651157	0.884518		MA_RS00395	NA	preprotein translocase subunit Sec61beta	6.49654	6.5393	6.53386	6.33943	6.51981
MA_RS00025	MA0006	tyrosine decarboxylase MfnA	0.101465	0.201444	0.999259		MA_RS05305	MA1015	CO dehydrogenase/acetyl-CoA synthase complex subunit epsilon	0.669277	3.12416e-16	2.11011e-14		MA_RS12160	MA2346	phosphate uptake regulator PhoU	0.596883	1.0453e-11	7.06014e-10		MA_RS07900	MA1521	50S ribosomal protein L7Ae	-0.589048	1.43176e-16	9.67035e-15		MA_RS15570	MA2971	methyltransferase cognate corrinoid protein	-0.691833	2.30184e-13	1.5547e-11		MA_RS00400	MA0077	alpha/beta hydrolase	-0.156188	0.0336532	0.178161		MA_RS00400	MA0077	alpha/beta hydrolase	5.51146	5.61697	5.67335	5.24746	5.58168
MA_RS00030	MA0007	CBS domain-containing protein	0.154571	0.0571435	0.999259		MA_RS05715	MA1096	adenylate kinase	-0.563916	4.84689e-16	3.22882e-14		MA_RS17995	MA3446	DUF362 domain-containing protein	-0.667034	1.25805e-11	8.38065e-10		MA_RS17840	MA3416	30S ribosomal protein S3ae	-0.660545	2.25175e-16	1.50004e-14		MA_RS12160	MA2346	phosphate uptake regulator PhoU	0.643652	4.23281e-13	2.81975e-11		MA_RS00405	MA0078	ATP-binding protein	-0.327475	0.13545	0.418026		MA_RS00405	MA0078	ATP-binding protein	1.12444	1.08041	1.36225	1.10914	1.44363
MA_RS00035	MA0008	TraB/GumN family protein	0.0598389	0.421066	0.999259		MA_RS10435	MA2004	TlyA family RNA methyltransferase	-1.0243	8.65306e-16	5.68646e-14		MA_RS01720	MA0324	ABC transporter permease	-0.509471	2.21075e-11	1.45282e-09		MA_RS23955	MA4590	GMP synthase subunit A	-0.810598	2.55263e-16	1.67749e-14		MA_RS04335	MA0832	formylmethanofuran dehydrogenase subunit C	0.608466	4.61071e-13	3.02998e-11		MA_RS00415	MA0080	endonuclease MutS2	-0.0348649	0.689535	0.899972		MA_RS00415	MA0080	endonuclease MutS2	3.37033	3.36249	3.39695	3.12216	3.4679
MA_RS00040	MA0009	DUF4405 domain-containing protein	0.540127	0.167861	0.999259		MA_RS04425	MA0849	methylamine methyltransferase corrinoid protein reductive activase	0.700847	8.9633e-16	5.8118e-14		MA_RS17310	MA3313	IS1182 family transposase	0.408477	3.32627e-11	2.15675e-09		MA_RS18285	MA3497	hydantoinase/oxoprolinase family protein	0.641469	5.1925e-16	3.36682e-14		MA_RS03515	MA0669	replication factor C small subunit	0.527425	7.88053e-13	5.10974e-11		MA_RS00420	MA0081	polyphosphate kinase 1	0.0831877	0.176871	0.490522		MA_RS00420	MA0081	polyphosphate kinase 1	5.44237	5.52297	5.58267	5.29941	5.47482
MA_RS00045	MA0010	formylmethanofuran--tetrahydromethanopterin N-formyltransferase	0.0144317	0.86835	0.999259		MA_RS18285	MA3497	hydantoinase/oxoprolinase family protein	0.635289	9.31323e-16	5.95924e-14		MA_RS27165	MA2747	hypothetical protein	1.00173	5.65878e-11	3.57385e-09		MA_tetR	NA	tetR	0.547498	8.34217e-16	5.33789e-14		MA_RS04540	MA0872	cobaltochelatase subunit CobN	0.903475	1.23253e-12	7.88654e-11		MA_RS00425	MA0083	Ppx/GppA family phosphatase	0.119275	0.171485	0.480653		MA_RS00425	MA0083	Ppx/GppA family phosphatase	3.43317	3.62465	3.79394	3.41312	3.69552
MA_RS00050	MA0011	chemotaxis protein CheD	-0.496973	0.0904258	0.999259		MA_RS16215	MA3099	RAD55 family ATPase	0.780456	9.5963e-16	6.06063e-14		MA_RS11415	MA2202	IS21-like element ISMac9 family transposase	-0.660422	7.2902e-11	4.54516e-09		MA_RS10435	MA2004	TlyA family RNA methyltransferase	-1.02345	1.44636e-15	9.1346e-14		MA_RS22015	MA4216	type I glutamate--ammonia ligase	0.465265	1.25086e-12	7.89992e-11		MA_RS00430	MA0084	CHAD domain-containing protein	0.0303843	0.769472	0.933536		MA_RS00430	MA0084	CHAD domain-containing protein	2.33472	2.4337	2.37722	2.10863	2.44492
MA_RS00055	MA0012	chemotaxis protein CheC	-0.0537847	0.817675	0.999259		MA_RS08395	MA1616	methanol--corrinoid protein co-methyltransferaseMtaB	0.68613	2.29072e-15	1.4101e-13		MA_RS03105	MA0592	phosphoglycerate dehydrogenase	-0.47586	8.83121e-11	5.43622e-09		MA_RS11865	MA2287	hypothetical protein	1.01786	1.95198e-15	1.21698e-13		MA_RS01430	MA0269	tetrahydromethanopterin S-methyltransferase subunit H	-0.494199	1.32299e-12	8.24832e-11		MA_RS00435	MA0085	ORC1-type DNA replication protein	-0.0144807	0.862201	0.963804		MA_RS00435	MA0085	ORC1-type DNA replication protein	4.39681	4.48976	4.55133	4.33732	4.46477
MA_RS00060	MA0013	protein-glutamate O-methyltransferase CheR	0.0213478	0.889747	0.999259		MA_RS23790	MA4563	hydantoinase/oxoprolinase family protein	0.768841	2.67703e-15	1.6273e-13		MA_RS10805	MA2080	IS21 family transposase	-0.643725	9.71835e-11	5.90754e-09		MA_RS27765	NA	hypothetical protein	-0.815028	3.14042e-15	1.93315e-13		MA_RS23715	MA4549	methyl-coenzyme M reductase operon protein D	-0.414181	1.62379e-12	9.99559e-11		MA_RS00440	MA0086	TCP-1/cpn60 chaperonin family protein	-0.112376	0.450042	0.752597		MA_RS00440	MA0086	TCP-1/cpn60 chaperonin family protein	9.40483	9.71421	9.67419	9.38557	9.61804
MA_RS00065	MA0014	chemotaxis protein CheA	0.145505	0.527559	0.999259		MA_RS01620	MA0304	FmdE family protein	-0.678886	3.18389e-15	1.91151e-13		MA_RS25375	MA4672	DNA-directed RNA polymerase subunit P	-0.627013	1.05774e-10	6.35038e-09		MA_RS21450	MA4111	50S ribosomal protein L18Ae	-0.857129	3.94647e-15	2.39896e-13		MA_RS16350	MA3127	4Fe-4S dicluster domain-containing protein	0.954984	3.20907e-12	1.95072e-10		MA_RS00445	MA0087	molecular chaperone DnaK	0.123863	0.553772	0.829634		MA_RS00445	MA0087	molecular chaperone DnaK	1.00548	1.04542	1.1099	0.964639	1.12109
MA_RS00070	MA0015	chemotaxis protein CheB	0.161754	0.603781	0.999259		MA_RS03135	MA0597	30S ribosomal protein S9	-0.667533	3.97977e-15	2.3602e-13		MA_RS13420	MA2579	IS21-like element ISMac9 family transposase	-0.641536	1.08749e-10	6.44935e-09		MA_RS09945	MA1906	DUF1699 family protein	-0.845528	4.80803e-15	2.8866e-13		MA_RS29040	MA4136	hypothetical protein	0.801964	3.51374e-12	2.10954e-10		MA_RS00450	MA0088	DnaJ domain-containing protein	0.315375	0.0630485	0.26654		MA_RS00450	MA0088	DnaJ domain-containing protein	2.31893	2.62088	2.61069	2.40707	2.54255
MA_RS00075	MA0016	response regulator	-0.392393	0.396576	0.999259		MA_RS19755	MA3792	acetolactate synthase large subunit	0.502194	8.22352e-15	4.81819e-13		MA_RS05505	MA1057	IS21 family transposase	-0.637613	1.17508e-10	6.88481e-09		MA_RS09225	MA1775	50S ribosomal protein L37ae	-0.864177	5.31827e-15	3.15399e-13		MA_RS14185	MA2711	hypothetical protein	0.595567	1.15105e-11	6.82629e-10		MA_RS00455	MA0089	DUF169 domain-containing protein	0.0763976	0.430157	0.738286		MA_RS00455	MA0089	DUF169 domain-containing protein	4.18558	4.38657	4.52778	3.98436	4.39098
MA_RS00090	MA0018	response regulator	0.0179918	0.896682	0.999259		MA_RS11865	MA2287	hypothetical protein	0.976628	9.757e-15	5.64861e-13		MA_RS28375	NA	hypothetical protein	-1.7805	1.31444e-10	7.60967e-09		MA_RS03795	MA0725	ferredoxin domain-containing protein	-0.87235	6.2636e-15	3.61201e-13		MA_RS07500	MA1444	RNA polymerase Rpb4 family protein	-0.917355	1.47184e-11	8.62355e-10		MA_RS00460	MA0090	O-phosphoserine--tRNA ligase	-0.00697581	0.915622	0.978787		MA_RS00460	MA0090	O-phosphoserine--tRNA ligase	5.37421	5.58092	5.5494	5.3611	5.54704
MA_RS00095	MA0019	methyl-accepting chemotaxis protein	-0.0273284	0.729185	0.999259		MA_RS17840	MA3416	30S ribosomal protein S3ae	-0.618087	1.48992e-14	8.52408e-13		MA_RS17370	MA3326	IS21 family transposase	-0.632383	1.331e-10	7.6149e-09		MA_RS05715	MA1096	adenylate kinase	-0.543079	6.3134e-15	3.61201e-13		MA_RS02265	MA0432	hypothetical protein	-1.04975	2.14405e-11	1.24125e-09		MA_RS00465	MA0091	haloacid dehalogenase	0.119262	0.552672	0.828498		MA_RS00465	MA0091	haloacid dehalogenase	1.79764	1.95976	2.06152	1.51041	2.08012
MA_RS00100	MA0020	chemotaxis protein CheW	-0.0421032	0.806179	0.999259		MA_RS22715	MA4346	PspC domain-containing protein	-1.32423	1.54472e-14	8.73483e-13		MA_RS21805	MA4178	formylmethanofuran dehydrogenase subunit B	-1.00991	1.37924e-10	7.79911e-09		MA_RS12040	MA2320	rhodanese-like domain-containing protein	0.898677	6.29088e-15	3.61201e-13		MA_RS04560	MA0876	hypothetical protein	1.95861	2.25137e-11	1.28805e-09		MA_RS00470	MA0092	UPF0147 family protein	-0.183594	0.179622	0.493784		MA_RS00470	MA0092	UPF0147 family protein	5.71194	5.65569	5.75417	5.56029	5.80191
MA_RS00105	MA0021	GntP family permease	0.0563353	0.740952	0.999259		MA_RS01720	MA0324	ABC transporter permease	-0.58646	2.28087e-14	1.27493e-12		MA_RS14345	MA2738	IS21 family transposase	-0.639769	1.40396e-10	7.84763e-09		MA_RS29105	NA	hypothetical protein	0.877741	6.4751e-15	3.66145e-13		MA_RS21805	MA4178	formylmethanofuran dehydrogenase subunit B	-1.05645	2.38206e-11	1.34697e-09		MA_RS00475	MA0093	hypothetical protein	-0.15083	0.222135	0.543655		MA_RS00475	MA0093	hypothetical protein	3.84348	3.99257	4.03824	3.34889	3.93173
MA_RS00110	MA0022	metal-dependent transcriptional regulator	-0.104271	0.648471	0.999259		MA_RS01450	MA0273	tetrahydromethanopterin S-methyltransferase subunit B	-0.592511	2.46306e-14	1.35181e-12		MA_RS02760	MA0527	B12-binding domain-containing protein	0.470721	1.43541e-10	7.93226e-09		MA_RS16770	MA3212	thioredoxin	-0.836464	6.85301e-15	3.8306e-13		MA_RS13550	MA2602	hypothetical protein	0.729923	2.47898e-11	1.38567e-09		MA_RS00485	NA	hypothetical protein	-0.0533545	0.829032	0.952745		MA_RS00485	NA	hypothetical protein	2.6571	3.41515	2.9175	3.16409	2.30456
MA_RS00115	MA0023	zinc ABC transporter substrate-binding protein	0.0838718	0.555903	0.999259		MA_RS03795	MA0725	ferredoxin domain-containing protein	-0.848243	2.47402e-14	1.35181e-12		MA_RS17510	MA3354	IS21 family transposase	-0.655905	1.50524e-10	8.22467e-09		MA_RS09260	MA1782	ribonuclease P protein component 3	-0.572211	7.08955e-15	3.91778e-13		MA_RS10805	MA2080	IS21 family transposase	-0.665801	2.6708e-11	1.47592e-09		MA_RS00490	MA0095	transposase	-0.361756	8.78767e-05	0.00143887		MA_RS00490	MA0095	transposase	0.232177	0.474485	0.718719	0.228261	0.406848
MA_RS00120	MA0024	ABC transporter ATP-binding protein	-0.0719026	0.528512	0.999259		MA_RS01485	MA0279	sodium:solute symporter family protein	-0.676669	4.8088e-14	2.59836e-12		MA_RS16335	MA3124	IS21 family transposase	-0.648127	1.52747e-10	8.25341e-09		MA_RS05595	MA1072	50S ribosomal protein L3	-0.566906	7.21084e-15	3.94003e-13		MA_RS10430	MA2003	bile acid:sodium symporter	0.611006	3.04557e-11	1.66411e-09		MA_RS00495	MA0096	DEAD/DEAH box helicase	0.0713942	0.412609	0.726473		MA_RS00495	MA0096	DEAD/DEAH box helicase	2.9601	3.27557	3.35276	2.9965	3.18328
MA_RS00125	MA0025	metal ABC transporter permease	0.190315	0.0875473	0.999259		MA_RS21110	MA4044	class IV adenylate cyclase	0.725398	8.97962e-14	4.79867e-12		MA_RS01450	MA0273	tetrahydromethanopterin S-methyltransferase subunit B	-0.495105	1.68742e-10	9.0175e-09		MA_RS22715	MA4346	PspC domain-containing protein	-1.34389	8.22436e-15	4.4439e-13		MA_RS24275	MA4654	translation elongation factor	-0.687787	3.1042e-11	1.67731e-09		MA_RS00500	MA0097	glycine--tRNA ligase	0.0817156	0.36339	0.68692		MA_RS00500	MA0097	glycine--tRNA ligase	4.38173	4.39951	4.40742	4.21436	4.39587
MA_RS00130	MA0026	hypothetical protein	0.0777676	0.32101	0.999259		MA_RS14795	MA2822	IS21-like element ISMac3 family transposase	-0.62845	9.09608e-14	4.80807e-12		MA_RS09260	MA1782	ribonuclease P protein component 3	-0.462978	2.25539e-10	1.19217e-08		MA_RS13315	MA2561	PAS domain-containing protein	-0.656246	9.73606e-15	5.20291e-13		MA_RS00295	MA0057	TRAM domain-containing protein	-0.787835	3.4884e-11	1.82409e-09		MA_RS00505	MA0098	hypothetical protein	0.325155	0.0865213	0.321943		MA_RS00505	MA0098	hypothetical protein	2.15795	2.12086	2.21403	2.46087	2.22873
MA_RS00135	MA0027	transposase	-0.128466	0.167178	0.999259		MA_RS23620	MA4530	IS21-like element ISMac3 family transposase	-0.62606	9.75167e-14	5.09918e-12		MA_RS28840	MA2926	PKD domain-containing protein	-1.10765	2.33381e-10	1.22036e-08		MA_RS13625	MA2615	AIM24 family protein	-0.548714	1.00625e-14	5.31892e-13		MA_RS17995	MA3446	DUF362 domain-containing protein	-0.654577	3.45883e-11	1.82409e-09		MA_RS00510	NA	hypothetical protein	-0.180979	0.680026	0.898144		MA_RS00510	NA	hypothetical protein	1.38038	1.87043	1.41571	1.47242	1.12149
MA_RS00155	MA0030	class I SAM-dependent methyltransferase	0.0357911	0.840565	0.999259		MA_RS00020	MA0005	IS21-like element ISMac3 family transposase	-0.626165	1.0643e-13	5.44808e-12		MA_RS28090	NA	hypothetical protein	-0.686228	2.36399e-10	1.22299e-08		MA_RS04060	MA0776	hypothetical protein	0.786893	1.58412e-14	8.2816e-13		MA_RS24435	MA1508	right-handed parallel beta-helix repeat-containing protein	0.855668	3.47502e-11	1.82409e-09		MA_RS00515	MA0099	nucleotidyltransferase domain-containing protein	-0.751949	0.416309	0.729553		MA_RS00515	MA0099	nucleotidyltransferase domain-containing protein	1.14608	0.410875	0.166757	0.453651	0.233395
MA_RS00160	MA0031	pyruvate synthase subunit PorB	-0.00545587	0.939247	0.999259		MA_RS08205	MA1579	IS21 family transposase	-0.634168	1.06116e-13	5.44808e-12		MA_RS19465	MA3734	DUF2180 family protein	-0.888247	2.45996e-10	1.25924e-08		MA_RS15570	MA2971	methyltransferase cognate corrinoid protein	-0.725683	1.6008e-14	8.2816e-13		MA_RS07770	MA1497	F420H2 dehydrogenase subunit FpoC	-0.564022	3.57138e-11	1.84762e-09		MA_RS00525	MA0100	nucleotidyltransferase	0.0437576	0.897458	0.974722		MA_RS00525	MA0100	nucleotidyltransferase	2.51609	2.52308	1.63726	1.88714	2.19691
MA_RS00165	MA0032	pyruvate synthase subunit PorA	0.057387	0.469003	0.999259		MA_RS07665	MA1477	nucleotide exchange factor GrpE	-0.70973	1.17841e-13	5.96938e-12		MA_RS21405	MA4102	pyrroline-5-carboxylate reductase	-0.530126	2.52418e-10	1.27865e-08		MA_RS23555	MA4516	non-histone chromosomal MC1 family protein	-0.917081	1.86983e-14	9.57156e-13		MA_RS05505	MA1057	IS21 family transposase	-0.658006	3.62948e-11	1.85791e-09		MA_RS00530	MA0101	DUF86 domain-containing protein	0.135819	0.544517	0.82403		MA_RS00530	MA0101	DUF86 domain-containing protein	2.33122	2.55118	2.13479	2.4948	2.74786
MA_RS00170	MA0033	pyruvate synthase subunit PorD	0.0161311	0.848414	0.999259		MA_RS01430	MA0269	tetrahydromethanopterin S-methyltransferase subunit H	-0.516575	1.24178e-13	6.22553e-12		MA_RS04275	MA0821	hypothetical protein	-0.466371	2.89192e-10	1.44983e-08		MA_RS02765	MA0528	[trimethylamine--corrinoid protein] Co-methyltransferase	0.556931	2.59306e-14	1.31355e-12		MA_RS17370	MA3326	IS21 family transposase	-0.654345	3.67125e-11	1.85972e-09		MA_RS00535	MA0102	nucleotidyltransferase domain-containing protein	-0.210285	0.59878	0.854989		MA_RS00535	MA0102	nucleotidyltransferase domain-containing protein	1.14022	1.33063	1.96457	1.76579	1.99116
MA_RS00175	MA0034	pyruvate ferredoxin oxidoreductase subunit gamma	-0.0017271	0.979609	0.999259		MA_RS10545	MA2027	IS21-like element ISMac3 family transposase	-0.625956	1.2636e-13	6.27028e-12		MA_RS21920	MA4199	7-cyano-7-deazaguanine synthase QueC	-0.899604	3.54615e-10	1.75969e-08		MA_RS23970	MA4593	type I 3-dehydroquinate dehydratase	-0.611296	2.69805e-14	1.35264e-12		MA_RS02305	MA0440	deoxyuridine 5'-triphosphate nucleotidohydrolase	-0.844584	3.72232e-11	1.86615e-09		MA_RS00540	NA	hypothetical protein	0.286074	0.603491	0.856047		MA_RS00540	NA	hypothetical protein	0.434177	1.36184	1.17673	1.1341	0.911999
MA_RS00180	MA0035	tRNA dihydrouridine synthase DusB	-0.210809	0.446488	0.999259		MA_RS07970	MA1534	IS21-like element ISMac3 family transposase	-0.629281	1.38428e-13	6.79974e-12		MA_RS10155	NA	transposase	0.880207	3.70397e-10	1.81944e-08		MA_RS05305	MA1015	CO dehydrogenase/acetyl-CoA synthase complex subunit epsilon	0.624024	2.85797e-14	1.41819e-12		MA_RS04400	MA0844	ABC transporter ATP-binding protein	1.04983	4.07184e-11	2.02055e-09		MA_RS00545	MA0103	acetate uptake transporter family protein	0.374675	0.188896	0.507516		MA_RS00545	MA0103	acetate uptake transporter family protein	1.28072	1.69396	1.51841	1.42704	1.19928
MA_RS00185	MA0036	S26 family signal peptidase	-0.0668667	0.63188	0.999259		MA_RS03265	MA0620	PAS domain-containing protein	0.794346	1.62546e-13	7.9046e-12		MA_RS21110	MA4044	class IV adenylate cyclase	0.606456	4.32137e-10	2.10148e-08		MA_RS03135	MA0597	30S ribosomal protein S9	-0.637829	6.44682e-14	3.13509e-12		MA_RS11415	MA2202	IS21-like element ISMac9 family transposase	-0.671974	4.15823e-11	2.04258e-09		MA_RS00550	MA0104	5'/3'-nucleotidase SurE	0.0402747	0.651539	0.884652		MA_RS00550	MA0104	5'/3'-nucleotidase SurE	4.46068	4.78896	4.7956	4.4209	4.76549
MA_RS00190	MA0037	DNA-directed DNA polymerase II small subunit	0.0933431	0.2697	0.999259		MA_RS17920	MA3434	IS21-like element ISMac3 family transposase	-0.619207	1.96111e-13	9.44246e-12		MA_RS02665	MA0512	YncE family protein	-0.793805	5.23845e-10	2.52224e-08		MA_RS05755	MA1105	RNA-guided pseudouridylation complex pseudouridine synthase subunit Cbf5	-0.576172	6.43966e-14	3.13509e-12		MA_RS20530	MA3933	ABC transporter ATP-binding protein	0.70992	4.21341e-11	2.04898e-09		MA_RS00555	MA0105	GTP 3',8-cyclase MoaA	-0.0437222	0.576838	0.840888		MA_RS00555	MA0105	GTP 3',8-cyclase MoaA	5.0297	5.0279	5.09104	4.83099	5.08554
MA_RS00195	MA0038	thioesterase family protein	-0.0512315	0.76037	0.999259		MA_RS18970	MA3639	hypothetical protein	-1.02393	2.01578e-13	9.61051e-12		MA_RS09945	MA1906	DUF1699 family protein	-0.662983	6.57601e-10	3.13521e-08		MA_RS24230	MA4645	OB-fold nucleic acid binding domain-containing protein	0.867889	7.48986e-14	3.60626e-12		MA_RS22610	MA4329	phosphomethylpyrimidine synthase ThiC	-0.563916	4.3301e-11	2.08488e-09		MA_RS00560	MA0106	cobyrinate a,c-diamide synthase	0.0943428	0.323796	0.657501		MA_RS00560	MA0106	cobyrinate a,c-diamide synthase	4.86279	4.91103	4.82216	4.71638	4.92547
MA_RS00200	MA0039	DUF2099 family protein	-0.00612778	0.962437	0.999259		MA_RS09815	MA1882	IS21 family transposase	-0.625662	2.38102e-13	1.11504e-11		MA_RS00385	MA0075	inositol-3-phosphate synthase	-0.506868	6.9281e-10	3.271e-08		MA_RS20655	MA3959	ABC transporter permease	1.16463	9.54143e-14	4.54902e-12		MA_RS14345	MA2738	IS21 family transposase	-0.654849	6.29658e-11	2.97284e-09		MA_RS00565	MA0107	SDR family oxidoreductase	0.277225	0.198596	0.519232		MA_RS00565	MA0107	SDR family oxidoreductase	4.20413	4.48772	4.88362	4.49035	4.59337
MA_RS00205	MA0040	4-demethylwyosine synthase TYW1	-0.0627904	0.563391	0.999259		MA_tetR	NA	tetR	0.497699	2.38461e-13	1.11504e-11		MA_RS03515	MA0669	replication factor C small subunit	0.447417	9.68343e-10	4.52793e-08		MA_RS03260	MA0619	PAS domain-containing protein	1.06533	1.5866e-13	7.49092e-12		MA_RS20525	MA3932	methyltransferase domain-containing protein	0.77178	6.28685e-11	2.97284e-09		MA_RS00570	MA0108	glyoxalase/bleomycin resistance/dioxygenase family protein	0.0623015	0.725913	0.916268		MA_RS00570	MA0108	glyoxalase/bleomycin resistance/dioxygenase family protein	2.46289	2.71716	3.00961	2.44101	2.40843
MA_RS00210	MA0041	hypothetical protein	-0.0888533	0.619241	0.999259		MA_RS04060	MA0776	hypothetical protein	0.744385	2.52577e-13	1.16979e-11		MA_RS23715	MA4549	methyl-coenzyme M reductase operon protein D	-0.358385	9.79057e-10	4.53443e-08		MA_RS18870	MA3619	non-histone chromosomal MC1 family protein	-0.681247	1.63187e-13	7.63057e-12		MA_RS03135	MA0597	30S ribosomal protein S9	-0.554257	6.74729e-11	3.15501e-09		MA_RS00575	MA0109	DNA primase regulatory subunit PriL	-0.0441866	0.54004	0.822491		MA_RS00575	MA0109	DNA primase regulatory subunit PriL	5.07471	5.24477	5.28658	5.0669	5.26167
MA_RS00215	MA0042	peptide chain release factor aRF-1	0.0664883	0.466548	0.999259		MA_RS19585	MA3759	IS21 family transposase	-0.617143	2.97279e-13	1.36384e-11		MA_RS26790	NA	hypothetical protein	1.06112	1.12545e-09	5.16325e-08		MA_RS01430	MA0269	tetrahydromethanopterin S-methyltransferase subunit H	-0.51413	1.65799e-13	7.67886e-12		MA_RS13420	MA2579	IS21-like element ISMac9 family transposase	-0.651084	7.07587e-11	3.27714e-09		MA_RS00580	MA0110	DNA polymerase sliding clamp	0.0579824	0.386993	0.709901		MA_RS00580	MA0110	DNA polymerase sliding clamp	6.97756	7.2006	7.19905	7.04652	7.21626
MA_RS00220	MA0043	arginine--tRNA ligase	0.111758	0.0643461	0.999259		MA_RS01460	MA0275	tetrahydromethanopterin S-methyltransferase subunit D	-0.47838	3.14532e-13	1.4295e-11		MA_RS26685	NA	hypothetical protein	0.431631	1.22121e-09	5.55023e-08		MA_RS20455	MA3918	ammonium transporter	-0.844211	1.8385e-13	8.43456e-12		MA_RS16335	MA3124	IS21 family transposase	-0.660554	8.23122e-11	3.75374e-09		MA_RS00585	MA0112	transcription factor S	-0.112916	0.381352	0.704682		MA_RS00585	MA0112	transcription factor S	4.44942	4.40864	4.59751	4.47428	4.55086
MA_RS00230	MA0045	hypothetical protein	-0.229599	0.152259	0.999259		MA_RS15570	MA2971	methyltransferase cognate corrinoid protein	-0.687742	3.2798e-13	1.47682e-11		MA_RS01640	MA0308	formylmethanofuran dehydrogenase subunit D	-0.4303	1.30823e-09	5.89066e-08		MA_RS25245	MA1687	phosphoribosyltransferase	1.14566	2.94412e-13	1.32567e-11		MA_RS17510	MA3354	IS21 family transposase	-0.668049	8.29635e-11	3.75374e-09		MA_RS00590	MA0113	NUDIX hydrolase	-0.0951512	0.271566	0.604932		MA_RS00590	MA0113	NUDIX hydrolase	5.70694	5.91389	5.9829	5.65422	5.97622
MA_RS00235	MA0046	hypothetical protein	-0.179952	0.329536	0.999259		MA_RS18330	MA3506	IS21 family transposase	-0.613903	3.40967e-13	1.52121e-11		MA_RS25245	MA1687	phosphoribosyltransferase	0.960329	1.40095e-09	6.25029e-08		MA_RS23620	MA4530	IS21-like element ISMac3 family transposase	-0.616043	3.05545e-13	1.36318e-11		MA_RS21475	MA4117	30S ribosomal protein S19e	-0.507106	8.33651e-11	3.75374e-09		MA_RS00595	MA0114	archaeosortase A	-0.189451	0.0348177	0.182259		MA_RS00595	MA0114	archaeosortase A	4.80845	4.91793	4.85121	4.5756	4.89745
MA_RS00240	MA0047	hypothetical protein	-0.16226	0.433409	0.999259		MA_RS23195	MA4440	polysaccharide deacetylase family protein	1.47324	3.9498e-13	1.74617e-11		MA_RS21740	MA4165	methylcobalamin:CoM methyltransferase isozyme A	0.719306	1.41833e-09	6.27031e-08		MA_RS10545	MA2027	IS21-like element ISMac3 family transposase	-0.618507	3.12226e-13	1.38032e-11		MA_RS05680	MA1089	50S ribosomal protein L32e	-0.659864	1.05742e-10	4.71766e-09		MA_RS00600	MA0115	phosphatidylserine decarboxylase	-0.265159	0.03626	0.186595		MA_RS00600	MA0115	phosphatidylserine decarboxylase	4.60511	4.78844	4.85198	4.48727	4.62326
MA_RS00245	MA0048	hypothetical protein	-0.463101	0.546989	0.999259		MA_RS03185	MA0606	polyprenyl synthetase family protein	-0.651263	3.98601e-13	1.7463e-11		MA_RS16655	MA3189	MarR family transcriptional regulator	-0.650142	1.68202e-09	7.36908e-08		MA_RS14795	MA2822	IS21-like element ISMac3 family transposase	-0.615781	3.60464e-13	1.57922e-11		MA_RS04545	MA0873	PQQ-binding-like beta-propeller repeat protein	1.10589	1.22393e-10	5.36214e-09		MA_RS00605	MA0116	archaetidylserine synthase	-0.0155548	0.87656	0.970342		MA_RS00605	MA0116	archaetidylserine synthase	4.10417	4.1986	4.16643	4.05031	4.1162
MA_RS00250	MA0049	type II toxin-antitoxin system RelE/ParE family toxin	0.316413	0.452916	0.999259		MA_RS21555	MA4132	IS21-like element ISMac3 family transposase	-0.610895	4.87695e-13	2.11755e-11		MA_RS16770	MA3212	thioredoxin	-0.64915	1.70763e-09	7.41447e-08		MA_RS05680	MA1089	50S ribosomal protein L32e	-0.74303	3.96846e-13	1.72309e-11		MA_RS09225	MA1775	50S ribosomal protein L37ae	-0.701943	1.21802e-10	5.36214e-09		MA_RS00610	MA0117	dihydroneopterin aldolase family protein	0.0486074	0.861646	0.963482		MA_RS00610	MA0117	dihydroneopterin aldolase family protein	1.9714	2.25028	2.56093	1.84735	2.5738
MA_RS00255	MA0050	ATP-binding protein	0.144531	0.348701	0.999259		MA_RS23555	MA4516	non-histone chromosomal MC1 family protein	-0.8618	5.20947e-13	2.24191e-11		MA_RS05715	MA1096	adenylate kinase	-0.415779	1.85539e-09	7.98473e-08		MA_RS17920	MA3434	IS21-like element ISMac3 family transposase	-0.613561	4.10316e-13	1.76581e-11		MA_RS19210	MA3687	DUF63 family protein	0.534304	1.6258e-10	7.05915e-09		MA_RS00615	MA0118	histidinol-phosphate transaminase	-0.124585	0.130157	0.408094		MA_RS00615	MA0118	histidinol-phosphate transaminase	5.06163	5.23157	5.31573	5.093	5.20361
MA_RS00260	MA0051	asparagine synthetase B	-0.0743924	0.650622	0.999259		MA_RS17650	MA3382	glutamine synthetase family protein	-0.533728	5.42849e-13	2.31568e-11		MA_RS03990	MA0763	ATP-binding protein	0.714721	1.94892e-09	8.31368e-08		MA_RS07970	MA1534	IS21-like element ISMac3 family transposase	-0.61943	4.18965e-13	1.78722e-11		MA_RS13625	MA2615	AIM24 family protein	-0.44968	1.80899e-10	7.78505e-09		MA_RS00620	MA0119	acetylornithine transaminase	-0.149913	0.0649371	0.270599		MA_RS00620	MA0119	acetylornithine transaminase	4.77285	4.79783	4.74895	4.56558	4.81255
MA_RS00275	MA0054	methionine synthase	0.0523203	0.645738	0.999259		MA_RS18870	MA3619	non-histone chromosomal MC1 family protein	-0.663185	5.77614e-13	2.44256e-11		MA_RS02265	MA0432	hypothetical protein	-0.936079	2.13759e-09	9.0392e-08		MA_RS08205	MA1579	IS21 family transposase	-0.618862	5.19295e-13	2.19594e-11		MA_RS00990	MA0183	50S ribosomal protein L16	-0.654168	2.15466e-10	9.19133e-09		MA_RS00630	MA0120	hypothetical protein	0.157946	0.210602	0.532835		MA_RS00630	MA0120	hypothetical protein	3.00725	3.15534	3.15886	2.92302	3.15484
MA_RS00280	MA0055	type II toxin-antitoxin system ParD family antitoxin	0.286644	0.670912	0.999259		MA_RS22030	MA4218	glutamate synthase-related protein	-0.398347	5.83575e-13	2.44649e-11		MA_RS10435	MA2004	TlyA family RNA methyltransferase	-0.736615	2.29897e-09	9.63782e-08		MA_RS09815	MA1882	IS21 family transposase	-0.61733	6.19963e-13	2.59904e-11		MA_RS15665	MA2987	anthranilate synthase component I	0.661051	2.20446e-10	9.32198e-09		MA_RS00635	MA0121	hypothetical protein	-0.0707682	0.539854	0.822466		MA_RS00635	MA0121	hypothetical protein	4.28338	4.57741	4.33786	4.18305	4.27504
MA_RS00290	MA0056	TRAM domain-containing protein	-0.0988298	0.579822	0.999259		MA_RS05475	MA1050	IS21-like element ISMac3 family transposase	-0.618554	7.62185e-13	3.16795e-11		MA_RS14185	MA2711	hypothetical protein	0.516908	2.39858e-09	9.9695e-08		MA_RS19585	MA3759	IS21 family transposase	-0.609238	7.50074e-13	3.11762e-11		MA_RS19465	MA3734	DUF2180 family protein	-0.893735	2.43153e-10	1.01936e-08		MA_RS00640	MA0122	hypothetical protein	0.0788982	0.335851	0.666383		MA_RS00640	MA0122	hypothetical protein	5.8643	5.85347	5.93313	5.79585	5.88313
MA_RS00295	MA0057	TRAM domain-containing protein	-0.216019	0.0653901	0.999259		MA_RS20655	MA3959	ABC transporter permease	1.09793	8.68139e-13	3.57776e-11		MA_RS21095	MA4041	hydroxymethylglutaryl-CoA synthase	0.377979	2.65533e-09	1.09431e-07		MA_RS04205	MA0806	DUF5602 domain-containing protein	0.94819	7.78394e-13	3.20545e-11		MA_RS03185	MA0606	polyprenyl synthetase family protein	-0.565674	2.86561e-10	1.19106e-08		MA_RS00645	MA0123	hypothetical protein	-0.0987819	0.277479	0.610855		MA_RS00645	MA0123	hypothetical protein	4.02377	4.41035	4.5674	4.479	4.53669
MA_RS00300	MA0058	TRAM domain-containing protein	-0.119494	0.276267	0.999259		MA_RS05710	MA1095	preprotein translocase subunit SecY	-0.459489	1.02758e-12	4.19927e-11		MA_RS17205	MA3298	sulfopyruvate decarboxylase subunit beta	0.711733	3.02415e-09	1.23584e-07		MA_RS22015	MA4216	type I glutamate--ammonia ligase	0.470324	7.8439e-13	3.20545e-11		MA_RS02400	MA0459	winged helix-turn-helix domain-containing protein	0.69476	3.37754e-10	1.38806e-08		MA_RS00650	MA0124	hypothetical protein	-0.41576	0.142287	0.42739		MA_RS00650	MA0124	hypothetical protein	1.25519	1.08267	1.29153	1.08274	1.58872
MA_RS00305	MA0059	TRAM domain-containing protein	0.0229262	0.76532	0.999259		MA_RS08180	MA1574	superoxide dismutase	0.92081	1.08553e-12	4.39912e-11		MA_RS24435	MA1508	right-handed parallel beta-helix repeat-containing protein	0.750807	3.26165e-09	1.32178e-07		MA_RS00020	MA0005	IS21-like element ISMac3 family transposase	-0.605062	8.83884e-13	3.58194e-11		MA_RS04550	MA0874	PQQ-binding-like beta-propeller repeat protein	1.57061	3.39666e-10	1.38806e-08		MA_RS00655	MA0125	hypothetical protein	0.141153	0.280611	0.613583		MA_RS00655	MA0125	hypothetical protein	3.40092	3.27341	3.286	3.09679	3.22577
MA_RS00310	MA0060	DUF1670 domain-containing protein	-0.175654	0.336703	0.999259		MA_RS12170	MA2348	ATP-binding protein	0.798876	1.53727e-12	6.1783e-11		MA_RS00125	MA0025	metal ABC transporter permease	-0.664918	3.32151e-09	1.33492e-07		MA_RS09330	MA1794	MBL fold metallo-hydrolase	0.891011	9.4106e-13	3.78213e-11		MA_RS21095	MA4041	hydroxymethylglutaryl-CoA synthase	0.392807	6.84626e-10	2.77445e-08		MA_RS00665	MA0126	DUF1894 domain-containing protein	-0.898216	0.0239	0.140369		MA_RS00665	MA0126	DUF1894 domain-containing protein	1.59814	1.36194	1.62846	1.5448	1.28257
MA_RS00315	MA0061	DUF1670 domain-containing protein	-0.0531964	0.696111	0.999259		MA_RS16335	MA3124	IS21 family transposase	-0.71986	1.83599e-12	7.31838e-11		MA_RS03740	MA0714	2-phospho-L-lactate transferase	-0.493545	3.492e-09	1.39193e-07		MA_RS16335	MA3124	IS21 family transposase	-0.732287	9.55934e-13	3.81042e-11		MA_RS26685	NA	hypothetical protein	0.435583	9.1712e-10	3.68591e-08		MA_RS00670	MA0127	NAD(P)/FAD-dependent oxidoreductase	-0.310722	0.0407671	0.202297		MA_RS00670	MA0127	NAD(P)/FAD-dependent oxidoreductase	2.43004	2.49553	2.6777	2.41738	2.10412
MA_RS00320	MA0062	hypothetical protein	-0.151592	0.290693	0.999259		MA_RS09225	MA1775	50S ribosomal protein L37ae	-0.776374	1.89727e-12	7.50115e-11		MA_RS29140	MA4589	PKD domain-containing protein	-0.429685	3.53945e-09	1.39938e-07		MA_RS23195	MA4440	polysaccharide deacetylase family protein	1.46571	1.03257e-12	4.08243e-11		MA_RS23585	MA4522	Asp-tRNA(Asn)/Glu-tRNA(Gln) amidotransferase subunit GatC	0.842462	1.08976e-09	4.34387e-08		MA_RS00675	MA0128	DUF1890 domain-containing protein	0.0395792	0.748299	0.924923		MA_RS00675	MA0128	DUF1890 domain-containing protein	4.42366	4.97066	4.79092	4.72023	4.91588
MA_RS00325	MA0063	ATP-binding cassette domain-containing protein	-0.194179	0.182688	0.999259		MA_RS09330	MA1794	MBL fold metallo-hydrolase	0.874196	1.96239e-12	7.63449e-11		MA_RS23955	MA4590	GMP synthase subunit A	-0.564227	3.90192e-09	1.53024e-07		MA_RS10790	MA2077	exodeoxyribonuclease III	0.801458	1.04551e-12	4.10025e-11		MA_RS03990	MA0763	ATP-binding protein	0.729206	1.1388e-09	4.50242e-08		MA_RS00680	MA0129	DUF1894 domain-containing protein	0.0544538	0.603348	0.856047		MA_RS00680	MA0129	DUF1894 domain-containing protein	4.99022	5.17215	5.05454	4.82157	4.96627
MA_RS00330	MA0064	ABC transporter permease	0.0518012	0.704574	0.999259		MA_RS23560	MA4517	GTP cyclohydrolase MptA	-0.507835	1.95989e-12	7.63449e-11		MA_RS15665	MA2987	anthranilate synthase component I	0.606452	4.7204e-09	1.83642e-07		MA_RS19480	MA3737	hypothetical protein	0.746494	1.27711e-12	4.96848e-11		MA_RS23800	MA4565	hypothetical protein	-3.19677	1.15648e-09	4.53546e-08		MA_RS00685	MA0130	phosphoribosylformylglycinamidine cyclo-ligase	-0.0478226	0.54212	0.822733		MA_RS00685	MA0130	phosphoribosylformylglycinamidine cyclo-ligase	5.35445	5.58335	5.53434	5.37672	5.5425
MA_RS00335	MA0065	ABC transporter substrate-binding protein	-0.0879679	0.266488	0.999259		MA_RS24230	MA4645	OB-fold nucleic acid binding domain-containing protein	0.801981	2.52095e-12	9.72967e-11		MA_RS22765	MA4354	alkaline phosphatase	0.780174	4.76596e-09	1.83943e-07		MA_RS05505	MA1057	IS21 family transposase	-0.711033	1.35284e-12	5.22132e-11		MA_RS03400	MA0646	50S ribosomal protein L44e	-0.536285	1.32656e-09	5.16084e-08		MA_RS00690	MA0131	aspartate kinase	-0.168921	0.00830004	0.0647883		MA_RS00690	MA0131	aspartate kinase	5.65874	5.77143	5.91124	5.54528	5.76999
MA_RS00345	MA0067	helix-turn-helix domain-containing protein	0.0100214	0.937492	0.999259		MA_RS19160	MA3676	ATP-binding cassette domain-containing protein	-0.618052	2.5749e-12	9.85964e-11		MA_RS12585	MA2425	[dimethylamine--corrinoid protein] Co-methyltransferase	0.444333	4.99871e-09	1.91407e-07		MA_RS21555	MA4132	IS21-like element ISMac3 family transposase	-0.601636	1.369e-12	5.2421e-11		MA_RS22280	MA4267	multiprotein bridging factor aMBF1	-0.59042	1.34719e-09	5.19949e-08		MA_RS00695	MA0132	cofactor-independent phosphoglycerate mutase	0.0769794	0.369603	0.693969		MA_RS00695	MA0132	cofactor-independent phosphoglycerate mutase	4.64983	4.99936	4.94716	4.8577	5.0469
MA_RS00350	MA0068	hypothetical protein	0.0932089	0.0837645	0.999259		MA_RS02765	MA0528	[trimethylamine--corrinoid protein] Co-methyltransferase	0.510069	3.02088e-12	1.1477e-10		MA_RS13715	MA2633	sodium:proton antiporter	1.0429	5.57232e-09	2.11705e-07		MA_RS22155	MA4243	NifB/NifX family molybdenum-iron cluster-bindingprotein	0.90629	1.46403e-12	5.56219e-11		MA_RS21740	MA4165	methylcobalamin:CoM methyltransferase isozyme A	0.722559	1.41523e-09	5.41912e-08		MA_RS00700	MA0133	Hsp20/alpha crystallin family protein	0.59469	9.95133e-11	5.37704e-09		MA_RS00700	MA0133	Hsp20/alpha crystallin family protein	4.99709	5.24053	5.50413	4.94278	5.31532
MA_RS00355	MA0069	thiamine-phosphate kinase	0.0942274	0.308528	0.999259		MA_RS20455	MA3918	ammonium transporter	-0.797288	3.14576e-12	1.18588e-10		MA_RS23870	MA4578	hypothetical protein	0.97017	5.97466e-09	2.25231e-07		MA_RS18330	MA3506	IS21 family transposase	-0.599263	1.54142e-12	5.81078e-11		MA_RS21265	MA4075	nickel-responsive transcriptional regulator NikR	-0.510879	1.43758e-09	5.46168e-08		MA_RS00705	MA0134	hypothetical protein	-0.03628	0.892455	0.974033		MA_RS00705	MA0134	hypothetical protein	1.84187	2.92692	2.43865	2.47465	2.34607
MA_RS00365	MA0071	anaerobic ribonucleoside-triphosphate reductase activating protein	-0.00171331	0.987697	0.999259		MA_RS21785	MA4174	4Fe-4S binding protein	-1.33242	3.30949e-12	1.238e-10		MA_RS04390	MA0842	ABC transporter permease	0.811252	6.62341e-09	2.47766e-07		MA_RS10805	MA2080	IS21 family transposase	-0.710757	1.7368e-12	6.49698e-11		MA_RS27165	MA2747	hypothetical protein	0.931025	1.46655e-09	5.52854e-08		MA_RS00710	MA0135	coenzyme F420-0:L-glutamate ligase	-0.266805	0.0911868	0.331669		MA_RS00710	MA0135	coenzyme F420-0:L-glutamate ligase	2.68552	2.68516	2.91489	2.62613	2.69319
MA_RS00370	MA0072	anaerobic ribonucleoside-triphosphate reductase	0.0421405	0.499044	0.999259		MA_RS23970	MA4593	type I 3-dehydroquinate dehydratase	-0.556486	3.36983e-12	1.25095e-10		MA_RS05680	MA1089	50S ribosomal protein L32e	-0.591637	6.83315e-09	2.53661e-07		MA_RS17370	MA3326	IS21 family transposase	-0.701739	1.98941e-12	7.38513e-11		MA_RS23790	MA4563	hydantoinase/oxoprolinase family protein	-0.596064	1.53837e-09	5.75468e-08		MA_RS00715	MA0136	cytidine/deoxycytidylate deaminase family protein	0.0229943	0.907753	0.97749		MA_RS00715	MA0136	cytidine/deoxycytidylate deaminase family protein	2.32347	2.85409	2.77644	2.34084	2.4095
MA_RS00375	NA	glutaredoxin family protein	-0.0478364	0.677365	0.999259		MA_RS17510	MA3354	IS21 family transposase	-0.716782	3.91701e-12	1.43522e-10		MA_RS03580	MA0682	TrmJ/YjtD family RNA methyltransferase	0.726212	7.94555e-09	2.92721e-07		MA_RS10430	MA2003	bile acid:sodium symporter	0.648232	2.06441e-12	7.60547e-11		MA_RS05755	MA1105	RNA-guided pseudouridylation complex pseudouridine synthase subunit Cbf5	-0.457412	1.61922e-09	6.01089e-08		MA_RS00720	MA0137	cytidine/deoxycytidylate deaminase family protein	-0.219584	0.0786271	0.304543		MA_RS00720	MA0137	cytidine/deoxycytidylate deaminase family protein	3.97787	4.16436	4.43428	4.08671	4.1061
MA_RS00380	MA0074	DNA repair and recombination protein RadB	0.2181	0.382551	0.999259		MA_RS22270	MA4265	isocitrate/isopropylmalate dehydrogenase family protein	-0.501949	3.92522e-12	1.43522e-10		MA_RS13550	MA2602	hypothetical protein	0.625249	8.27159e-09	3.02442e-07		MA_RS08395	MA1616	methanol--corrinoid protein co-methyltransferaseMtaB	0.609685	2.08504e-12	7.62374e-11		MA_RS15095	MA2877	4Fe-4S binding protein	-0.675921	1.64779e-09	6.0706e-08		MA_RS00725	MA0138	protein translocase subunit SecF	-0.116736	0.109373	0.369617		MA_RS00725	MA0138	protein translocase subunit SecF	6.29666	6.30117	6.34335	6.16039	6.24838
MA_RS00385	MA0075	inositol-3-phosphate synthase	0.0258274	0.751955	0.999259		MA_RS18925	MA3631	sirohydrochlorin nickelochelatase	-0.685678	4.03167e-12	1.46314e-10		MA_RS18215	MA3485	twin-arginine translocase TatA/TatE family subunit	-0.706114	9.60839e-09	3.48698e-07		MA_RS17510	MA3354	IS21 family transposase	-0.728926	2.10088e-12	7.62431e-11		MA_RS08145	MA1567	pyridoxal 5'-phosphate synthase lyase subunit PdxS	-0.533744	1.91518e-09	7.00266e-08		MA_RS00730	MA0139	preprotein translocase subunit SecD	-0.111621	0.0518266	0.237025		MA_RS00730	MA0139	preprotein translocase subunit SecD	6.54912	6.64191	6.68967	6.4549	6.65682
MA_RS00390	MA0076	S-methyl-5-thioribose-1-phosphate isomerase	0.0553856	0.501299	0.999259		MA_RS05505	MA1057	IS21 family transposase	-0.69064	4.63753e-12	1.67054e-10		MA_RS10430	MA2003	bile acid:sodium symporter	0.521742	1.0082e-08	3.63178e-07		MA_RS05475	MA1050	IS21-like element ISMac3 family transposase	-0.604527	3.08074e-12	1.10975e-10		MA_RS01705	MA0321	DUF364 domain-containing protein	-0.696775	1.96276e-09	7.12306e-08		MA_RS00735	MA0140	AAA family ATPase	-0.113709	0.0972364	0.344105		MA_RS00735	MA0140	AAA family ATPase	5.17801	5.3805	5.39901	5.11204	5.30711
MA_RS00395	NA	preprotein translocase subunit Sec61beta	0.0540252	0.551491	0.999259		MA_RS20450	MA3917	ammonium transporter	-0.554566	4.70958e-12	1.68402e-10		MA_RS02285	MA0436	radical SAM protein	-0.580454	1.02473e-08	3.66417e-07		MA_RS05710	MA1095	preprotein translocase subunit SecY	-0.449792	3.1718e-12	1.13415e-10		MA_RS04420	MA0848	hypothetical protein	-0.725062	2.31709e-09	8.28531e-08		MA_RS00740	MA0141	efflux RND transporter permease subunit	0.278006	0.0137669	0.0950097		MA_RS00740	MA0141	efflux RND transporter permease subunit	5.6636	5.78495	5.61568	5.68747	5.98117
MA_RS00400	MA0077	alpha/beta hydrolase	-0.00102569	0.988811	0.999259		MA_RS03600	MA0687	disulfide reductase	-0.467202	4.91939e-12	1.7462e-10		MA_RS01110	MA0207	helix-turn-helix domain-containing protein	0.484424	1.29723e-08	4.60469e-07		MA_RS14345	MA2738	IS21 family transposase	-0.703386	3.36047e-12	1.19284e-10		MA_RS04535	MA0871	hypothetical protein	1.22441	2.30443e-09	8.28531e-08		MA_RS00745	MA0142	hypothetical protein	0.145824	0.115467	0.379359		MA_RS00745	MA0142	hypothetical protein	6.39516	6.73483	6.67828	6.32172	6.68668
MA_RS00405	MA0078	ATP-binding protein	0.364343	0.104663	0.999259		MA_RS09230	MA1776	exosome complex protein Rrp42	-0.496855	5.04827e-12	1.77897e-10		MA_RS08145	MA1567	pyridoxal 5'-phosphate synthase lyase subunit PdxS	-0.503987	1.33746e-08	4.71309e-07		MA_RS17650	MA3382	glutamine synthetase family protein	-0.514404	3.6551e-12	1.28803e-10		MA_RS03780	MA0722	O-phospho-L-seryl-tRNA:Cys-tRNA synthase	-0.555995	2.52043e-09	8.88176e-08		MA_RS00750	MA0143	amino acid permease	0.210084	0.000429277	0.00565739		MA_RS00750	MA0143	amino acid permease	7.10045	7.25461	7.20363	7.03563	7.23277
MA_RS00415	MA0080	endonuclease MutS2	0.0771223	0.373918	0.999259		MA_RS23080	MA4416	hypothetical protein	0.909728	6.23299e-12	2.18065e-10		MA_RS21910	MA4197	7-carboxy-7-deazaguanine synthase QueE	-0.535879	1.40454e-08	4.91385e-07		MA_RS02305	MA0440	deoxyuridine 5'-triphosphate nucleotidohydrolase	-0.896007	4.51245e-12	1.57871e-10		MA_RS21155	MA4053	glycoside hydrolase family 57 protein	-0.451358	2.51934e-09	8.88176e-08		MA_RS00765	MA0145	methyltransferase cognate corrinoid protein	-0.217084	0.000647964	0.00812126		MA_RS00765	MA0145	methyltransferase cognate corrinoid protein	9.52349	9.69209	9.63453	9.48382	9.69394
MA_RS00420	MA0081	polyphosphate kinase 1	0.00538784	0.930783	0.999259		MA_RS10805	MA2080	IS21 family transposase	-0.688681	6.65782e-12	2.31264e-10		MA_RS18410	MA3524	transcriptional regulator	0.38768	1.54615e-08	5.37067e-07		MA_RS11415	MA2202	IS21-like element ISMac9 family transposase	-0.709947	4.62785e-12	1.60752e-10		MA_RS06490	MA1250	ABC transporter substrate-binding protein	0.615199	2.99445e-09	1.04014e-07		MA_RS00775	MA0146	MtaA/CmuA family methyltransferase	-0.0639532	0.432273	0.739926		MA_RS00775	MA0146	MtaA/CmuA family methyltransferase	8.91735	9.07547	9.13223	8.87008	9.05996
MA_RS00425	MA0083	Ppx/GppA family phosphatase	0.111346	0.208331	0.999259		MA_RS17370	MA3326	IS21 family transposase	-0.679778	7.63098e-12	2.63188e-10		MA_RS04540	MA0872	cobaltochelatase subunit CobN	0.702276	1.63819e-08	5.62413e-07		MA_RS20705	MA3969	geranylgeranylglyceryl/heptaprenylglyceryl phosphate synthase	-0.475854	4.81947e-12	1.6622e-10		MA_RS10435	MA2004	TlyA family RNA methyltransferase	-0.735762	3.15102e-09	1.08677e-07		MA_RS00780	MA0147	NAD(P)H-dependent oxidoreductase	-0.270398	0.383278	0.705748		MA_RS00780	MA0147	NAD(P)H-dependent oxidoreductase	1.52671	1.3438	1.69909	1.01468	1.87785
MA_RS00430	MA0084	CHAD domain-containing protein	-0.0844797	0.41697	0.999259		MA_RS14345	MA2738	IS21 family transposase	-0.688307	7.73315e-12	2.63601e-10		MA_RS09225	MA1775	50S ribosomal protein L37ae	-0.61414	1.64225e-08	5.62413e-07		MA_RS07510	MA1447	tRNA pseudouridine(54/55) synthase Pus10	-0.533013	5.4043e-12	1.85078e-10		MA_RS03105	MA0592	phosphoglycerate dehydrogenase	-0.432678	3.82023e-09	1.3083e-07		MA_RS00785	MA0148	class I SAM-dependent methyltransferase	-0.4826	0.050907	0.234655		MA_RS00785	MA0148	class I SAM-dependent methyltransferase	1.61191	1.48704	1.41998	1.26369	1.33675
MA_RS00435	MA0085	ORC1-type DNA replication protein	0.0554977	0.502353	0.999259		MA_RS17450	MA3343	NAD(+)/NADH kinase	0.588565	7.75136e-12	2.63601e-10		MA_RS23560	MA4517	GTP cyclohydrolase MptA	-0.404722	1.75892e-08	5.98156e-07		MA_RS07810	MA1505	F(420)H(2) dehydrogenase subunit M	0.467892	5.73425e-12	1.95005e-10		MA_RS07160	MA1380	phosphate uptake regulator PhoU	-0.658906	4.458e-09	1.50871e-07		MA_RS00790	MA0149	ISNCY-like element ISMac19 family transposase	-0.278348	0.0921061	0.333516		MA_RS00790	MA0149	ISNCY-like element ISMac19 family transposase	0.349443	0.412008	0.618108	0.369033	0.41049
MA_RS00440	MA0086	TCP-1/cpn60 chaperonin family protein	-0.0945118	0.525236	0.999259		MA_RS20150	MA3863	AAA family ATPase	0.467247	8.00559e-12	2.70355e-10		MA_RS24010	MA4601	ABC transporter substrate-binding protein	0.48924	1.86445e-08	6.2964e-07		MA_RS13420	MA2579	IS21-like element ISMac9 family transposase	-0.692316	6.1873e-12	2.0895e-10		MA_RS16655	MA3189	MarR family transcriptional regulator	-0.635897	4.4675e-09	1.50871e-07		MA_RS00795	MA0150	methylamine methyltransferase corrinoid protein reductive activase	0.0124319	0.84941	0.960003		MA_RS00795	MA0150	methylamine methyltransferase corrinoid protein reductive activase	4.9986	5.21307	5.17157	4.94554	5.11465
MA_RS00445	MA0087	molecular chaperone DnaK	0.110395	0.620413	0.999259		MA_RS11415	MA2202	IS21-like element ISMac9 family transposase	-0.698394	8.22101e-12	2.75716e-10		MA_RS07505	MA1446	50S ribosomal protein L21e	-0.598353	2.13327e-08	7.15455e-07		MA_RS07500	MA1444	RNA polymerase Rpb4 family protein	-0.935649	7.24006e-12	2.42816e-10		MA_RS07810	MA1505	F(420)H(2) dehydrogenase subunit M	0.397856	4.72226e-09	1.58375e-07		MA_RS00805	MA0151	polysaccharide deacetylase family protein	-0.916781	1.62965e-05	0.000372066		MA_RS00805	MA0151	polysaccharide deacetylase family protein	1.64944	1.66668	1.67906	1.68596	1.62969
MA_RS00450	MA0088	DnaJ domain-containing protein	-0.0857401	0.618466	0.999259		MA_RS13315	MA2561	PAS domain-containing protein	-0.577036	9.2442e-12	3.07908e-10		MA_RS21265	MA4075	nickel-responsive transcriptional regulator NikR	-0.47177	2.20685e-08	7.35064e-07		MA_RS18215	MA3485	twin-arginine translocase TatA/TatE family subunit	-0.839795	8.91105e-12	2.96811e-10		MA_RS16245	MA3104	phosphate uptake regulator PhoU	0.528337	4.9344e-09	1.64356e-07		MA_RS00810	MA0152	3-methylornithyl-N6-L-lysine dehydrogenase PylD	-0.38433	0.000516551	0.00671655		MA_RS00810	MA0152	3-methylornithyl-N6-L-lysine dehydrogenase PylD	4.08773	4.2315	4.03036	4.01376	4.22559
MA_RS00455	MA0089	DUF169 domain-containing protein	-0.0243356	0.798055	0.999259		MA_RS13420	MA2579	IS21-like element ISMac9 family transposase	-0.682768	9.59509e-12	3.17421e-10		MA_RS12170	MA2348	ATP-binding protein	0.631846	2.25337e-08	7.4545e-07		MA_RS27535	NA	hypothetical protein	1.90091	1.06223e-11	3.51404e-10		MA_RS11715	MA2257	hypothetical protein	0.492976	5.50494e-09	1.82113e-07		MA_RS00815	MA0153	3-methylornithine--L-lysine ligase PylC	-0.423443	1.78449e-05	0.000405512		MA_RS00815	MA0153	3-methylornithine--L-lysine ligase PylC	4.70055	4.76841	4.84891	4.47135	4.977
MA_RS00460	MA0090	O-phosphoserine--tRNA ligase	0.0141907	0.830345	0.999259		MA_RS01625	MA0305	4Fe-4S binding protein	-0.514276	1.11961e-11	3.67882e-10		MA_RS15915	MA3040	phosphotransferase family protein	0.770405	2.8063e-08	9.17646e-07		MA_RS21785	MA4174	4Fe-4S binding protein	-1.3082	1.12588e-11	3.69943e-10		MA_RS00385	MA0075	inositol-3-phosphate synthase	-0.481041	5.73164e-09	1.88331e-07		MA_RS00820	MA0154	methylornithine synthase PylB	-0.504614	4.29677e-07	1.38379e-05		MA_RS00820	MA0154	methylornithine synthase PylB	4.84222	5.0117	5.13263	4.77915	5.06518
MA_RS00465	MA0091	haloacid dehalogenase	0.105309	0.619884	0.999259		MA_RS02875	MA0547	winged helix-turn-helix domain-containing protein/riboflavin kinase	0.571297	2.42975e-11	7.93013e-10		MA_RS16245	MA3104	phosphate uptake regulator PhoU	0.496808	2.81162e-08	9.17646e-07		MA_RS01620	MA0304	FmdE family protein	-0.587483	1.20879e-11	3.94521e-10		MA_RS21745	MA4166	MFS transporter	1.1792	7.07225e-09	2.30821e-07		MA_RS00825	MA0155	pyrrolysine--tRNA(Pyl) ligase	-0.198163	0.0461913	0.221745		MA_RS00825	MA0155	pyrrolysine--tRNA(Pyl) ligase	5.11771	5.178	4.99096	4.82707	5.0233
MA_RS00470	MA0092	UPF0147 family protein	0.03898	0.768101	0.999259		MA_RS00835	MA0156	hypothetical protein	-0.707885	3.41686e-11	1.10465e-09		MA_RS19210	MA3687	DUF63 family protein	0.461223	2.88637e-08	9.3576e-07		MA_RS18925	MA3631	sirohydrochlorin nickelochelatase	-0.671585	1.23209e-11	3.99444e-10		MA_RS21920	MA4199	7-cyano-7-deazaguanine synthase QueC	-0.836011	7.20654e-09	2.33636e-07		MA_RS00835	MA0156	hypothetical protein	-0.253044	0.0198453	0.124526		MA_RS00835	MA0156	hypothetical protein	3.78181	3.96278	4.12225	3.77312	4.13165
MA_RS00475	MA0093	hypothetical protein	-0.184908	0.130271	0.999259		MA_RS09260	MA1782	ribonuclease P protein component 3	-0.486222	3.43001e-11	1.10465e-09		MA_RS01460	MA0275	tetrahydromethanopterin S-methyltransferase subunit D	-0.362977	3.08804e-08	9.90968e-07		MA_RS02875	MA0547	winged helix-turn-helix domain-containing protein/riboflavin kinase	0.586285	1.25444e-11	4.03998e-10		MA_RS06485	MA1249	ABC transporter substrate-binding protein	0.695819	7.28105e-09	2.34488e-07		MA_RS00840	MA0157	DUF134 domain-containing protein	0.34938	0.0759163	0.297727		MA_RS00840	MA0157	DUF134 domain-containing protein	2.68677	3.14655	3.11947	2.6467	2.91546
MA_RS00485	NA	hypothetical protein	0.0627543	0.8125	0.999259		MA_RS05680	MA1089	50S ribosomal protein L32e	-0.674803	4.24896e-11	1.35939e-09		MA_RS16215	MA3099	RAD55 family ATPase	0.538789	3.09741e-08	9.90968e-07		MA_RS21265	MA4075	nickel-responsive transcriptional regulator NikR	-0.57292	1.29403e-11	4.14005e-10		MA_RS17550	MA3361	IS200/IS605 family element RNA-guided endonuclease TnpB	0.522919	7.61754e-09	2.43711e-07		MA_RS00845	MA0158	DUF5320 family protein	-0.379606	0.391057	0.713855		MA_RS00845	MA0158	DUF5320 family protein	1.21409	1.11423	1.83904	1.17342	1.18399
MA_RS00490	MA0095	transposase	-0.128621	0.167354	0.999259		MA_RS09945	MA1906	DUF1699 family protein	-0.709453	4.826e-11	1.52395e-09		MA_RS00990	MA0183	50S ribosomal protein L16	-0.569446	3.18424e-08	1.01209e-06		MA_RS15190	MA2896	threonine--tRNA ligase	-0.427534	1.46815e-11	4.66642e-10		MA_RS13715	MA2633	sodium:proton antiporter	1.04549	8.10002e-09	2.57454e-07		MA_RS00850	MA0159	hypothetical protein	0.00706313	0.985184	0.994729		MA_RS00850	MA0159	hypothetical protein	1.77296	1.8559	2.12808	1.6767	2.13838
MA_RS00495	MA0096	DEAD/DEAH box helicase	-0.00630096	0.943495	0.999259		MA_RS12585	MA2425	[dimethylamine--corrinoid protein] Co-methyltransferase	0.49987	4.81478e-11	1.52395e-09		MA_RS22280	MA4267	multiprotein bridging factor aMBF1	-0.535068	3.61077e-08	1.14021e-06		MA_RS15970	MA3052	valine--tRNA ligase	-0.390741	1.57796e-11	4.98286e-10		MA_RS04425	MA0849	methylamine methyltransferase corrinoid protein reductive activase	-0.505589	8.55944e-09	2.70289e-07		MA_RS00855	MA0160	radical SAM protein	0.117279	0.34111	0.670686		MA_RS00855	MA0160	radical SAM protein	2.34532	2.72335	2.81912	2.56339	2.46575
MA_RS00500	MA0097	glycine--tRNA ligase	-0.0550384	0.540441	0.999259		MA_RS17245	MA3300	MoaD/ThiS family protein	0.880952	5.88099e-11	1.84511e-09		MA_RS21690	MA4157	V-type ATP synthase subunit F	0.381599	3.64525e-08	1.14367e-06		MA_RS01485	MA0279	sodium:solute symporter family protein	-0.605545	1.68015e-11	5.27134e-10		MA_RS10155	NA	transposase	0.811958	8.84824e-09	2.77607e-07		MA_RS00860	MA0161	ferritin	0.227456	0.39606	0.716467		MA_RS00860	MA0161	ferritin	1.6087	2.02898	1.77905	1.39646	1.97095
MA_RS00505	MA0098	hypothetical protein	0.327479	0.0925799	0.999259		MA_RS07915	MA1524	nucleoside-diphosphate kinase	-0.415256	6.22781e-11	1.9414e-09		MA_RS00020	MA0005	IS21-like element ISMac3 family transposase	-0.457864	3.94286e-08	1.22911e-06		MA_RS04425	MA0849	methylamine methyltransferase corrinoid protein reductive activase	0.58427	2.09926e-11	6.54404e-10		MA_RS12630	MA2432	hypothetical protein	-0.717219	1.05083e-08	3.27576e-07		MA_RS00865	MA0162	universal stress protein	0.636417	0.0144822	0.0987752		MA_RS00865	MA0162	universal stress protein	1.81102	2.17699	2.04006	1.88735	2.23455
MA_RS00510	NA	hypothetical protein	-0.269457	0.529456	0.999259		MA_RS21450	MA4111	50S ribosomal protein L18Ae	-0.708924	7.82016e-11	2.42226e-09		MA_RS02305	MA0440	deoxyuridine 5'-triphosphate nucleotidohydrolase	-0.699812	4.07862e-08	1.26333e-06		MA_RS22925	MA4384	cobalamin-dependent protein	-0.435364	2.165e-11	6.70599e-10		MA_RS03160	MA0601	MEMO1 family protein	0.386763	1.09966e-08	3.40614e-07		MA_RS00870	MA0163	hypothetical protein	0.185878	0.131498	0.410211		MA_RS00870	MA0163	hypothetical protein	3.25488	3.49607	3.47857	3.33634	3.49244
MA_RS00515	MA0099	nucleotidyltransferase domain-containing protein	-0.324382	0.706273	0.999259		MA_RS07900	MA1521	50S ribosomal protein L7Ae	-0.463281	7.9015e-11	2.43196e-09		MA_RS12630	MA2432	hypothetical protein	-0.683481	4.28949e-08	1.3131e-06		MA_RS21095	MA4041	hydroxymethylglutaryl-CoA synthase	0.424622	2.70217e-11	8.31688e-10		MA_RS04510	MA0866	phosphate uptake regulator PhoU	-0.450049	1.19051e-08	3.66422e-07		MA_RS00875	NA	hypothetical protein	0.198571	0.332949	0.66347		MA_RS00875	NA	hypothetical protein	3.5955	3.7818	3.64475	3.69782	3.68958
MA_RS00525	MA0100	nucleotidyltransferase	-0.425287	0.214	0.999259		MA_RS22765	MA4354	alkaline phosphatase	0.867754	8.00644e-11	2.44876e-09		MA_RS20805	MA3988	ISL3-like element ISMac21 family transposase	0.582353	4.29328e-08	1.3131e-06		MA_RS04685	MA0902	nascent polypeptide-associated complex protein	0.490222	2.922e-11	8.93691e-10		MA_RS05715	MA1096	adenylate kinase	-0.394942	1.22932e-08	3.75987e-07		MA_RS00880	MA0164	TfuA-related McrA-glycine thioamidation protein	0.187824	0.0859337	0.320472		MA_RS00880	MA0164	TfuA-related McrA-glycine thioamidation protein	3.73461	3.99958	4.06494	3.62658	4.06232
MA_RS00530	MA0101	DUF86 domain-containing protein	0.513816	0.0267523	0.999259		MA_RS21140	MA4050	glucan 1,4-alpha-glucosidase	0.515221	9.36736e-11	2.84709e-09		MA_RS10545	MA2027	IS21-like element ISMac3 family transposase	-0.457677	4.35142e-08	1.32256e-06		MA_RS15680	MA2990	tryptophan synthase subunit alpha	-1.08499	3.03529e-11	9.22539e-10		MA_RS28375	NA	hypothetical protein	-1.5828	1.26103e-08	3.83273e-07		MA_RS00885	MA0165	YcaO-related McrA-glycine thioamidation protein	0.0142018	0.858791	0.962503		MA_RS00885	MA0165	YcaO-related McrA-glycine thioamidation protein	4.49671	4.48481	4.61536	4.3698	4.58017
MA_RS00535	MA0102	nucleotidyltransferase domain-containing protein	0.671722	0.0965382	0.999259		MA_RS20705	MA3969	geranylgeranylglyceryl/heptaprenylglyceryl phosphate synthase	-0.443348	1.13723e-10	3.43501e-09		MA_RS02300	MA0439	2-amino-3,7-dideoxy-D-threo-hept-6-ulosonate synthase	-0.447995	4.82198e-08	1.45648e-06		MA_RS03185	MA0606	polyprenyl synthetase family protein	-0.597206	3.44901e-11	1.03633e-09		MA_RS07580	MA1461	hypothetical protein	-1.29812	1.46971e-08	4.43925e-07		MA_RS00890	NA	DUF2892 domain-containing protein	0.0177827	0.944464	0.984914		MA_RS00890	NA	DUF2892 domain-containing protein	2.47209	2.81836	2.72838	1.85485	2.26251
MA_RS00540	NA	hypothetical protein	0.0286509	0.961667	0.999259		MA_RS21095	MA4041	hydroxymethylglutaryl-CoA synthase	0.409794	1.15291e-10	3.46086e-09		MA_RS03400	MA0646	50S ribosomal protein L44e	-0.481291	4.96781e-08	1.49126e-06		MA_RS21690	MA4157	V-type ATP synthase subunit F	0.46117	3.4523e-11	1.03633e-09		MA_RS23955	MA4590	GMP synthase subunit A	-0.546164	1.54599e-08	4.64084e-07		MA_RS00900	MA0166	copper-translocating P-type ATPase	0.501236	1.76926e-08	7.23018e-07		MA_RS00900	MA0166	copper-translocating P-type ATPase	2.91723	3.01302	2.93626	2.76129	2.92913
MA_RS00545	MA0103	acetate uptake transporter family protein	0.178722	0.534552	0.999259		MA_RS28840	MA2926	PKD domain-containing protein	-1.13503	1.20044e-10	3.58143e-09		MA_RS01495	MA0281	ABC transporter permease	-0.992875	5.11615e-08	1.52637e-06		MA_RS14750	MA2813	peptidylprolyl isomerase	-0.639474	3.65362e-11	1.09004e-09		MA_RS22310	MA4273	transcription elongation factor Spt5	-0.391824	1.94756e-08	5.81043e-07		MA_RS00905	MA0167	cytochrome c	0.53803	0.0370267	0.189538		MA_RS00905	MA0167	cytochrome c	1.14665	1.95634	1.63678	1.62999	1.81849
MA_RS00550	MA0104	5'/3'-nucleotidase SurE	0.0384575	0.674555	0.999259		MA_RS01820	MA0344	MotA/TolQ/ExbB proton channel family protein	-0.86409	1.21999e-10	3.61757e-09		MA_RS21090	MA4040	helix-turn-helix domain-containing protein	0.392393	5.3984e-08	1.60076e-06		MA_RS03265	MA0620	PAS domain-containing protein	0.713829	4.14875e-11	1.23021e-09		MA_RS18265	NA	hypothetical protein	1.31197	1.99172e-08	5.90592e-07		MA_RS00910	MA0168	PLDc N-terminal domain-containing protein	0.345499	0.414844	0.728114		MA_RS00910	MA0168	PLDc N-terminal domain-containing protein	1.08219	1.92904	1.70954	1.8408	1.48375
MA_RS00555	MA0105	GTP 3',8-cyclase MoaA	-0.0685295	0.376668	0.999259		MA_RS00385	MA0075	inositol-3-phosphate synthase	-0.531036	1.32254e-10	3.8979e-09		MA_RS22960	MA4392	methanol--corrinoid protein co-methyltransferaseMtaB	-0.520941	5.69127e-08	1.67737e-06		MA_RS22650	MA4336	hypothetical protein	-0.960157	4.20768e-11	1.24012e-09		MA_RS24000	MA4599	ABC transporter permease	0.683046	2.09671e-08	6.17959e-07		MA_RS00915	MA0169	MFS transporter	0.053541	0.734737	0.919189		MA_RS00915	MA0169	MFS transporter	1.87129	1.83058	1.86643	1.5513	1.71624
MA_RS00560	MA0106	cobyrinate a,c-diamide synthase	0.0078235	0.934687	0.999259		MA_RS05295	MA1013	AAA family ATPase	0.437541	1.34088e-10	3.92813e-09		MA_RS03490	MA0664	Fe-S cluster domain-containing protein	-0.432393	6.41648e-08	1.85766e-06		MA_RS18410	MA3524	transcriptional regulator	0.451752	4.45724e-11	1.30576e-09		MA_RS21365	MA4094	universal stress protein	-0.688637	2.19014e-08	6.41606e-07		MA_RS00920	MA0170	class I SAM-dependent methyltransferase	-0.131378	0.622684	0.867406		MA_RS00920	MA0170	class I SAM-dependent methyltransferase	1.24435	1.48924	1.48117	1.27703	1.41409
MA_RS00565	MA0107	SDR family oxidoreductase	-0.110422	0.604171	0.999259		MA_RS03105	MA0592	phosphoglycerate dehydrogenase	-0.466699	2.06866e-10	6.02389e-09		MA_RS13335	MA2564	transposase	0.789119	6.43327e-08	1.85766e-06		MA_RS01460	MA0275	tetrahydromethanopterin S-methyltransferase subunit D	-0.429415	6.29268e-11	1.83241e-09		MA_RS02285	MA0436	radical SAM protein	-0.568979	2.2243e-08	6.46329e-07		MA_RS00930	MA0171	phenylalanine--tRNA ligase subunit alpha	0.0288487	0.721395	0.914964		MA_RS00930	MA0171	phenylalanine--tRNA ligase subunit alpha	5.89424	5.98889	5.92866	5.78597	5.9207
MA_RS00570	MA0108	glyoxalase/bleomycin resistance/dioxygenase family protein	-0.241582	0.192829	0.999259		MA_RS08895	MA1713	MoaD/ThiS family protein	1.37243	2.66911e-10	7.72613e-09		MA_RS18330	MA3506	IS21 family transposase	-0.4516	6.34231e-08	1.85766e-06		MA_RS18830	MA3611	alpha/beta hydrolase	0.949627	1.06386e-10	3.07948e-09		MA_RS25785	NA	DUF1638 domain-containing protein	1.17514	2.23285e-08	6.46329e-07		MA_RS00935	MA0172	tryptophan--tRNA ligase	0.0301954	0.726273	0.916268		MA_RS00935	MA0172	tryptophan--tRNA ligase	5.1842	5.11738	5.15318	5.0077	5.14887
MA_RS00575	MA0109	DNA primase regulatory subunit PriL	0.12166	0.0885918	0.999259		MA_RS21265	MA4075	nickel-responsive transcriptional regulator NikR	-0.53381	2.70086e-10	7.77178e-09		MA_RS21155	MA4053	glycoside hydrolase family 57 protein	-0.408236	6.45578e-08	1.85766e-06		MA_RS07180	MA1384	6-phospho-3-hexuloisomerase	0.570966	1.12588e-10	3.23974e-09		MA_RS22920	MA4383	winged helix-turn-helix domain-containing protein	-0.525596	2.29255e-08	6.59684e-07		MA_RS00940	MA0173	nucleotidyltransferase domain-containing protein	0.191889	0.523317	0.81065		MA_RS00940	MA0173	nucleotidyltransferase domain-containing protein	1.90975	1.86668	2.03243	2.2282	2.21603
MA_RS00580	MA0110	DNA polymerase sliding clamp	0.0567571	0.395278	0.999259		MA_RS15970	MA3052	valine--tRNA ligase	-0.365083	2.81684e-10	8.05781e-09		MA_RS05165	MA0989	MerR family transcriptional regulator	0.719229	6.57562e-08	1.87001e-06		MA_RS22040	MA4220	Coenzyme F420 hydrogenase/dehydrogenase, beta subunit C-terminal domain	-0.533831	1.16155e-10	3.32272e-09		MA_RS05275	MA1009	IS200/IS605 family element RNA-guided endonuclease TnpB	0.496088	2.43984e-08	6.97939e-07		MA_RS00945	MA0174	DUF86 domain-containing protein	-0.181669	0.231128	0.554503		MA_RS00945	MA0174	DUF86 domain-containing protein	3.73165	4.02295	3.82427	3.50176	3.90091
MA_RS00585	MA0112	transcription factor S	0.0842921	0.502828	0.999259		MA_RS04205	MA0806	DUF5602 domain-containing protein	0.820128	2.92779e-10	8.32622e-09		MA_RS14795	MA2822	IS21-like element ISMac3 family transposase	-0.450603	6.55797e-08	1.87001e-06		MA_RS20450	MA3917	ammonium transporter	-0.515382	1.54646e-10	4.39791e-09		MA_RS00600	MA0115	phosphatidylserine decarboxylase	0.712739	2.58753e-08	7.34073e-07		MA_RS00950	MA0175	radical SAM protein	-0.0456559	0.635688	0.874498		MA_RS00950	MA0175	radical SAM protein	3.78981	4.0058	4.1387	3.44989	3.96406
MA_RS00590	MA0113	NUDIX hydrolase	0.0294797	0.73227	0.999259		MA_RS12040	MA2320	rhodanese-like domain-containing protein	0.711813	3.15097e-10	8.9088e-09		MA_RS09815	MA1882	IS21 family transposase	-0.455975	6.85202e-08	1.92609e-06		MA_RS19250	MA3695	30S ribosomal protein S24e	-0.362241	1.56023e-10	4.41127e-09		MA_RS04935	MA0949	30S ribosomal protein S15	-0.403531	2.61145e-08	7.34073e-07		MA_RS00955	MA0176	MarR family transcriptional regulator	-0.424433	0.283332	0.616208		MA_RS00955	MA0176	MarR family transcriptional regulator	1.44533	1.1928	1.30053	1.22201	1.33809
MA_RS00595	MA0114	archaeosortase A	0.0398508	0.656094	0.999259		MA_RS19250	MA3695	30S ribosomal protein S24e	-0.354151	3.43653e-10	9.66003e-09		MA_RS24275	MA4654	translation elongation factor	-0.557828	6.84979e-08	1.92609e-06		MA_RS03780	MA0722	O-phospho-L-seryl-tRNA:Cys-tRNA synthase	-0.601823	1.6699e-10	4.69407e-09		MA_RS27855	NA	hypothetical protein	-0.607435	2.60302e-08	7.34073e-07		MA_RS00960	MA0177	hypothetical protein	-0.425564	0.130518	0.408699		MA_RS00960	MA0177	hypothetical protein	1.32572	1.28053	1.55924	1.39127	2.1554
MA_RS00600	MA0115	phosphatidylserine decarboxylase	0.103761	0.422522	0.999259		MA_RS22155	MA4243	NifB/NifX family molybdenum-iron cluster-bindingprotein	0.799436	3.66724e-10	1.02493e-08		MA_RS23620	MA4530	IS21-like element ISMac3 family transposase	-0.448231	7.1131e-08	1.98799e-06		MA_RS22270	MA4265	isocitrate/isopropylmalate dehydrogenase family protein	-0.462619	1.70425e-10	4.76309e-09		MA_RS06675	MA1286	right-handed parallel beta-helix repeat-containing protein	0.789848	2.93047e-08	8.19016e-07		MA_RS00965	MA0178	TetR/AcrR family transcriptional regulator	-0.44966	0.0255849	0.147591		MA_RS00965	MA0178	TetR/AcrR family transcriptional regulator	1.98408	2.51149	2.40644	2.14609	2.14287
MA_RS00605	MA0116	archaetidylserine synthase	0.0544392	0.579815	0.999259		MA_RS24730	MA3101	PGF-pre-PGF domain-containing protein	0.902463	4.49637e-10	1.24948e-08		MA_RS17920	MA3434	IS21-like element ISMac3 family transposase	-0.446608	8.34106e-08	2.31786e-06		MA_RS01625	MA0305	4Fe-4S binding protein	-0.484627	1.83435e-10	5.09741e-09		MA_RS16975	MA3254	tetratricopeptide repeat protein	-0.547218	3.00155e-08	8.34088e-07		MA_RS00970	MA0179	TATA-box-binding protein	-0.216634	0.299689	0.634752		MA_RS00970	MA0179	TATA-box-binding protein	2.66513	2.55308	2.60291	1.80436	2.36327
MA_RS00610	MA0117	dihydroneopterin aldolase family protein	0.10977	0.690211	0.999259		MA_RS05855	MA1123	hypothetical protein	-1.03106	4.73593e-10	1.30857e-08		MA_RS24205	MA4640	DUF2162 domain-containing protein	0.761732	8.59622e-08	2.37519e-06		MA_RS02400	MA0459	winged helix-turn-helix domain-containing protein	0.705431	2.18865e-10	6.04738e-09		MA_RS22905	MA4380	methylamine methyltransferase corrinoid protein reductive activase	-0.366143	3.0546e-08	8.44008e-07		MA_RS00975	MA0180	MarR family transcriptional regulator	-0.688805	0.125761	0.399201		MA_RS00975	MA0180	MarR family transcriptional regulator	1.08911	0.662227	1.16883	0.803771	0.719111
MA_RS00615	MA0118	histidinol-phosphate transaminase	-0.0204392	0.801551	0.999259		MA_RS14750	MA2813	peptidylprolyl isomerase	-0.600733	4.80081e-10	1.319e-08		MA_RS05475	MA1050	IS21-like element ISMac3 family transposase	-0.457041	8.82807e-08	2.42547e-06		MA_RS05310	MA1016	CO dehydrogenase/acetyl-CoA synthase complex subunit alpha	0.453657	2.4888e-10	6.83786e-09		MA_RS29140	MA4589	PKD domain-containing protein	-0.404236	3.37934e-08	9.2846e-07		MA_RS00980	MA0181	MFS transporter	-0.0731255	0.671924	0.892209		MA_RS00980	MA0181	MFS transporter	1.97713	1.83622	1.93188	1.47715	1.83066
MA_RS00620	MA0119	acetylornithine transaminase	-0.0240984	0.763351	0.999259		MA_RS00900	MA0166	copper-translocating P-type ATPase	0.55724	4.96429e-10	1.35625e-08		MA_RS23585	MA4522	Asp-tRNA(Asn)/Glu-tRNA(Gln) amidotransferase subunit GatC	0.729206	9.00704e-08	2.46074e-06		MA_RS02300	MA0439	2-amino-3,7-dideoxy-D-threo-hept-6-ulosonate synthase	-0.519633	2.6443e-10	7.22429e-09		MA_RS17200	MA3297	cysteate synthase	0.699529	3.47084e-08	9.48241e-07		MA_RS00985	MA0182	translation initiation factor IF-2 subunit beta	0.0262167	0.67956	0.897772		MA_RS00985	MA0182	translation initiation factor IF-2 subunit beta	7.57176	7.82464	7.71081	7.5012	7.74532
MA_RS00630	MA0120	hypothetical protein	-0.0804026	0.527863	0.999259		MA_RS05310	MA1016	CO dehydrogenase/acetyl-CoA synthase complex subunit alpha	0.445474	4.99793e-10	1.35782e-08		MA_RS02030	MA0386	cobaltochelatase subunit CobN	0.630847	9.39192e-08	2.54961e-06		MA_RS07040	MA1354	acetolactate synthase large subunit	0.523592	2.82024e-10	7.66192e-09		MA_RS24810	MA3765	polysaccharide pyruvyl transferase family protein	0.629949	3.5608e-08	9.67385e-07		MA_RS00990	MA0183	50S ribosomal protein L16	0.0861032	0.404818	0.721788		MA_RS00990	MA0183	50S ribosomal protein L16	7.35804	7.40081	7.53112	7.23647	7.50035
MA_RS00635	MA0121	hypothetical protein	-0.0695303	0.539482	0.999259		MA_RS29105	NA	hypothetical protein	0.694966	6.05023e-10	1.63457e-08		MA_RS07785	MA1500	F420H2 dehydrogenase subunit FpoI	-0.327122	9.43717e-08	2.54961e-06		MA_RS08180	MA1574	superoxide dismutase	0.819355	2.84758e-10	7.69322e-09		MA_RS21660	MA4151	radical SAM protein	-0.427265	4.09661e-08	1.10677e-06		MA_RS00995	MA0184	DUF1786 domain-containing protein	-0.0148227	0.908322	0.97749		MA_RS00995	MA0184	DUF1786 domain-containing protein	2.6454	2.62085	2.6219	2.43805	2.58503
MA_RS00640	MA0122	hypothetical protein	0.134281	0.100425	0.999259		MA_RS00175	MA0034	pyruvate ferredoxin oxidoreductase subunit gamma	-0.419888	6.13334e-10	1.64787e-08		MA_RS01705	MA0321	DUF364 domain-containing protein	-0.617169	9.63978e-08	2.58996e-06		MA_RS21475	MA4117	30S ribosomal protein S19e	-0.492615	3.0526e-10	8.20154e-09		MA_RS22765	MA4354	alkaline phosphatase	0.733389	4.48996e-08	1.20634e-06		MA_RS01000	MA0185	MFS transporter	0.71066	9.33018e-14	8.24958e-12		MA_RS01000	MA0185	MFS transporter	2.65729	2.95642	2.90037	2.59293	2.78763
MA_RS00650	MA0124	hypothetical protein	0.0702263	0.807405	0.999259		MA_RS05755	MA1105	RNA-guided pseudouridylation complex pseudouridine synthase subunit Cbf5	-0.47386	6.25908e-10	1.67241e-08		MA_RS02840	MA0541	imidazole glycerol phosphate synthase subunit HisF	-0.549442	9.91385e-08	2.64896e-06		MA_RS17450	MA3343	NAD(+)/NADH kinase	0.544398	3.26092e-10	8.71311e-09		MA_RS02665	MA0512	YncE family protein	-0.703633	4.69051e-08	1.25329e-06		MA_RS01005	MA0186	DUF6293 family protein	-0.0299915	0.930655	0.982763		MA_RS01005	MA0186	DUF6293 family protein	1.21478	0.8213	1.26591	1.02865	0.927664
MA_RS00655	MA0125	hypothetical protein	-0.0603168	0.655742	0.999259		MA_RS19180	MA3680	DUF4921 family protein	0.726547	6.43075e-10	1.70889e-08		MA_RS00045	MA0010	formylmethanofuran--tetrahydromethanopterin N-formyltransferase	-0.464366	1.01249e-07	2.69056e-06		MA_RS19180	MA3680	DUF4921 family protein	0.743133	3.61766e-10	9.61349e-09		MA_RS19245	MA3694	GTP-dependent dephospho-CoA kinase family protein	0.42245	4.72484e-08	1.25557e-06		MA_RS01010	MA0187	molybdopterin-binding protein	-0.150876	0.31563	0.648736		MA_RS01010	MA0187	molybdopterin-binding protein	3.48489	3.28011	3.49302	3.29058	3.75427
MA_RS00665	MA0126	DUF1894 domain-containing protein	0.0834195	0.832653	0.999259		MA_RS22040	MA4220	Coenzyme F420 hydrogenase/dehydrogenase, beta subunit C-terminal domain	-0.509051	7.68862e-10	2.03205e-08		MA_RS24140	MA4626	group II intron reverse transcriptase/maturase	-0.439648	1.02536e-07	2.70995e-06		MA_RS00750	MA0143	amino acid permease	0.373057	4.55261e-10	1.20323e-08		MA_RS23140	MA4428	coiled-coil protein	-0.533998	5.20466e-08	1.37556e-06		MA_RS01020	MA0189	DEAD/DEAH box helicase	-0.117118	0.101046	0.353516		MA_RS01020	MA0189	DEAD/DEAH box helicase	3.67879	3.95707	3.91263	3.68625	3.88559
MA_RS00670	MA0127	NAD(P)/FAD-dependent oxidoreductase	0.0286799	0.853929	0.999259		MA_RS21405	MA4102	pyrroline-5-carboxylate reductase	-0.51544	9.09477e-10	2.3907e-08		MA_RS08205	MA1579	IS21 family transposase	-0.44658	1.2026e-07	3.16121e-06		MA_RS21140	MA4050	glucan 1,4-alpha-glucosidase	0.49637	5.21741e-10	1.37147e-08		MA_RS27535	NA	hypothetical protein	1.53107	5.48555e-08	1.44196e-06		MA_RS01025	MA0190	SWIM zinc finger family protein	-0.0209217	0.874143	0.969226		MA_RS01025	MA0190	SWIM zinc finger family protein	3.23496	3.58134	3.59648	3.37534	3.46598
MA_RS00675	MA0128	DUF1890 domain-containing protein	0.0631441	0.612182	0.999259		MA_RS07620	MA1469	response regulator	0.595089	9.19722e-10	2.40463e-08		MA_RS11310	MA2180	flippase	0.823231	1.23442e-07	3.21238e-06		MA_RS00175	MA0034	pyruvate ferredoxin oxidoreductase subunit gamma	-0.421615	5.701e-10	1.49054e-08		MA_RS05165	MA0989	MerR family transcriptional regulator	0.725925	6.89698e-08	1.80056e-06		MA_RS01030	MA0191	winged helix-turn-helix domain-containing protein	0.205589	0.500128	0.793514		MA_RS01030	MA0191	winged helix-turn-helix domain-containing protein	0.740491	1.01363	1.12269	0.818251	1.38383
MA_RS00680	MA0129	DUF1894 domain-containing protein	-0.125784	0.227567	0.999259		MA_RS10430	MA2003	bile acid:sodium symporter	0.558968	9.28907e-10	2.41566e-08		MA_RS19585	MA3759	IS21 family transposase	-0.442552	1.23528e-07	3.21238e-06		MA_RS07915	MA1524	nucleoside-diphosphate kinase	-0.392177	7.18087e-10	1.86741e-08		MA_RS22285	MA4268	proteasome-activating nucleotidase	-0.328074	6.92379e-08	1.80056e-06		MA_RS01035	MA0192	YhbY family RNA-binding protein	-0.285877	0.384653	0.707476		MA_RS01035	MA0192	YhbY family RNA-binding protein	2.15847	1.73263	2.39835	2.15588	2.04365
MA_RS00685	MA0130	phosphoribosylformylglycinamidine cyclo-ligase	0.0993985	0.204285	0.999259		MA_RS01365	MA0256	hypothetical protein	0.698306	1.13661e-09	2.94008e-08		MA_RS04550	MA0874	PQQ-binding-like beta-propeller repeat protein	1.2816	1.25622e-07	3.24947e-06		MA_RS16715	MA3200	DUF1699 family protein	0.848177	8.40562e-10	2.17428e-08		MA_RS04595	MA0882	cobaltochelatase subunit CobN	0.429663	7.04931e-08	1.82345e-06		MA_RS01040	MA0193	hypothetical protein	-0.645161	0.0117105	0.0845905		MA_RS01040	MA0193	hypothetical protein	2.81567	3.03397	3.05398	2.0181	2.9528
MA_RS00690	MA0131	aspartate kinase	-0.0159953	0.802088	0.999259		MA_RS08620	MA1663	hypothetical protein	-1.34831	1.31212e-09	3.3761e-08		MA_RS12485	MA2406	ISL3-like element ISMac21 family transposase	0.576683	1.32497e-07	3.40916e-06		MA_RS01820	MA0344	MotA/TolQ/ExbB proton channel family protein	-0.830425	8.9354e-10	2.29909e-08		MA_RS07505	MA1446	50S ribosomal protein L21e	-0.57643	7.72406e-08	1.98741e-06		MA_RS01045	MA0194	alanine--tRNA ligase	-0.0739634	0.268611	0.600854		MA_RS01045	MA0194	alanine--tRNA ligase	5.48622	5.56021	5.50232	5.2689	5.49246
MA_RS00695	MA0132	cofactor-independent phosphoglycerate mutase	0.145702	0.0884989	0.999259		MA_RS04685	MA0902	nascent polypeptide-associated complex protein	0.443496	1.46236e-09	3.74287e-08		MA_RS04935	MA0949	30S ribosomal protein S15	-0.381705	1.34084e-07	3.41389e-06		MA_RS22765	MA4354	alkaline phosphatase	0.820969	9.80328e-10	2.50912e-08		MA_RS10545	MA2027	IS21-like element ISMac3 family transposase	-0.450227	8.21997e-08	2.09287e-06		MA_RS01050	MA0195	methyltransferase domain-containing protein	0.0086286	0.946931	0.984914		MA_RS01050	MA0195	methyltransferase domain-containing protein	3.56274	3.87466	3.95079	3.63608	3.9399
MA_RS00700	MA0133	Hsp20/alpha crystallin family protein	-0.0245405	0.79456	0.999259		MA_RS07510	MA1447	tRNA pseudouridine(54/55) synthase Pus10	-0.46386	1.76465e-09	4.49294e-08		MA_RS23345	MA4473	4-hydroxy-tetrahydrodipicolinate synthase	-0.409483	1.3407e-07	3.41389e-06		MA_RS21110	MA4044	class IV adenylate cyclase	0.594042	1.12124e-09	2.85475e-08		MA_RS18425	MA3527	CDC48 family AAA ATPase	-0.379787	8.19853e-08	2.09287e-06		MA_RS01055	NA	hypothetical protein	0.35207	0.414243	0.728114		MA_RS01055	NA	hypothetical protein	1.35301	1.0601	1.22276	0.95841	1.09351
MA_RS00705	MA0134	hypothetical protein	-0.202338	0.445591	0.999259		MA_RS15190	MA2896	threonine--tRNA ligase	-0.379746	1.9167e-09	4.85465e-08		MA_RS25785	NA	DUF1638 domain-containing protein	1.08241	1.57009e-07	3.97675e-06		MA_RS00385	MA0075	inositol-3-phosphate synthase	-0.505208	1.18608e-09	3.00412e-08		MA_RS11195	MA2156	iron ABC transporter substrate-binding protein	0.955133	8.46203e-08	2.14327e-06		MA_RS01060	MA0197	hypothetical protein	-0.434941	0.421106	0.73268		MA_RS01060	MA0197	hypothetical protein	0.19188	0.633186	0.584766	0.122775	1.10702
MA_RS00710	MA0135	coenzyme F420-0:L-glutamate ligase	-0.0885888	0.568571	0.999259		MA_RS09255	MA1781	ribonuclease P	-0.648512	2.01753e-09	5.08355e-08		MA_RS21185	MA4060	transcriptional regulator	-0.560091	1.68004e-07	4.23319e-06		MA_RS15250	MA2909	2-oxoacid:acceptor oxidoreductase family protein	-0.463904	1.45004e-09	3.65366e-08		MA_RS01375	MA0258	IS200/IS605 family element RNA-guided endonuclease TnpB	0.480744	8.68088e-08	2.18731e-06		MA_RS01065	MA0198	GNAT family N-acetyltransferase	-0.148298	0.755401	0.927095		MA_RS01065	MA0198	GNAT family N-acetyltransferase	0.886517	0.949467	0.912589	0.734427	0.908911
MA_RS00715	MA0136	cytidine/deoxycytidylate deaminase family protein	0.201121	0.280213	0.999259		MA_RS15680	MA2990	tryptophan synthase subunit alpha	-0.975358	2.11537e-09	5.30261e-08		MA_RS17550	MA3361	IS200/IS605 family element RNA-guided endonuclease TnpB	0.47201	1.7451e-07	4.37444e-06		MA_RS12170	MA2348	ATP-binding protein	0.682797	1.6559e-09	4.15084e-08		MA_RS21865	MA4189	chorismate pyruvate-lyase family protein	0.539672	8.73828e-08	2.19043e-06		MA_RS01070	MA0199	outer membrane lipoprotein-sorting protein	-0.07426	0.554252	0.829772		MA_RS01070	MA0199	outer membrane lipoprotein-sorting protein	3.05425	3.17546	3.37193	2.69893	3.08174
MA_RS00720	MA0137	cytidine/deoxycytidylate deaminase family protein	0.0424036	0.729673	0.999259		MA_RS05930	MA1139	hydrogenase formation protein HypD	0.592982	2.31469e-09	5.77248e-08		MA_RS21555	MA4132	IS21-like element ISMac3 family transposase	-0.435741	1.87325e-07	4.6716e-06		MA_RS22025	MA4217	glutamine amidotransferase family protein	-0.495719	1.70673e-09	4.25631e-08		MA_RS14195	MA2713	hypothetical protein	0.741421	1.06349e-07	2.65217e-06		MA_RS01075	MA0200	DUF190 domain-containing protein	-0.20484	0.551848	0.827517		MA_RS01075	MA0200	DUF190 domain-containing protein	1.59195	1.72751	1.86086	1.50838	1.77243
MA_RS00725	MA0138	protein translocase subunit SecF	0.0293232	0.687919	0.999259		MA_RS23685	MA4543	thymidylate synthase	-0.629114	2.48757e-09	6.17197e-08		MA_RS21745	MA4166	MFS transporter	1.0559	1.93722e-07	4.80648e-06		MA_RS01105	MA0206	formate--phosphoribosylaminoimidazolecarboxamide ligase	-0.454955	1.87324e-09	4.64775e-08		MA_RS24005	MA4600	ABC transporter permease	0.525777	1.15963e-07	2.87718e-06		MA_RS01080	MA0201	isocitrate/isopropylmalate dehydrogenase family protein	-0.00740401	0.924615	0.980463		MA_RS01080	MA0201	isocitrate/isopropylmalate dehydrogenase family protein	6.27206	6.43981	6.37832	6.23433	6.31006
MA_RS00730	MA0139	preprotein translocase subunit SecD	0.0636619	0.266711	0.999259		MA_RS07505	MA1446	50S ribosomal protein L21e	-0.63984	2.597e-09	6.41077e-08		MA_RS07970	MA1534	IS21-like element ISMac3 family transposase	-0.437493	1.977e-07	4.88029e-06		MA_RS07140	MA1376	AIR carboxylase family protein	0.606253	2.54277e-09	6.27691e-08		MA_RS09815	MA1882	IS21 family transposase	-0.447644	1.34521e-07	3.32069e-06		MA_RS01085	MA0202	3-isopropylmalate dehydratase small subunit	0.0112673	0.904284	0.977036		MA_RS01085	MA0202	3-isopropylmalate dehydratase small subunit	6.64329	6.73391	6.61067	6.59688	6.74155
MA_RS00735	MA0140	AAA family ATPase	0.0191418	0.779216	0.999259		MA_RS13955	MA2677	NAD(P)/FAD-dependent oxidoreductase	0.725299	2.71229e-09	6.66154e-08		MA_RS17565	MA3366	cation diffusion facilitator family transporter	-0.571973	2.09928e-07	5.15595e-06		MA_RS00160	MA0031	pyruvate synthase subunit PorB	-0.425849	3.09904e-09	7.61144e-08		MA_RS05595	MA1072	50S ribosomal protein L3	-0.382819	1.38692e-07	3.38924e-06		MA_RS01090	MA0203	PAS domain S-box protein	0.014195	0.891039	0.974033		MA_RS01090	MA0203	PAS domain S-box protein	2.29845	2.69201	2.74431	2.2704	2.65032
MA_RS00740	MA0141	efflux RND transporter permease subunit	0.206145	0.0634507	0.999259		MA_RS02665	MA0512	YncE family protein	-0.763458	2.85751e-09	6.98295e-08		MA_RS04790	MA0924	Lrp/AsnC family transcriptional regulator	-0.332909	2.13555e-07	5.21867e-06		MA_RS18200	MA3482	AmmeMemoRadiSam system radical SAM enzyme	0.646506	3.55449e-09	8.64274e-08		MA_RS17920	MA3434	IS21-like element ISMac3 family transposase	-0.440962	1.38007e-07	3.38924e-06		MA_RS01095	MA0204	ATP-binding protein	-0.378506	0.248194	0.576117		MA_RS01095	MA0204	ATP-binding protein	0.986302	0.999897	0.867626	0.355867	0.826438
MA_RS00745	MA0142	hypothetical protein	-0.000746008	0.99358	0.999259		MA_RS21145	MA4051	hypothetical protein	0.56724	3.1249e-09	7.5982e-08		MA_RS23780	MA4561	GAF domain-containing protein	0.658897	2.24464e-07	5.45785e-06		MA_RS19160	MA3676	ATP-binding cassette domain-containing protein	-0.525385	3.54202e-09	8.64274e-08		MA_RS04395	MA0843	ABC transporter permease subunit	1.00822	1.41641e-07	3.444e-06		MA_RS01100	MA0205	winged helix-turn-helix domain-containing protein	0.440696	0.417594	0.730228		MA_RS01100	MA0205	winged helix-turn-helix domain-containing protein	0.120775	0.317928	0.61714	0.409484	0.466414
MA_RS00750	MA0143	amino acid permease	0.0756608	0.206791	0.999259		MA_RS24210	MA4641	MotA/TolQ/ExbB proton channel family protein	-0.765525	3.48759e-09	8.4067e-08		MA_RS08895	MA1713	MoaD/ThiS family protein	1.12737	2.32685e-07	5.6296e-06		MA_RS09230	MA1776	exosome complex protein Rrp42	-0.426448	3.59232e-09	8.69128e-08		MA_RS23995	MA4598	ABC transporter ATP-binding protein	0.591896	1.47795e-07	3.57576e-06		MA_RS01105	MA0206	formate--phosphoribosylaminoimidazolecarboxamide ligase	-0.339039	6.84924e-06	0.000166539		MA_RS01105	MA0206	formate--phosphoribosylaminoimidazolecarboxamide ligase	4.92699	5.11343	5.20997	4.75062	5.07251
MA_RS00765	MA0145	methyltransferase cognate corrinoid protein	0.0273625	0.667994	0.999259		MA_RS27635	NA	DUF5350 domain-containing protein	-1.03725	3.49199e-09	8.4067e-08		MA_RS22015	MA4216	type I glutamate--ammonia ligase	0.336976	2.34853e-07	5.65391e-06		MA_RS07440	NA	hypothetical protein	1.09513	3.66013e-09	8.81149e-08		MA_RS23620	MA4530	IS21-like element ISMac3 family transposase	-0.438213	1.57572e-07	3.79344e-06		MA_RS01110	MA0207	helix-turn-helix domain-containing protein	-0.13519	0.108256	0.368456		MA_RS01110	MA0207	helix-turn-helix domain-containing protein	4.23614	4.30198	4.35372	3.98202	4.16189
MA_RS00775	MA0146	MtaA/CmuA family methyltransferase	-0.0853963	0.294377	0.999259		MA_RS02840	MA0541	imidazole glycerol phosphate synthase subunit HisF	-0.611915	4.18551e-09	1.00267e-07		MA_RS23995	MA4598	ABC transporter ATP-binding protein	0.571446	2.77679e-07	6.65199e-06		MA_RS07905	MA1522	30S ribosomal protein S28e	-0.414619	3.72691e-09	8.92805e-08		MA_RS10040	MA1926	DUF2227 family putative metal-binding protein	0.649067	1.59184e-07	3.8118e-06		MA_RS01115	MA0208	tRNA pseudouridine(38-40) synthase TruA	-0.0458657	0.627841	0.870535		MA_RS01115	MA0208	tRNA pseudouridine(38-40) synthase TruA	4.79095	4.84414	5.22929	4.66042	4.68475
MA_RS00780	MA0147	NAD(P)H-dependent oxidoreductase	0.0471564	0.879784	0.999259		MA_RS20135	MA3860	CO dehydrogenase/acetyl-CoA synthase complex subunit alpha	-0.354687	4.35222e-09	1.03749e-07		MA_RS19450	MA3733	5,10-methylenetetrahydromethanopterin reductase	-0.344699	2.98936e-07	7.12612e-06		MA_RS23790	MA4563	hydantoinase/oxoprolinase family protein	0.572979	3.80337e-09	9.06656e-08		MA_RS18310	MA3502	IS1634 family transposase	0.508428	1.59903e-07	3.8118e-06		MA_RS01120	MA0209	TRM11 family methyltransferase	0.0123614	0.93278	0.983645		MA_RS01120	MA0209	TRM11 family methyltransferase	2.6086	2.6096	2.64026	2.37984	2.49606
MA_RS00785	MA0148	class I SAM-dependent methyltransferase	-0.281314	0.283855	0.999259		MA_RS00160	MA0031	pyruvate synthase subunit PorB	-0.420393	4.68756e-09	1.11198e-07		MA_RS10645	MA2045	DUF2341 domain-containing protein	0.489019	3.01486e-07	7.15183e-06		MA_RS20150	MA3863	AAA family ATPase	0.402991	3.84828e-09	9.12887e-08		MA_RS03740	MA0714	2-phospho-L-lactate transferase	-0.440104	1.61257e-07	3.82533e-06		MA_RS01125	MA0210	YunC family protein	-0.190665	0.22161	0.542916		MA_RS01125	MA0210	YunC family protein	3.6926	3.63711	3.854	3.23762	3.559
MA_RS00790	MA0149	ISNCY-like element ISMac19 family transposase	-0.20701	0.21509	0.999259		MA_RS05595	MA1072	50S ribosomal protein L3	-0.426461	4.77832e-09	1.12801e-07		MA_RS09230	MA1776	exosome complex protein Rrp42	-0.365615	3.23147e-07	7.5916e-06		MA_RS07605	MA1466	tRNA 4-thiouridine(8) synthase ThiI	-0.615215	3.95528e-09	9.33715e-08		MA_RS14795	MA2822	IS21-like element ISMac3 family transposase	-0.437934	1.72893e-07	4.08144e-06		MA_RS01130	MA0211	hypothetical protein	-0.161683	0.170635	0.479686		MA_RS01130	MA0211	hypothetical protein	3.52399	3.45679	3.62133	3.29722	3.40796
MA_RS00795	MA0150	methylamine methyltransferase corrinoid protein reductive activase	0.00144274	0.982698	0.999259		MA_RS00700	MA0133	Hsp20/alpha crystallin family protein	0.538006	5.19572e-09	1.22062e-07		MA_RS11715	MA2257	hypothetical protein	0.430162	3.22656e-07	7.5916e-06		MA_RS17550	MA3361	IS200/IS605 family element RNA-guided endonuclease TnpB	0.532603	4.12846e-09	9.69888e-08		MA_RS15190	MA2896	threonine--tRNA ligase	-0.329862	1.74518e-07	4.09991e-06		MA_RS01135	MA0212	type II methionyl aminopeptidase	0.155359	0.074738	0.295009		MA_RS01135	MA0212	type II methionyl aminopeptidase	4.41292	4.40042	4.61868	4.28245	4.5064
MA_RS00805	MA0151	polysaccharide deacetylase family protein	0.179061	0.38368	0.999259		MA_RS05960	MA1144	hydrogenase maturation protease	-0.610096	5.29416e-09	1.23777e-07		MA_RS00740	MA0141	efflux RND transporter permease subunit	-0.568103	3.46871e-07	8.10978e-06		MA_RS23685	MA4543	thymidylate synthase	-0.625084	4.15789e-09	9.72107e-08		MA_RS00020	MA0005	IS21-like element ISMac3 family transposase	-0.436761	1.84467e-07	4.31281e-06		MA_RS01140	MA0213	Xaa-Pro peptidase family protein	-0.143356	0.151271	0.446089		MA_RS01140	MA0213	Xaa-Pro peptidase family protein	3.49021	3.44911	3.60552	3.4283	3.60122
MA_RS00810	MA0152	3-methylornithyl-N6-L-lysine dehydrogenase PylD	0.0783206	0.481406	0.999259		MA_RS06000	MA1152	class II fructose-bisphosphatase	-0.61975	6.14837e-09	1.4306e-07		MA_RS13100	MA2520	orotate phosphoribosyltransferase-like protein	-0.567354	3.5509e-07	8.1839e-06		MA_RS15270	MA2914	cupin domain-containing protein	-0.653174	4.51905e-09	1.05149e-07		MA_RS24205	MA4640	DUF2162 domain-containing protein	0.744159	1.8892e-07	4.39578e-06		MA_RS01145	MA0214	hypothetical protein	0.184116	0.726302	0.916268		MA_RS01145	MA0214	hypothetical protein	0.311104	1.3022	0.950721	0.632657	1.27663
MA_RS00815	MA0153	3-methylornithine--L-lysine ligase PylC	0.0851803	0.391284	0.999259		MA_RS02305	MA0440	deoxyuridine 5'-triphosphate nucleotidohydrolase	-0.751236	6.29486e-09	1.45771e-07		MA_RS18265	NA	hypothetical protein	1.15491	3.53878e-07	8.1839e-06		MA_RS05855	MA1123	hypothetical protein	-0.978701	4.75978e-09	1.10223e-07		MA_RS18330	MA3506	IS21 family transposase	-0.43696	1.90075e-07	4.40159e-06		MA_RS01160	MA0215	protease inhibitor I42 family protein	0.237959	0.131676	0.410211		MA_RS01160	MA0215	protease inhibitor I42 family protein	4.70438	4.76809	5.18813	4.70273	5.01619
MA_RS00820	MA0154	methylornithine synthase PylB	0.057255	0.567249	0.999259		MA_RS00470	MA0092	UPF0147 family protein	-0.782959	6.64163e-09	1.5235e-07		MA_RS05100	MA0979	hypothetical protein	0.593921	3.61144e-07	8.28416e-06		MA_RS01710	MA0322	nicotinate-nucleotide pyrophosphorylase	-0.604629	4.80415e-09	1.10723e-07		MA_RS10345	MA1986	IS1182-like element ISMac2 family transposase	0.401303	2.12399e-07	4.89524e-06		MA_RS01165	MA0216	methionine adenosyltransferase	0.225924	0.0078902	0.062492		MA_RS01165	MA0216	methionine adenosyltransferase	6.52227	6.60344	6.59277	6.4368	6.64856
MA_RS00825	MA0155	pyrrolysine--tRNA(Pyl) ligase	-0.129352	0.190624	0.999259		MA_RS18595	MA3561	DNA-3-methyladenine glycosylase	0.595644	6.62394e-09	1.5235e-07		MA_RS05535	MA1062	glycosyltransferase family 4 protein	0.776091	4.01952e-07	9.17695e-06		MA_RS17275	MA3307	orotate phosphoribosyltransferase	-1.02792	5.1566e-09	1.18286e-07		MA_RS00300	MA0058	TRAM domain-containing protein	-0.571436	2.17609e-07	4.96822e-06		MA_RS01170	MA0217	ATP phosphoribosyltransferase	-0.1892	0.00551359	0.0470396		MA_RS01170	MA0217	ATP phosphoribosyltransferase	6.15542	6.32315	6.33602	5.99099	6.27
MA_RS00835	MA0156	hypothetical protein	0.0993298	0.33717	0.999259		MA_RS22025	MA4217	glutamine amidotransferase family protein	-0.476447	6.68568e-09	1.52641e-07		MA_RS07770	MA1497	F420H2 dehydrogenase subunit FpoC	-0.430201	4.34148e-07	9.86571e-06		MA_RS12175	MA2349	PstS family phosphate ABC transporter substrate-binding protein	0.684378	6.59206e-09	1.50503e-07		MA_RS08620	MA1663	hypothetical protein	-1.18253	2.17456e-07	4.96822e-06		MA_RS01175	MA0218	1-(5-phosphoribosyl)-5-[(5- phosphoribosylamino)methylideneamino]imidazole-4- carboxamide isomerase	0.00284904	0.970802	0.990144		MA_RS01175	MA0218	1-(5-phosphoribosyl)-5-[(5- phosphoribosylamino)methylideneamino]imidazole-4- carboxamide isomerase	5.22724	5.31505	5.3912	4.86427	5.27945
MA_RS00840	MA0157	DUF134 domain-containing protein	-0.218205	0.241906	0.999259		MA_RS23705	MA4547	coenzyme-B sulfoethylthiotransferase subunit gamma	0.400702	7.23246e-09	1.64353e-07		MA_RS01375	MA0258	IS200/IS605 family element RNA-guided endonuclease TnpB	0.452825	4.39272e-07	9.93571e-06		MA_RS15775	MA3013	deoxyhypusine synthase	-0.449198	6.75394e-09	1.53479e-07		MA_RS21405	MA4102	pyrroline-5-carboxylate reductase	-0.43702	2.19217e-07	4.98155e-06		MA_RS01180	MA0219	imidazoleglycerol-phosphate dehydratase HisB	-0.0373435	0.654549	0.885909		MA_RS01180	MA0219	imidazoleglycerol-phosphate dehydratase HisB	5.42503	5.58566	5.61291	5.27008	5.48939
MA_RS00845	MA0158	DUF5320 family protein	0.151707	0.717842	0.999259		MA_RS18835	MA3612	HEAT repeat domain-containing protein	0.560597	9.15751e-09	2.0713e-07		MA_RS22650	MA4336	hypothetical protein	-0.738029	4.76014e-07	1.07169e-05		MA_RS03130	MA0596	50S ribosomal protein L13	-0.429465	7.72203e-09	1.74662e-07		MA_RS17205	MA3298	sulfopyruvate decarboxylase subunit beta	0.624667	2.22064e-07	5.02278e-06		MA_RS01185	MA0220	formate dehydrogenase accessory sulfurtransferase FdhD	-0.00477623	0.967452	0.989087		MA_RS01185	MA0220	formate dehydrogenase accessory sulfurtransferase FdhD	3.51244	3.88777	3.89442	3.78884	3.7729
MA_RS00850	MA0159	hypothetical protein	0.0464343	0.904307	0.999259		MA_RS16655	MA3189	MarR family transcriptional regulator	-0.61988	1.06686e-08	2.40191e-07		MA_RS03540	MA0674	sodium-extruding oxaloacetate decarboxylase subunit alpha	-0.327261	4.80991e-07	1.07791e-05		MA_RS24275	MA4654	translation elongation factor	-0.599651	7.84865e-09	1.76704e-07		MA_RS15405	MA2942	IS1634 family transposase	0.511763	2.33586e-07	5.24547e-06		MA_RS01195	MA0222	hypothetical protein	-0.425514	0.0897127	0.328584		MA_RS01195	MA0222	hypothetical protein	1.00369	1.18274	1.2397	1.10096	1.18566
MA_RS00855	MA0160	radical SAM protein	0.0189144	0.886207	0.999259		MA_RS18200	MA3482	AmmeMemoRadiSam system radical SAM enzyme	0.621437	1.08458e-08	2.43056e-07		MA_RS15670	MA2988	N-(5'-phosphoribosyl)anthranilate isomerase	0.519404	4.8415e-07	1.08001e-05		MA_RS03105	MA0592	phosphoglycerate dehydrogenase	-0.423517	8.27322e-09	1.85404e-07		MA_RS19585	MA3759	IS21 family transposase	-0.434646	2.34067e-07	5.24547e-06		MA_RS01200	MA0223	type IV pilin	0.129686	0.770716	0.933842		MA_RS01200	MA0223	type IV pilin	0.274871	0.358562	0.403083	0.240211	0.18854
MA_RS00860	MA0161	ferritin	-0.0334861	0.902821	0.999259		MA_RS01725	MA0325	molybdate ABC transporter substrate-binding protein	-0.537147	1.0942e-08	2.44088e-07		MA_RS06000	MA1152	class II fructose-bisphosphatase	-0.532162	4.87818e-07	1.08322e-05		MA_RS16215	MA3099	RAD55 family ATPase	0.559006	8.38775e-09	1.87108e-07		MA_RS02840	MA0541	imidazole glycerol phosphate synthase subunit HisF	-0.536032	2.38416e-07	5.31842e-06		MA_RS01205	MA0224	type IV pilin	0.0283854	0.905517	0.977036		MA_RS01205	MA0224	type IV pilin	2.04007	1.77615	2.08378	2.2654	1.99139
MA_RS00865	MA0162	universal stress protein	0.142934	0.59026	0.999259		MA_RS11000	MA2119	McrB family protein	0.635131	1.11518e-08	2.47632e-07		MA_RS23150	MA4430	F420-dependent methylenetetrahydromethanopterin dehydrogenase	-0.43316	5.05063e-07	1.11642e-05		MA_RS10230	MA1963	phosphoribosylformylglycinamidine synthase subunit PurQ	-0.4487	9.19249e-09	2.04124e-07		MA_RS05475	MA1050	IS21-like element ISMac3 family transposase	-0.443013	2.44905e-07	5.43824e-06		MA_RS01215	MA0226	hypothetical protein	-0.148611	0.740193	0.921546		MA_RS01215	MA0226	hypothetical protein	0.956192	0.695271	0.78898	0.0481134	0.219644
MA_RS00870	MA0163	hypothetical protein	-0.0133961	0.913506	0.999259		MA_RS01800	MA0340	NOP58 family protein	-0.394974	1.15135e-08	2.54501e-07		MA_RS21800	MA4177	formylmethanofuran dehydrogenase subunit D	-0.382	5.34719e-07	1.17554e-05		MA_RS23080	MA4416	hypothetical protein	0.760381	9.51435e-09	2.1031e-07		MA_RS03490	MA0664	Fe-S cluster domain-containing protein	-0.413533	2.5806e-07	5.70429e-06		MA_RS01220	MA0227	DUF1670 domain-containing protein	0.0894917	0.606657	0.857858		MA_RS01220	MA0227	DUF1670 domain-containing protein	0.696689	0.570957	0.855482	0.653365	0.882652
MA_RS00875	NA	hypothetical protein	0.140931	0.475656	0.999259		MA_RS03260	MA0619	PAS domain-containing protein	0.795449	1.18286e-08	2.60283e-07		MA_RS22300	MA4271	cell division protein FtsZ	-0.350981	5.36642e-07	1.17554e-05		MA_RS02760	MA0527	B12-binding domain-containing protein	0.42125	9.68778e-09	2.13175e-07		MA_RS00045	MA0010	formylmethanofuran--tetrahydromethanopterin N-formyltransferase	-0.449935	2.60827e-07	5.71597e-06		MA_RS01225	MA0228	DUF1670 domain-containing protein	-0.0316044	0.807288	0.943888		MA_RS01225	MA0228	DUF1670 domain-containing protein	1.044	1.19236	1.21151	0.999047	1.24911
MA_RS00880	MA0164	TfuA-related McrA-glycine thioamidation protein	-0.0212546	0.848536	0.999259		MA_RS10230	MA1963	phosphoribosylformylglycinamidine synthase subunit PurQ	-0.442705	1.25535e-08	2.7499e-07		MA_RS06675	MA1286	right-handed parallel beta-helix repeat-containing protein	0.70517	5.43223e-07	1.18462e-05		MA_RS07505	MA1446	50S ribosomal protein L21e	-0.617916	1.01724e-08	2.2283e-07		MA_RS07900	MA1521	50S ribosomal protein L7Ae	-0.365152	2.60939e-07	5.71597e-06		MA_RS01230	MA0229	hypothetical protein	-0.131496	0.399179	0.717903		MA_RS01230	MA0229	hypothetical protein	2.65401	3.29972	3.08391	2.32478	3.06235
MA_RS00885	MA0165	YcaO-related McrA-glycine thioamidation protein	0.0479218	0.550997	0.999259		MA_RS24380	MA0960	PGF-pre-PGF domain-containing protein	-1.5026	1.32351e-08	2.88619e-07		MA_RS05275	MA1009	IS200/IS605 family element RNA-guided endonuclease TnpB	0.443682	5.76649e-07	1.249e-05		MA_RS02840	MA0541	imidazole glycerol phosphate synthase subunit HisF	-0.598504	1.10641e-08	2.41277e-07		MA_RS22960	MA4392	methanol--corrinoid protein co-methyltransferaseMtaB	-0.495871	2.72599e-07	5.94461e-06		MA_RS01240	MA0231	hypothetical protein	-0.614021	0.476013	0.772648		MA_RS01240	MA0231	hypothetical protein	0.538166	0.302716	0.435384	0	0.212425
MA_RS00890	NA	DUF2892 domain-containing protein	-0.406101	0.149725	0.999259		MA_RS22925	MA4384	cobalamin-dependent protein	-0.36907	1.38413e-08	3.00491e-07		MA_RS25200	MA1438	IS630 family transposase	0.690367	5.77886e-07	1.249e-05		MA_RS05660	MA1085	50S ribosomal protein L5	-0.410024	1.1336e-08	2.46102e-07		MA_RS23935	MA4587	signal recognition particle protein Srp54	-0.438767	2.98902e-07	6.48324e-06		MA_RS01245	MA0232	type IV pilin N-terminal domain-containing protein	-0.30279	0.49176	0.785879		MA_RS01245	MA0232	type IV pilin N-terminal domain-containing protein	0.988689	1.16999	1.13359	0.79548	1.05228
MA_RS00900	MA0166	copper-translocating P-type ATPase	-0.0960273	0.294502	0.999259		MA_RS01465	MA0276	tetrahydromethanopterin S-methyltransferase subunit E	-0.39555	1.40091e-08	3.02784e-07		MA_RS25630	NA	transposase	0.648074	5.96302e-07	1.2831e-05		MA_RS03590	MA0684	rubrerythrin	-0.93726	1.17504e-08	2.53966e-07		MA_RS26835	NA	hypothetical protein	0.946676	2.99965e-07	6.48324e-06		MA_RS01250	MA0233	type II secretion system F family protein	-0.199833	0.121824	0.392599		MA_RS01250	MA0233	type II secretion system F family protein	2.16422	2.44275	2.5512	2.19165	2.22929
MA_RS00905	MA0167	cytochrome c	0.162327	0.545108	0.999259		MA_RS19415	MA3726	thioredoxin domain-containing protein	0.724201	1.64358e-08	3.53661e-07		MA_RS25140	MA1048	IS630-like element ISMac17 family transposase	0.679497	6.0387e-07	1.29366e-05		MA_RS22160	MA4244	NifB/NifX family molybdenum-iron cluster-bindingprotein	1.04621	1.19385e-08	2.5689e-07		MA_RS07730	MA1489	7,8-didemethyl-8-hydroxy-5-deazariboflavin synthase subunit CofH	0.334898	3.06124e-07	6.55807e-06		MA_RS01255	MA0234	type II/IV secretion system ATPase subunit	-0.47657	5.56776e-05	0.00105766		MA_RS01255	MA0234	type II/IV secretion system ATPase subunit	2.55572	2.78736	2.98695	2.51723	2.93914
MA_RS00910	MA0168	PLDc N-terminal domain-containing protein	0.124856	0.763941	0.999259		MA_RS03140	MA0598	DNA-directed RNA polymerase subunit N	-0.432505	1.6559e-08	3.54743e-07		MA_RS10040	MA1926	DUF2227 family putative metal-binding protein	0.610401	6.21997e-07	1.32665e-05		MA_RS22310	MA4273	transcription elongation factor Spt5	-0.397499	1.32916e-08	2.84745e-07		MA_RS24230	MA4645	OB-fold nucleic acid binding domain-containing protein	0.596237	3.05867e-07	6.55807e-06		MA_RS01260	MA0235	RAD55 family ATPase	-0.567662	0.0279165	0.156703		MA_RS01260	MA0235	RAD55 family ATPase	1.63543	1.65689	1.72705	1.34901	2.19388
MA_RS00915	MA0169	MFS transporter	-0.174311	0.28812	0.999259		MA_RS24160	MA4630	(Fe-S)-binding protein	-0.494448	1.79137e-08	3.8208e-07		MA_RS03495	MA0665	DUF4870 domain-containing protein	-0.442697	7.09359e-07	1.50638e-05		MA_RS17875	MA3424	class I SAM-dependent methyltransferase	-1.04581	1.4131e-08	3.01399e-07		MA_RS23150	MA4430	F420-dependent methylenetetrahydromethanopterin dehydrogenase	-0.441279	3.09426e-07	6.59974e-06		MA_RS01265	MA0236	cysteine desulfurase	-0.0305734	0.753756	0.926806		MA_RS01265	MA0236	cysteine desulfurase	3.81297	3.73065	3.66191	3.56958	3.6221
MA_RS00920	MA0170	class I SAM-dependent methyltransferase	-0.0223583	0.93378	0.999259		MA_RS03130	MA0596	50S ribosomal protein L13	-0.416964	1.83009e-08	3.88635e-07		MA_RS22320	MA4275	50S ribosomal protein L1	-0.368679	7.29636e-07	1.5427e-05		MA_RS03600	MA0687	disulfide reductase	-0.383697	1.48631e-08	3.15629e-07		MA_RS01710	MA0322	nicotinate-nucleotide pyrophosphorylase	-0.523569	3.11248e-07	6.6096e-06		MA_RS01270	NA	hypothetical protein	0.167991	0.351091	0.677306		MA_RS01270	NA	hypothetical protein	3.01838	3.21707	3.01325	2.9734	3.32253
MA_RS00930	MA0171	phenylalanine--tRNA ligase subunit alpha	-0.0352462	0.661874	0.999259		MA_RS07480	MA1439	NAD(+) diphosphatase	0.648756	1.94296e-08	4.1081e-07		MA_RS21790	MA4175	formylmethanofuran dehydrogenase subunit A	-0.396147	7.97882e-07	1.6797e-05		MA_RS15745	MA3006	formaldehyde-activating enzyme	-0.572408	1.50817e-08	3.18879e-07		MA_RS22300	MA4271	cell division protein FtsZ	-0.357573	3.4039e-07	7.19704e-06		MA_RS01275	MA0238	DUF531 domain-containing protein	-0.433519	0.00452937	0.0402675		MA_RS01275	MA0238	DUF531 domain-containing protein	2.92104	3.22243	3.19683	2.73437	3.11133
MA_RS00935	MA0172	tryptophan--tRNA ligase	-0.0035357	0.967072	0.999259		MA_RS07810	MA1505	F(420)H(2) dehydrogenase subunit M	0.380938	2.00058e-08	4.21161e-07		MA_RS29105	NA	hypothetical protein	-0.557016	8.43722e-07	1.76854e-05		MA_RS05605	MA1074	50S ribosomal protein L23	-0.50148	1.51481e-08	3.18896e-07		MA_RS08205	MA1579	IS21 family transposase	-0.431274	3.62727e-07	7.63612e-06		MA_RS01280	MA0239	GNAT family N-acetyltransferase	0.0841585	0.7793	0.936005		MA_RS01280	MA0239	GNAT family N-acetyltransferase	1.63017	2.6215	2.44448	1.67475	2.17789
MA_RS00940	MA0173	nucleotidyltransferase domain-containing protein	0.262804	0.380852	0.999259		MA_RS24140	MA4626	group II intron reverse transcriptase/maturase	-0.460575	3.15447e-08	6.61215e-07		MA_RS18400	MA3522	phosphoribosylglycinamide formyltransferase	0.555209	8.68039e-07	1.81171e-05		MA_RS07770	MA1497	F420H2 dehydrogenase subunit FpoC	-0.48111	1.69562e-08	3.55423e-07		MA_RS21555	MA4132	IS21-like element ISMac3 family transposase	-0.426483	3.82719e-07	8.02224e-06		MA_RS01285	MA0240	ATP-dependent sacrificial sulfur transferase LarE	0.281559	0.00580326	0.0487414		MA_RS01285	MA0240	ATP-dependent sacrificial sulfur transferase LarE	3.51119	3.65341	3.65701	3.31134	3.59484
MA_RS00945	MA0174	DUF86 domain-containing protein	-0.0186641	0.901523	0.999259		MA_RS21230	MA4068	peroxiredoxin	0.79522	3.18479e-08	6.64706e-07		MA_RS11125	MA2142	argininosuccinate synthase	-0.436017	8.76631e-07	1.82182e-05		MA_RS18515	MA3545	DNA repair and recombination protein RadA	0.389548	1.73964e-08	3.63084e-07		MA_RS07970	MA1534	IS21-like element ISMac3 family transposase	-0.427641	4.17083e-07	8.70503e-06		MA_RS01290	MA0241	phosphoglucosamine mutase	0.284128	0.00291596	0.0283607		MA_RS01290	MA0241	phosphoglucosamine mutase	4.32779	4.55517	4.44459	4.20586	4.49669
MA_RS00950	MA0175	radical SAM protein	-0.118333	0.226085	0.999259		MA_RS07920	MA1525	translation initiation factor IF-2	-0.374737	3.32605e-08	6.91221e-07		MA_RS18130	MA3470	IS66 family transposase	1.12606	9.61329e-07	1.98091e-05		MA_RS00835	MA0156	hypothetical protein	-0.608555	1.84226e-08	3.8286e-07		MA_RS13335	MA2564	transposase	0.741725	4.33801e-07	9.01528e-06		MA_RS01295	MA0242	TIGR04013 family B12-binding domain/radical SAM domain-containing protein	-0.195638	0.0698431	0.281426		MA_RS01295	MA0242	TIGR04013 family B12-binding domain/radical SAM domain-containing protein	4.13145	4.08048	4.45545	3.92904	4.11616
MA_RS00955	MA0176	MarR family transcriptional regulator	-0.0786368	0.841858	0.999259		MA_RS16340	MA3125	UPF0228 family protein	3.26868	3.64775e-08	7.54852e-07		MA_RS22285	MA4268	proteasome-activating nucleotidase	-0.29743	9.59559e-07	1.98091e-05		MA_RS05275	MA1009	IS200/IS605 family element RNA-guided endonuclease TnpB	0.495162	2.66885e-08	5.49942e-07		MA_RS04275	MA0821	hypothetical protein	-0.375773	4.83246e-07	9.98465e-06		MA_RS01300	MA0243	site-2 protease family protein	0.0730447	0.397641	0.716467		MA_RS01300	MA0243	site-2 protease family protein	4.48578	4.53873	4.68581	4.43557	4.678
MA_RS00960	MA0177	hypothetical protein	0.628632	0.0378522	0.999259		MA_RS04790	MA0924	Lrp/AsnC family transcriptional regulator	-0.35405	3.71055e-08	7.64593e-07		MA_RS04945	MA0951	iron ABC transporter permease	0.595168	1.02512e-06	2.10344e-05		MA_RS16655	MA3189	MarR family transcriptional regulator	-0.605635	2.66657e-08	5.49942e-07		MA_RS06780	MA1308	metal-dependent hydrolase	-0.711618	4.84552e-07	9.98465e-06		MA_RS01305	MA0244	DUF126 domain-containing protein	-0.209106	0.128531	0.405348		MA_RS01305	MA0244	DUF126 domain-containing protein	3.94586	4.26043	4.60132	4.27156	4.32074
MA_RS00965	MA0178	TetR/AcrR family transcriptional regulator	-0.156686	0.447516	0.999259		MA_RS19440	MA3731	nicotinamide-nucleotide adenylyltransferase	-0.505013	3.80235e-08	7.80205e-07		MA_RS19195	MA3684	DUF2150 family protein	-0.427838	1.03031e-06	2.10521e-05		MA_RS00700	MA0133	Hsp20/alpha crystallin family protein	0.513466	3.05121e-08	6.26078e-07		MA_RS23550	MA4515	acetylglutamate kinase	-0.589866	5.86033e-07	1.20248e-05		MA_RS01310	MA0245	aconitase X	-0.106945	0.186119	0.504795		MA_RS01310	MA0245	aconitase X	4.70951	4.70021	4.76381	4.647	4.75754
MA_RS00970	MA0179	TATA-box-binding protein	-0.281897	0.17716	0.999259		MA_RS15270	MA2914	cupin domain-containing protein	-0.609905	3.99573e-08	8.16439e-07		MA_RS15895	MA3035	12,18-didecarboxysiroheme deacetylase	-0.368029	1.0485e-06	2.13342e-05		MA_RS23560	MA4517	GTP cyclohydrolase MptA	-0.400517	3.25358e-08	6.64797e-07		MA_RS29025	MA3930	hypothetical protein	0.767571	5.97912e-07	1.2217e-05		MA_RS01315	MA0246	UbiD family decarboxylase	-0.0614968	0.469402	0.767016		MA_RS01315	MA0246	UbiD family decarboxylase	4.29952	4.22825	4.41675	4.15161	4.32352
MA_RS00975	MA0180	MarR family transcriptional regulator	0.104616	0.819586	0.999259		MA_RS20145	MA3862	CO dehydrogenase/CO-methylating acetyl-CoA synthase complex subunit beta	0.359852	4.48669e-08	9.12919e-07		MA_RS22000	MA4213	DUF1059 domain-containing protein	-1.15853	1.05586e-06	2.13944e-05		MA_RS17795	MA3408	phosphoenolpyruvate synthase	0.519561	3.3371e-08	6.79009e-07		MA_RS26790	NA	hypothetical protein	0.865956	6.38716e-07	1.29961e-05		MA_RS01320	MA0247	VWA domain-containing protein	-0.0417014	0.645788	0.880552		MA_RS01320	MA0247	VWA domain-containing protein	3.78061	4.11233	4.21751	3.77777	4.19846
MA_RS00980	MA0181	MFS transporter	-0.202188	0.244835	0.999259		MA_RS04780	MA0922	hypothetical protein	0.634119	4.68341e-08	9.48975e-07		MA_RS02400	MA0459	winged helix-turn-helix domain-containing protein	0.529619	1.09705e-06	2.21367e-05		MA_RS01365	MA0256	hypothetical protein	0.63679	3.37506e-08	6.83871e-07		MA_RS23350	MA4474	4-hydroxy-tetrahydrodipicolinate reductase	0.349559	6.53464e-07	1.32408e-05		MA_RS01325	MA0248	hypothetical protein	-0.471742	0.0806083	0.307932		MA_RS01325	MA0248	hypothetical protein	0.874062	1.26481	1.28765	1.21806	1.53631
MA_RS00985	MA0182	translation initiation factor IF-2 subunit beta	0.0513617	0.421092	0.999259		MA_RS23895	MA4581	phosphoribosyltransferase	-0.618323	5.30628e-08	1.07072e-06		MA_RS23420	MA4488	DUF1673 family protein	1.05917	1.1567e-06	2.32439e-05		MA_RS00990	MA0183	50S ribosomal protein L16	-0.568065	3.5727e-08	7.17935e-07		MA_RS04565	MA0877	putative cobaltochelatase	1.12841	6.78218e-07	1.36424e-05		MA_RS01330	MA0249	citrate/2-methylcitrate synthase	-0.0838114	0.347125	0.674958		MA_RS01330	MA0249	citrate/2-methylcitrate synthase	5.36413	5.31184	5.36185	5.13964	5.15886
MA_RS00990	MA0183	50S ribosomal protein L16	-0.0847227	0.409297	0.999259		MA_RS11145	MA2146	proline/glycine betaine ABC transporter permease	0.463914	5.52546e-08	1.11034e-06		MA_RS01815	MA0343	DUF2162 domain-containing protein	0.713243	1.19031e-06	2.38208e-05		MA_RS15365	MA2934	TIGR00153 family protein	-0.379605	3.73397e-08	7.47255e-07		MA_RS07510	MA1447	tRNA pseudouridine(54/55) synthase Pus10	-0.379938	6.78895e-07	1.36424e-05		MA_RS01335	MA0250	aconitate hydratase AcnA	-0.212653	0.00166678	0.0180785		MA_RS01335	MA0250	aconitate hydratase AcnA	5.00669	5.15611	5.1031	4.8345	5.08343
MA_RS00995	MA0184	DUF1786 domain-containing protein	0.115676	0.386014	0.999259		MA_RS15775	MA3013	deoxyhypusine synthase	-0.418551	5.75461e-08	1.15163e-06		MA_RS00580	MA0110	DNA polymerase sliding clamp	-0.323343	1.27265e-06	2.53644e-05		MA_RS07160	MA1380	phosphate uptake regulator PhoU	-0.620397	3.76504e-08	7.50384e-07		MA_RS07465	MA1437	magnesium transporter	0.470029	7.20933e-07	1.44276e-05		MA_RS01340	MA0251	hypothetical protein	0.103955	0.354006	0.679104		MA_RS01340	MA0251	hypothetical protein	3.15887	3.22717	3.34527	2.97849	3.18756
MA_RS01000	MA0185	MFS transporter	-0.109951	0.257247	0.999259		MA_RS02285	MA0436	radical SAM protein	-0.550921	6.02987e-08	1.20177e-06		MA_RS22905	MA4380	methylamine methyltransferase corrinoid protein reductive activase	-0.318584	1.3504e-06	2.6804e-05		MA_RS01725	MA0325	molybdate ABC transporter substrate-binding protein	-0.519292	3.88404e-08	7.70942e-07		MA_RS13315	MA2561	PAS domain-containing protein	-0.41686	7.29326e-07	1.45357e-05		MA_RS01345	MA0252	hypothetical protein	-0.0353596	0.794084	0.942202		MA_RS01345	MA0252	hypothetical protein	3.01711	3.07474	3.38123	2.88223	3.20068
MA_RS01005	MA0186	DUF6293 family protein	-0.147949	0.670004	0.999259		MA_RS19480	MA3737	hypothetical protein	0.5565	8.40327e-08	1.66796e-06		MA_RS21660	MA4151	radical SAM protein	-0.373421	1.45852e-06	2.88325e-05		MA_RS00470	MA0092	UPF0147 family protein	-0.74398	4.21121e-08	8.32485e-07		MA_RS23345	MA4473	4-hydroxy-tetrahydrodipicolinate synthase	-0.383295	8.25404e-07	1.63834e-05		MA_RS01350	MA0253	VWA domain-containing protein	-0.0365738	0.783037	0.936935		MA_RS01350	MA0253	VWA domain-containing protein	2.26483	2.33756	2.28002	2.00354	2.2757
MA_RS01010	MA0187	molybdopterin-binding protein	0.148063	0.299333	0.999259		MA_RS17550	MA3361	IS200/IS605 family element RNA-guided endonuclease TnpB	0.481694	9.95664e-08	1.96826e-06		MA_RS05960	MA1144	hydrogenase maturation protease	-0.496885	1.48916e-06	2.9319e-05		MA_RS08365	MA1610	threonine synthase	-0.40045	4.29571e-08	8.45751e-07		MA_RS15250	MA2909	2-oxoacid:acceptor oxidoreductase family protein	-0.375946	8.78793e-07	1.73722e-05		MA_RS01355	MA0254	AAA family ATPase	0.0146575	0.88056	0.971804		MA_RS01355	MA0254	AAA family ATPase	3.14576	3.20647	3.10361	2.93137	3.13007
MA_RS01020	MA0189	DEAD/DEAH box helicase	-0.000855985	0.990349	0.999259		MA_RS11795	MA2273	COG1361 S-layer family protein	-0.406306	1.01305e-07	1.99452e-06		MA_RS04545	MA0873	PQQ-binding-like beta-propeller repeat protein	0.799963	1.49949e-06	2.9364e-05		MA_RS03140	MA0598	DNA-directed RNA polymerase subunit N	-0.419345	4.88075e-08	9.5706e-07		MA_RS14180	MA2710	hypothetical protein	0.668794	9.3342e-07	1.83033e-05		MA_RS01360	MA0255	HesA/MoeB/ThiF family protein	0.135479	0.286656	0.619835		MA_RS01360	MA0255	HesA/MoeB/ThiF family protein	3.29057	3.52793	3.70662	3.41852	3.50286
MA_RS01025	MA0190	SWIM zinc finger family protein	-0.0624628	0.634366	0.999259		MA_RS21185	MA4060	transcriptional regulator	-0.572693	1.07804e-07	2.11392e-06		MA_RS05930	MA1139	hydrogenase formation protein HypD	0.476988	1.50352e-06	2.9364e-05		MA_RS01375	MA0258	IS200/IS605 family element RNA-guided endonuclease TnpB	0.490349	4.90984e-08	9.58897e-07		MA_RS25245	MA1687	phosphoribosyltransferase	0.776634	9.29871e-07	1.83033e-05		MA_RS01365	MA0256	hypothetical protein	0.412543	0.00025155	0.00357687		MA_RS01365	MA0256	hypothetical protein	3.41703	3.57616	3.79383	3.22203	3.51142
MA_RS01030	MA0191	winged helix-turn-helix domain-containing protein	0.623298	0.0528802	0.999259		MA_RS15745	MA3006	formaldehyde-activating enzyme	-0.533546	1.24969e-07	2.44066e-06		MA_RS01635	MA0307	formylmethanofuran dehydrogenase subunit C	-0.377069	1.52192e-06	2.96045e-05		MA_RS14185	MA2711	hypothetical protein	0.48213	5.23673e-08	1.01865e-06		MA_RS14750	MA2813	peptidylprolyl isomerase	-0.471255	9.70008e-07	1.88686e-05		MA_RS01370	MA0257	IS200/IS605-like element ISMac7 family transposase	0.379364	0.34546	0.673419		MA_RS01370	MA0257	IS200/IS605-like element ISMac7 family transposase	0.65256	0.754964	0.67556	0.49283	0.852147
MA_RS01035	MA0192	YhbY family RNA-binding protein	0.163858	0.615354	0.999259		MA_RS04735	MA0913	imidazole glycerol phosphate synthase subunit HisH	-0.6168	1.2639e-07	2.45613e-06		MA_RS04565	MA0877	putative cobaltochelatase	1.07734	1.53937e-06	2.97062e-05		MA_RS19440	MA3731	nicotinamide-nucleotide adenylyltransferase	-0.500366	5.30324e-08	1.02748e-06		MA_RS22320	MA4275	50S ribosomal protein L1	-0.364823	9.68088e-07	1.88686e-05		MA_RS01375	MA0258	IS200/IS605 family element RNA-guided endonuclease TnpB	0.00960522	0.914428	0.978253		MA_RS01375	MA0258	IS200/IS605 family element RNA-guided endonuclease TnpB	4.76013	4.91358	4.95729	4.51221	4.86862
MA_RS01040	MA0193	hypothetical protein	-0.370435	0.14046	0.999259		MA_RS22160	MA4244	NifB/NifX family molybdenum-iron cluster-bindingprotein	0.967844	1.26771e-07	2.45613e-06		MA_RS24380	MA0960	PGF-pre-PGF domain-containing protein	-1.27055	1.53612e-06	2.97062e-05		MA_RS21805	MA4178	formylmethanofuran dehydrogenase subunit B	-0.85227	6.42745e-08	1.24034e-06		MA_RS21110	MA4044	class IV adenylate cyclase	0.475099	1.06778e-06	2.06877e-05		MA_RS01380	MA0259	right-handed parallel beta-helix repeat-containing protein	0.152336	0.247109	0.574492		MA_RS01380	MA0259	right-handed parallel beta-helix repeat-containing protein	2.55543	3.02391	3.05035	2.70624	2.72484
MA_RS01045	MA0194	alanine--tRNA ligase	-0.0586817	0.381904	0.999259		MA_RS01000	MA0185	MFS transporter	0.500464	1.30331e-07	2.51506e-06		MA_RS00295	MA0057	TRAM domain-containing protein	-0.571816	1.55807e-06	2.99482e-05		MA_RS14195	MA2713	hypothetical protein	0.757438	6.49999e-08	1.24939e-06		MA_RS03435	MA0653	hypothetical protein	0.619349	1.07459e-06	2.0737e-05		MA_RS01385	MA0260	hypothetical protein	0.415695	0.108347	0.368456		MA_RS01385	MA0260	hypothetical protein	1.5644	1.34884	1.20432	1.19737	1.06844
MA_RS01050	MA0195	methyltransferase domain-containing protein	-0.0976461	0.444716	0.999259		MA_RS03540	MA0674	sodium-extruding oxaloacetate decarboxylase subunit alpha	-0.343896	1.30847e-07	2.51506e-06		MA_RS00600	MA0115	phosphatidylserine decarboxylase	0.608978	1.70714e-06	3.26843e-05		MA_RS05930	MA1139	hydrogenase formation protein HypD	0.537972	6.90269e-08	1.32157e-06		MA_RS10775	MA2074	IS1634-like element ISMac12 family transposase	0.512164	1.07957e-06	2.07507e-05		MA_RS01390	MA0261	phosphomethylpyrimidine synthase ThiC	-0.0887098	0.632015	0.872442		MA_RS01390	MA0261	phosphomethylpyrimidine synthase ThiC	1.68629	2.30959	2.17208	1.72018	1.96477
MA_RS01055	NA	hypothetical protein	-0.193009	0.66863	0.999259		MA_RS20645	MA3957	ABC transporter ATP-binding protein	0.891708	1.45601e-07	2.78763e-06		MA_RS08570	MA1653	TIGR00297 family protein	0.405006	1.7386e-06	3.31562e-05		MA_RS20135	MA3860	CO dehydrogenase/acetyl-CoA synthase complex subunit alpha	-0.325389	7.55724e-08	1.44121e-06		MA_RS04325	MA0830	hypothetical protein	-0.346141	1.13283e-06	2.16887e-05		MA_RS01395	MA0262	hypothetical protein	-0.0476049	0.658587	0.888937		MA_RS01395	MA0262	hypothetical protein	3.5405	3.62393	3.69107	3.41316	3.79152
MA_RS01060	MA0197	hypothetical protein	0.505477	0.410795	0.999259		MA_RS07440	NA	hypothetical protein	0.971605	1.52054e-07	2.89977e-06		MA_RS06485	MA1249	ABC transporter substrate-binding protein	0.561745	1.90312e-06	3.61518e-05		MA_RS13955	MA2677	NAD(P)/FAD-dependent oxidoreductase	0.65853	7.87606e-08	1.49614e-06		MA_RS05645	MA1082	50S ribosomal protein L14	-0.448027	1.15692e-06	2.20632e-05		MA_RS01405	MA0263	aldolase	0.0139987	0.939888	0.983898		MA_RS01405	MA0263	aldolase	2.75592	2.89283	2.81588	2.8726	2.66076
MA_RS01065	MA0198	GNAT family N-acetyltransferase	-0.264051	0.605548	0.999259		MA_RS07605	MA1466	tRNA 4-thiouridine(8) synthase ThiI	-0.546299	1.53368e-07	2.91339e-06		MA_RS10285	MA1974	TIGR00269 family protein	0.431671	1.91667e-06	3.62676e-05		MA_RS13970	MA2680	IS1182 family transposase	0.345892	8.26626e-08	1.56416e-06		MA_RS01815	MA0343	DUF2162 domain-containing protein	0.712217	1.37862e-06	2.61884e-05		MA_RS01410	MA0264	CDP-alcohol phosphatidyltransferase family protein	-0.0766325	0.494903	0.788827		MA_RS01410	MA0264	CDP-alcohol phosphatidyltransferase family protein	4.10043	4.35203	4.33251	4.09562	4.2348
MA_RS01070	MA0199	outer membrane lipoprotein-sorting protein	-0.25219	0.0473788	0.999259		MA_RS22015	MA4216	type I glutamate--ammonia ligase	0.342035	1.62844e-07	3.08137e-06		MA_RS24265	MA4652	TIGR00266 family protein	-0.436532	2.03044e-06	3.82715e-05		MA_RS05675	MA1088	50S ribosomal protein L6	-0.411276	9.07648e-08	1.69765e-06		MA_RS13595	MA2609	tetratricopeptide repeat protein	-0.950904	1.40993e-06	2.66789e-05		MA_RS01415	MA0265	archease	-0.0152941	0.944208	0.984914		MA_RS01415	MA0265	archease	2.7262	3.43682	3.43241	2.63642	3.07233
MA_RS01075	MA0200	DUF190 domain-containing protein	0.02196	0.948565	0.999259		MA_RS01770	MA0334	MATE family efflux transporter	-0.43484	1.7977e-07	3.38846e-06		MA_RS11000	MA2119	McrB family protein	0.526072	2.12494e-06	3.98979e-05		MA_RS08145	MA1567	pyridoxal 5'-phosphate synthase lyase subunit PdxS	-0.475929	9.0113e-08	1.69765e-06		MA_RS17275	MA3307	orotate phosphoribosyltransferase	-0.825938	1.51815e-06	2.86154e-05		MA_RS01420	MA0266	RtcB family protein	0.118421	0.244105	0.572917		MA_RS01420	MA0266	RtcB family protein	3.2311	3.49866	3.37858	3.26247	3.46623
MA_RS01080	MA0201	isocitrate/isopropylmalate dehydrogenase family protein	-0.0853658	0.276035	0.999259		MA_RS21030	MA4029	phosphoadenosine phosphosulfate reductase familyprotein	-0.420675	1.82415e-07	3.41187e-06		MA_RS20530	MA3933	ABC transporter ATP-binding protein	0.497318	2.29911e-06	4.30022e-05		MA_RS12675	MA2441	F0F1 ATP synthase subunit beta	0.658556	9.05014e-08	1.69765e-06		MA_RS23530	MA4511	glutamine-hydrolyzing GMP synthase	-0.601617	1.52598e-06	2.86518e-05		MA_RS01425	MA0267	hypothetical protein	-0.0384588	0.777816	0.936005		MA_RS01425	MA0267	hypothetical protein	3.79701	3.70983	3.53658	3.45112	3.84763
MA_RS01085	MA0202	3-isopropylmalate dehydratase small subunit	0.160178	0.0904377	0.999259		MA_RS25140	MA1048	IS630-like element ISMac17 family transposase	0.713692	1.82229e-07	3.41187e-06		MA_RS21675	MA4154	hypothetical protein	-0.378708	2.34308e-06	4.36568e-05		MA_RS23705	MA4547	coenzyme-B sulfoethylthiotransferase subunit gamma	0.369025	9.96206e-08	1.85615e-06		MA_RS10790	MA2077	exodeoxyribonuclease III	0.541666	1.60725e-06	3.00618e-05		MA_RS01430	MA0269	tetrahydromethanopterin S-methyltransferase subunit H	-0.0199311	0.77511	0.934885		MA_RS01430	MA0269	tetrahydromethanopterin S-methyltransferase subunit H	8.89075	9.08245	8.98057	8.86239	8.99605
MA_RS01090	MA0203	PAS domain S-box protein	-0.0981162	0.343167	0.999259		MA_RS07365	MA1419	energy-coupling factor transporter transmembraneprotein EcfT	-0.699055	1.99769e-07	3.72214e-06		MA_RS22050	MA4222	right-handed parallel beta-helix repeat-containing protein	0.780031	2.41012e-06	4.47344e-05		MA_RS05440	MA1045	IS1182 family transposase	0.346464	1.05674e-07	1.96142e-06		MA_RS08570	MA1653	TIGR00297 family protein	0.408358	1.62177e-06	3.0217e-05		MA_RS01435	MA0270	tetrahydromethanopterin S-methyltransferase subunit G	-0.117803	0.0787189	0.304543		MA_RS01435	MA0270	tetrahydromethanopterin S-methyltransferase subunit G	8.93592	9.13154	9.14359	8.8041	9.05033
MA_RS01095	MA0204	ATP-binding protein	-0.509711	0.132191	0.999259		MA_RS10790	MA2077	exodeoxyribonuclease III	0.570802	2.05871e-07	3.82118e-06		MA_RS06145	MA1181	hypothetical protein	0.550903	2.50597e-06	4.63367e-05		MA_RS07465	MA1437	magnesium transporter	0.505381	1.07729e-07	1.99197e-06		MA_RS19450	MA3733	5,10-methylenetetrahydromethanopterin reductase	-0.322403	1.65706e-06	3.07569e-05		MA_RS01440	MA0271	tetrahydromethanopterin S-methyltransferase subunit F	-0.0561438	0.43968	0.742971		MA_RS01440	MA0271	tetrahydromethanopterin S-methyltransferase subunit F	8.22647	8.25686	8.34226	8.19488	8.34733
MA_RS01100	MA0205	winged helix-turn-helix domain-containing protein	0.160253	0.779744	0.999259		MA_RS23975	MA4594	shikimate dehydrogenase	-0.516314	2.15303e-07	3.98107e-06		MA_RS06780	MA1308	metal-dependent hydrolase	-0.660853	2.62566e-06	4.83659e-05		MA_RS11145	MA2146	proline/glycine betaine ABC transporter permease	0.454633	1.21605e-07	2.24001e-06		MA_RS01460	MA0275	tetrahydromethanopterin S-methyltransferase subunit D	-0.314013	1.70531e-06	3.15321e-05		MA_RS01445	MA0272	tetrahydromethanopterin S-methyltransferase subunit A	-0.0589864	0.289606	0.622614		MA_RS01445	MA0272	tetrahydromethanopterin S-methyltransferase subunit A	8.55247	8.7159	8.68828	8.51649	8.72004
MA_RS01105	MA0206	formate--phosphoribosylaminoimidazolecarboxamide ligase	-0.0796651	0.285819	0.999259		MA_RS05775	MA1108	30S ribosomal protein S13	-0.369913	2.39064e-07	4.40367e-06		MA_RS05755	MA1105	RNA-guided pseudouridylation complex pseudouridine synthase subunit Cbf5	-0.3551	2.65708e-06	4.87599e-05		MA_RS23770	MA4559	methylcobamide:CoM methyltransferase MtaA	0.728336	1.22895e-07	2.25524e-06		MA_RS28750	NA	hypothetical protein	0.623992	1.71321e-06	3.15581e-05		MA_RS01450	MA0273	tetrahydromethanopterin S-methyltransferase subunit B	-0.0974062	0.211583	0.533678		MA_RS01450	MA0273	tetrahydromethanopterin S-methyltransferase subunit B	8.49722	8.63478	8.73184	8.39637	8.56666
MA_RS01110	MA0207	helix-turn-helix domain-containing protein	-0.123744	0.155865	0.999259		MA_RS02540	MA0487	PGF-CTERM sorting domain-containing protein	0.488717	2.4064e-07	4.41597e-06		MA_RS03315	MA0630	co-chaperone GroES	0.875894	2.67223e-06	4.88536e-05		MA_RS02285	MA0436	radical SAM protein	-0.539446	1.24693e-07	2.27963e-06		MA_RS13100	MA2520	orotate phosphoribosyltransferase-like protein	-0.536844	1.76124e-06	3.23205e-05		MA_RS01455	MA0274	tetrahydromethanopterin S-methyltransferase subunit C	-0.0713002	0.326436	0.659996		MA_RS01455	MA0274	tetrahydromethanopterin S-methyltransferase subunit C	8.39875	8.4438	8.50767	8.29377	8.48422
MA_RS01115	MA0208	tRNA pseudouridine(38-40) synthase TruA	-0.159552	0.091874	0.999259		MA_RS20190	MA3871	transcription factor	-0.51839	2.436e-07	4.45349e-06		MA_RS24000	MA4599	ABC transporter permease	0.561934	2.72792e-06	4.9685e-05		MA_RS18595	MA3561	DNA-3-methyladenine glycosylase	0.544943	1.27666e-07	2.32525e-06		MA_RS25110	NA	IS630-like element ISMac17 family transposase	0.655201	1.88108e-06	3.43899e-05		MA_RS01460	MA0275	tetrahydromethanopterin S-methyltransferase subunit D	-0.115402	0.0790062	0.305169		MA_RS01460	MA0275	tetrahydromethanopterin S-methyltransferase subunit D	8.88912	8.92271	8.87923	8.78775	8.90687
MA_RS01120	MA0209	TRM11 family methyltransferase	-0.214893	0.132177	0.999259		MA_RS01375	MA0258	IS200/IS605 family element RNA-guided endonuclease TnpB	0.46243	2.55366e-07	4.6511e-06		MA_RS24300	MA4659	hypothetical protein	-0.65905	2.95929e-06	5.36979e-05		MA_RS19305	MA3705	bifunctional N(6)-L-threonylcarbamoyladenine synthase/serine/threonine protein kinase	-0.544182	1.35795e-07	2.46407e-06		MA_RS18400	MA3522	phosphoribosylglycinamide formyltransferase	0.53984	1.96958e-06	3.5873e-05		MA_RS01465	MA0276	tetrahydromethanopterin S-methyltransferase subunit E	-0.0914127	0.190044	0.508911		MA_RS01465	MA0276	tetrahydromethanopterin S-methyltransferase subunit E	8.8852	8.98225	8.84536	8.80732	8.92637
MA_RS01125	MA0210	YunC family protein	-0.198051	0.211712	0.999259		MA_RS05660	MA1085	50S ribosomal protein L5	-0.369387	2.58982e-07	4.69492e-06		MA_RS16975	MA3254	tetratricopeptide repeat protein	-0.458259	3.28823e-06	5.94449e-05		MA_RS19210	MA3687	DUF63 family protein	0.441411	1.41759e-07	2.55324e-06		MA_RS17840	MA3416	30S ribosomal protein S3ae	-0.380984	1.99317e-06	3.61672e-05		MA_RS01475	MA0277	sugar phosphate isomerase/epimerase	-0.459334	0.000549474	0.00706902		MA_RS01475	MA0277	sugar phosphate isomerase/epimerase	3.55604	3.81803	3.82941	3.18849	3.69993
MA_RS01130	MA0211	hypothetical protein	-0.0263269	0.83066	0.999259		MA_RS27535	NA	hypothetical protein	1.32849	2.59703e-07	4.69492e-06		MA_RS07355	MA1417	hypothetical protein	0.525403	3.31019e-06	5.96202e-05		MA_RS23975	MA4594	shikimate dehydrogenase	-0.527656	1.41251e-07	2.55324e-06		MA_RS25140	MA1048	IS630-like element ISMac17 family transposase	0.653036	2.01471e-06	3.64221e-05		MA_RS01480	MA0278	TATA-box-binding protein	-0.658089	0.00475857	0.0420744		MA_RS01480	MA0278	TATA-box-binding protein	2.11693	2.11667	2.138	1.72821	1.88739
MA_RS01135	MA0212	type II methionyl aminopeptidase	-0.0228994	0.796095	0.999259		MA_RS12360	MA2383	glycosyltransferase	0.653725	2.61758e-07	4.69715e-06		MA_RS05705	MA1094	50S ribosomal protein L15	-0.440645	3.33779e-06	5.98955e-05		MA_RS07480	MA1439	NAD(+) diphosphatase	0.611234	1.44107e-07	2.58594e-06		MA_RS20705	MA3969	geranylgeranylglyceryl/heptaprenylglyceryl phosphate synthase	-0.324535	2.25762e-06	4.06623e-05		MA_RS01485	MA0279	sodium:solute symporter family protein	-0.674973	5.34885e-14	4.81694e-12		MA_RS01485	MA0279	sodium:solute symporter family protein	5.41579	5.65127	5.58497	5.42259	5.5103
MA_RS01140	MA0213	Xaa-Pro peptidase family protein	0.077529	0.438289	0.999259		MA_RS24165	MA4631	FAD-binding protein	-0.460154	2.61321e-07	4.69715e-06		MA_RS03470	MA0660	RnfABCDGE type electron transport complex subunit D	-0.364521	3.62763e-06	6.48572e-05		MA_RS01720	MA0324	ABC transporter permease	-0.408215	1.45497e-07	2.60129e-06		MA_RS01085	MA0202	3-isopropylmalate dehydratase small subunit	0.445112	2.34708e-06	4.21175e-05		MA_RS01490	MA0280	tungstate ABC transporter substrate-binding protein WtpA	0.271005	0.0541091	0.242386		MA_RS01490	MA0280	tungstate ABC transporter substrate-binding protein WtpA	3.68471	3.83335	3.86846	3.80658	3.93378
MA_RS01145	MA0214	hypothetical protein	-0.117641	0.817231	0.999259		MA_RS17795	MA3408	phosphoenolpyruvate synthase	0.481419	2.69283e-07	4.81442e-06		MA_RS18925	MA3631	sirohydrochlorin nickelochelatase	-0.45358	3.84136e-06	6.84268e-05		MA_RS05295	MA1013	AAA family ATPase	0.358452	1.47843e-07	2.63356e-06		MA_RS15895	MA3035	12,18-didecarboxysiroheme deacetylase	-0.356803	2.3793e-06	4.2383e-05		MA_RS01495	MA0281	ABC transporter permease	0.141527	0.460217	0.760977		MA_RS01495	MA0281	ABC transporter permease	2.35175	2.11546	2.44072	2.19874	2.396
MA_RS01160	MA0215	protease inhibitor I42 family protein	-0.0667979	0.666719	0.999259		MA_RS16470	MA3149	hypothetical protein	-0.395521	2.74954e-07	4.87993e-06		MA_RS01825	MA0345	DUF2149 domain-containing protein	1.07816	3.91811e-06	6.95393e-05		MA_RS15265	MA2912	AMP-binding protein	-0.388948	1.62134e-07	2.87758e-06		MA_RS23650	MA4536	ABC transporter substrate-binding protein	-1.22394	2.37134e-06	4.2383e-05		MA_RS01500	MA0282	ATP-binding cassette domain-containing protein	-0.000805117	0.997389	0.999131		MA_RS01500	MA0282	ATP-binding cassette domain-containing protein	2.09734	1.77782	1.70942	1.52926	2.09655
MA_RS01165	MA0216	methionine adenosyltransferase	-0.00377937	0.964634	0.999259		MA_RS28750	NA	hypothetical protein	0.693164	2.74812e-07	4.87993e-06		MA_RS24230	MA4645	OB-fold nucleic acid binding domain-containing protein	0.53033	3.96036e-06	7.00335e-05		MA_RS06785	MA1309	anaerobic carbon-monoxide dehydrogenase catalytic subunit	0.680715	1.72414e-07	3.04891e-06		MA_RS15150	MA2888	histone deacetylase	0.352814	2.56652e-06	4.5551e-05		MA_RS01505	MA0283	molybdenum-dependent transcriptional regulator	0.0942014	0.513142	0.80364		MA_RS01505	MA0283	molybdenum-dependent transcriptional regulator	3.44153	3.72295	3.46823	3.25579	3.23767
MA_RS01170	MA0217	ATP phosphoribosyltransferase	0.0141467	0.836025	0.999259		MA_RS21805	MA4178	formylmethanofuran dehydrogenase subunit B	-0.805735	2.79096e-07	4.93543e-06		MA_RS00715	MA0136	cytidine/deoxycytidylate deaminase family protein	-0.876091	4.12394e-06	7.24816e-05		MA_RS00615	MA0118	histidinol-phosphate transaminase	-0.429854	1.74155e-07	3.06662e-06		MA_RS23070	MA4414	DUF473 family protein	-0.673478	2.57725e-06	4.55751e-05		MA_RS01510	MA0284	COG1361 S-layer family protein	-0.129296	0.0691691	0.281415		MA_RS01510	MA0284	COG1361 S-layer family protein	5.55404	5.7136	5.73537	5.51753	5.6733
MA_RS01175	MA0218	1-(5-phosphoribosyl)-5-[(5- phosphoribosylamino)methylideneamino]imidazole-4- carboxamide isomerase	-0.142355	0.0662242	0.999259		MA_RS22995	MA4399	CO dehydrogenase/acetyl-CoA synthase complex subunit alpha	-0.320008	2.80191e-07	4.93684e-06		MA_RS06445	MA1241	formylmethanofuran dehydrogenase subunit B	-0.882993	4.143e-06	7.24816e-05		MA_RS19415	MA3726	thioredoxin domain-containing protein	0.674452	1.74677e-07	3.06662e-06		MA_RS06645	MA1280	bifunctional phosphopantothenoylcysteine decarboxylase/phosphopantothenate--cysteine ligase CoaBC	-0.427557	2.60162e-06	4.58394e-05		MA_RS01515	MA0285	COG1361 S-layer family protein	-0.135875	0.167941	0.475731		MA_RS01515	MA0285	COG1361 S-layer family protein	3.88395	3.9207	3.99361	3.63333	4.02412
MA_RS01180	MA0219	imidazoleglycerol-phosphate dehydratase HisB	-0.0366493	0.660291	0.999259		MA_RS17875	MA3424	class I SAM-dependent methyltransferase	-0.944458	2.81509e-07	4.94216e-06		MA_RS15590	NA	hypothetical protein	2.31206	4.14351e-06	7.24816e-05		MA_RS12350	MA2381	glycosyltransferase	0.983799	1.81712e-07	3.17864e-06		MA_RS11110	MA2138	hypothetical protein	0.573474	2.7968e-06	4.89238e-05		MA_RS01520	MA0286	RND family transporter	-0.193818	0.000684244	0.00846687		MA_RS01520	MA0286	RND family transporter	5.15368	5.27449	5.47349	5.12077	5.39958
MA_RS01185	MA0220	formate dehydrogenase accessory sulfurtransferase FdhD	0.153295	0.190784	0.999259		MA_RS23870	MA4578	hypothetical protein	0.863941	2.98913e-07	5.22883e-06		MA_RS04350	MA0835	tRNA CCA-pyrophosphorylase	0.529965	4.19236e-06	7.30733e-05		MA_RS01800	MA0340	NOP58 family protein	-0.362838	1.83058e-07	3.19071e-06		MA_RS23965	MA4592	3-dehydroquinate synthase II	-0.482839	2.78778e-06	4.89238e-05		MA_RS01525	MA0287	TrmB family transcriptional regulator	-0.368486	0.0202899	0.1265		MA_RS01525	MA0287	TrmB family transcriptional regulator	3.3952	3.44083	3.77331	3.13295	3.34379
MA_RS01195	MA0222	hypothetical protein	0.05135	0.843793	0.999259		MA_RS07180	MA1384	6-phospho-3-hexuloisomerase	0.45115	3.02663e-07	5.27545e-06		MA_RS00160	MA0031	pyruvate synthase subunit PorB	-0.329378	4.23507e-06	7.35542e-05		MA_RS09255	MA1781	ribonuclease P	-0.569291	1.84728e-07	3.20833e-06		MA_RS20835	MA3993	methanogenesis marker 17 protein	-0.458921	2.86693e-06	4.99708e-05		MA_RS01530	MA0288	transposase	-0.363216	8.45538e-05	0.00140336		MA_RS01530	MA0288	transposase	0.539533	0.73814	0.684287	0.380796	0.570581
MA_RS01200	MA0223	type IV pilin	-0.509891	0.314692	0.999259		MA_RS20880	MA4002	hypothetical protein	-0.944957	3.25039e-07	5.64523e-06		MA_RS18425	MA3527	CDC48 family AAA ATPase	-0.324982	4.25178e-06	7.35814e-05		MA_RS06000	MA1152	class II fructose-bisphosphatase	-0.558443	1.91038e-07	3.30611e-06		MA_RS21185	MA4060	transcriptional regulator	-0.50442	2.88135e-06	5.00429e-05		MA_RS01535	MA0289	MBL fold metallo-hydrolase	0.104723	0.408102	0.723229		MA_RS01535	MA0289	MBL fold metallo-hydrolase	4.19085	4.42643	4.42323	4.09037	4.52001
MA_RS01205	MA0224	type IV pilin	0.206211	0.405876	0.999259		MA_RS27355	NA	hypothetical protein	1.12559	3.32814e-07	5.75969e-06		MA_RS23895	MA4581	phosphoribosyltransferase	-0.512312	4.38504e-06	7.56186e-05		MA_RS02665	MA0512	YncE family protein	-0.673286	2.02371e-07	3.48982e-06		MA_RS00160	MA0031	pyruvate synthase subunit PorB	-0.334834	3.01751e-06	5.22211e-05		MA_RS01540	MA0290	ribonuclease P	0.0729182	0.631982	0.872442		MA_RS01540	MA0290	ribonuclease P	3.81277	3.8	4.12656	3.44155	3.58174
MA_RS01215	MA0226	hypothetical protein	-0.969512	0.0662959	0.999259		MA_RS07905	MA1522	30S ribosomal protein S28e	-0.357491	3.49777e-07	6.0318e-06		MA_RS07465	MA1437	magnesium transporter	0.431446	4.57589e-06	7.8631e-05		MA_RS00295	MA0057	TRAM domain-containing protein	-0.617318	2.07085e-07	3.54597e-06		MA_RS06145	MA1181	hypothetical protein	0.547369	3.19604e-06	5.51146e-05		MA_RS01545	MA0291	hypothetical protein	0.0109883	0.934843	0.983743		MA_RS01545	MA0291	hypothetical protein	4.75143	4.7711	5.18329	4.46988	4.93951
MA_RS01220	MA0227	DUF1670 domain-containing protein	-0.116299	0.518753	0.999259		MA_RS15265	MA2912	AMP-binding protein	-0.376651	3.64991e-07	6.27191e-06		MA_RS07800	MA1503	F420H2 dehydrogenase subunit FpoK	-0.372489	4.59926e-06	7.87542e-05		MA_RS11940	MA2299	Ig-like domain-containing protein	0.558958	2.06995e-07	3.54597e-06		MA_RS03540	MA0674	sodium-extruding oxaloacetate decarboxylase subunit alpha	-0.303359	3.23687e-06	5.56216e-05		MA_RS01550	MA0292	signal recognition particle protein Srp19	0.173918	0.745703	0.923661		MA_RS01550	MA0292	signal recognition particle protein Srp19	1.12686	1.2765	0.842816	0.669621	1.38606
MA_RS01225	MA0228	DUF1670 domain-containing protein	-0.0750012	0.571392	0.999259		MA_RS20920	MA4010	UbiA family prenyltransferase	0.332492	3.66419e-07	6.27428e-06		MA_RS07810	MA1505	F(420)H(2) dehydrogenase subunit M	0.310903	4.62271e-06	7.88781e-05		MA_RS01705	MA0321	DUF364 domain-containing protein	-0.604205	2.14085e-07	3.65297e-06		MA_RS05090	MA0977	coenzyme F420 hydrogenase subunit gamma	-0.577599	3.28509e-06	5.6054e-05		MA_RS01555	MA0293	hypothetical protein	0.0939703	0.672413	0.892209		MA_RS01555	MA0293	hypothetical protein	3.31071	3.10574	3.23801	3.21615	3.09383
MA_RS01230	MA0229	hypothetical protein	-0.223125	0.160012	0.999259		MA_RS19305	MA3705	bifunctional N(6)-L-threonylcarbamoyladenine synthase/serine/threonine protein kinase	-0.521883	3.94843e-07	6.73727e-06		MA_RS22270	MA4265	isocitrate/isopropylmalate dehydrogenase family protein	-0.330262	4.66828e-06	7.9377e-05		MA_RS02470	MA0472	IS1182-like element ISMac1 family transposase	0.339845	2.18869e-07	3.72153e-06		MA_RS15660	MA2986	aminodeoxychorismate/anthranilate synthase component II	0.522427	3.28267e-06	5.6054e-05		MA_RS01560	MA0294	DUF5803 family protein	0.112478	0.386545	0.709705		MA_RS01560	MA0294	DUF5803 family protein	3.95367	4.10825	4.07616	3.70508	4.08369
MA_RS01240	MA0231	hypothetical protein	-1.34661	0.13337	0.999259		MA_RS00575	MA0109	DNA primase regulatory subunit PriL	-0.363614	3.96409e-07	6.74035e-06		MA_RS15675	MA2989	anthranilate phosphoribosyltransferase	0.509596	5.00847e-06	8.48648e-05		MA_RS01795	MA0339	beta-ribofuranosylaminobenzene 5'-phosphate synthase	-0.408951	2.20438e-07	3.73516e-06		MA_RS07135	MA1374	TIGR00289 family protein	-0.410595	3.44935e-06	5.8651e-05		MA_RS01565	MA0295	type IV pilin	-0.648093	0.109902	0.370746		MA_RS01565	MA0295	type IV pilin	0.657733	0.626158	1.39912	1.06466	0.73279
MA_RS01245	MA0232	type IV pilin N-terminal domain-containing protein	-0.261419	0.547906	0.999259		MA_RS05675	MA1088	50S ribosomal protein L6	-0.389441	4.03643e-07	6.83943e-06		MA_RS24185	MA4635	DNA primase DnaG	-0.329798	5.34009e-06	9.01696e-05		MA_RS00620	MA0119	acetylornithine transaminase	-0.419915	2.35806e-07	3.96791e-06		MA_RS24140	MA4626	group II intron reverse transcriptase/maturase	-0.386392	3.477e-06	5.89151e-05		MA_RS01570	MA0296	hypothetical protein	-0.51657	0.505608	0.797741		MA_RS01570	MA0296	hypothetical protein	0.647294	0.524849	0.309975	0.186923	0.223734
MA_RS01250	MA0233	type II secretion system F family protein	-0.000833584	0.994939	0.999259		MA_RS22320	MA4275	50S ribosomal protein L1	-0.377077	4.13996e-07	6.99049e-06		MA_RS17945	MA3438	AzlD domain-containing protein	0.459145	5.37988e-06	9.03728e-05		MA_RS20760	MA3979	lysine 2,3-aminomutase	0.334127	2.35707e-07	3.96791e-06		MA_RS17910	MA3432	DHH family phosphoesterase	-0.428749	3.49363e-06	5.89914e-05		MA_RS01575	MA0297	class I SAM-dependent methyltransferase	0.15423	0.739069	0.920976		MA_RS01575	MA0297	class I SAM-dependent methyltransferase	0.310385	0.549848	0.619789	0.429356	0.52171
MA_RS01255	MA0234	type II/IV secretion system ATPase subunit	0.12878	0.27603	0.999259		MA_RS28375	NA	hypothetical protein	-1.39243	4.33101e-07	7.28779e-06		MA_RS25655	MA2758	transposase	0.424609	5.38929e-06	9.03728e-05		MA_RS21030	MA4029	phosphoadenosine phosphosulfate reductase familyprotein	-0.418586	2.41721e-07	4.0534e-06		MA_RS04380	MA0840	ABC transporter substrate-binding protein	1.2259	3.55373e-06	5.97986e-05		MA_RS01580	MA0298	dipeptide/oligopeptide/nickel ABC transporter ATP-binding protein	-0.570605	0.087375	0.322876		MA_RS01580	MA0298	dipeptide/oligopeptide/nickel ABC transporter ATP-binding protein	1.23479	0.817503	0.871478	1.15969	0.67248
MA_RS01260	MA0235	RAD55 family ATPase	0.117399	0.666871	0.999259		MA_RS20140	MA3861	CO dehydrogenase/acetyl-CoA synthase complex subunit epsilon	-0.386486	4.38249e-07	7.34899e-06		MA_RS21030	MA4029	phosphoadenosine phosphosulfate reductase familyprotein	-0.363773	5.49857e-06	9.18884e-05		MA_RS22075	MA4227	IS1182 family transposase	0.34128	2.47283e-07	4.13243e-06		MA_RS25630	NA	transposase	0.604939	3.58141e-06	6.00565e-05		MA_RS01585	MA0299	ABC transporter ATP-binding protein	-0.570277	0.0933707	0.336342		MA_RS01585	MA0299	ABC transporter ATP-binding protein	1.04054	0.747369	0.829406	1.15433	0.936671
MA_RS01265	MA0236	cysteine desulfurase	-0.126669	0.202208	0.999259		MA_RS02800	MA0533	PepSY domain-containing protein	0.798518	4.46428e-07	7.46041e-06		MA_RS05710	MA1095	preprotein translocase subunit SecY	-0.291617	5.86119e-06	9.76129e-05		MA_RS23740	MA4554	L-threonylcarbamoyladenylate synthase	-0.438943	2.60258e-07	4.33437e-06		MA_RS24265	MA4652	TIGR00266 family protein	-0.427224	3.71581e-06	6.20962e-05		MA_RS01590	MA0300	ABC transporter permease	-0.11259	0.641127	0.878204		MA_RS01590	MA0300	ABC transporter permease	1.0689	1.68481	1.10508	1.53078	1.48571
MA_RS01270	NA	hypothetical protein	0.0329115	0.860421	0.999259		MA_RS17605	MA3373	dihydroxy-acid dehydratase	-0.380921	4.93894e-07	8.22537e-06		MA_RS25110	NA	IS630-like element ISMac17 family transposase	0.613033	6.08855e-06	0.000101053		MA_RS21145	MA4051	hypothetical protein	0.495052	2.63107e-07	4.36685e-06		MA_RS04790	MA0924	Lrp/AsnC family transcriptional regulator	-0.297348	3.80179e-06	6.32103e-05		MA_RS01595	MA0301	ABC transporter permease	-0.455252	0.126397	0.400697		MA_RS01595	MA0301	ABC transporter permease	0.65325	1.45052	1.21653	1.07085	1.74164
MA_RS01275	MA0238	DUF531 domain-containing protein	-0.104393	0.493736	0.999259		MA_RS08145	MA1567	pyridoxal 5'-phosphate synthase lyase subunit PdxS	-0.446172	5.135e-07	8.5227e-06		MA_RS05855	MA1123	hypothetical protein	-0.722664	6.20022e-06	0.000102557		MA_RS07920	MA1525	translation initiation factor IF-2	-0.349473	2.6629e-07	4.40465e-06		MA_RS22190	MA4250	ABC transporter permease	0.995106	3.80848e-06	6.32103e-05		MA_RS01600	MA0302	ABC transporter substrate-binding protein	-0.808967	0.000222796	0.00322457		MA_RS01600	MA0302	ABC transporter substrate-binding protein	1.12185	1.26833	1.17383	1.15842	1.09642
MA_RS01280	MA0239	GNAT family N-acetyltransferase	-0.541448	0.0638838	0.999259		MA_RS20650	MA3958	COG1361 S-layer family protein	0.700229	5.40998e-07	8.94855e-06		MA_RS17245	MA3300	MoaD/ThiS family protein	0.608818	6.30123e-06	0.000103874		MA_RS00900	MA0166	copper-translocating P-type ATPase	0.461213	2.89828e-07	4.74557e-06		MA_RS15020	MA2861	response regulator	-0.524166	4.12752e-06	6.82726e-05		MA_RS01605	MA0303	methyltransferase domain-containing protein	-1.27179	0.0044507	0.0398836		MA_RS01605	MA0303	methyltransferase domain-containing protein	0.65082	0.612392	0.395226	0.661058	0.859435
MA_RS01285	MA0240	ATP-dependent sacrificial sulfur transferase LarE	-0.042992	0.678551	0.999259		MA_RS00615	MA0118	histidinol-phosphate transaminase	-0.409414	5.90993e-07	9.74238e-06		MA_RS24845	MA4315	PKD domain-containing protein	-0.313557	6.32895e-06	0.000103979		MA_RS06545	MA1262	DNA-directed RNA polymerase subunit A''	-0.435906	2.8815e-07	4.74557e-06		MA_RS15590	NA	hypothetical protein	2.31838	4.27365e-06	7.045e-05		MA_RS01620	MA0304	FmdE family protein	0.249738	0.00460616	0.040801		MA_RS01620	MA0304	FmdE family protein	5.71071	5.83281	5.90396	5.59748	5.96962
MA_RS01290	MA0241	phosphoglucosamine mutase	-0.0343778	0.719827	0.999259		MA_RS23345	MA4473	4-hydroxy-tetrahydrodipicolinate synthase	-0.387653	6.13684e-07	1.00822e-05		MA_RS15095	MA2877	4Fe-4S binding protein	-0.505997	6.35869e-06	0.000104116		MA_RS07365	MA1419	energy-coupling factor transporter transmembraneprotein EcfT	-0.693189	2.89217e-07	4.74557e-06		MA_RS02030	MA0386	cobaltochelatase subunit CobN	0.543683	4.50924e-06	7.40825e-05		MA_RS01625	MA0305	4Fe-4S binding protein	0.372181	1.36036e-06	3.75877e-05		MA_RS01625	MA0305	4Fe-4S binding protein	5.71806	5.73515	5.8187	5.58664	5.81175
MA_RS01295	MA0242	TIGR04013 family B12-binding domain/radical SAM domain-containing protein	-0.0707975	0.515456	0.999259		MA_RS05275	MA1009	IS200/IS605 family element RNA-guided endonuclease TnpB	0.442756	6.23647e-07	1.0166e-05		MA_RS10230	MA1963	phosphoribosylformylglycinamidine synthase subunit PurQ	-0.347603	6.69864e-06	0.000109314		MA_RS28745	MA2697	hypothetical protein	-0.839283	3.04215e-07	4.96442e-06		MA_RS01640	MA0308	formylmethanofuran dehydrogenase subunit D	-0.327662	4.59573e-06	7.52493e-05		MA_RS01630	MA0306	formylmethanofuran dehydrogenase subunit A	0.305176	2.13725e-05	0.000468174		MA_RS01630	MA0306	formylmethanofuran dehydrogenase subunit A	6.15321	6.34615	6.32398	6.05513	6.4302
MA_RS01300	MA0243	site-2 protease family protein	0.103592	0.23056	0.999259		MA_RS10485	MA2014	alanyl-tRNA editing protein AlaXM	-0.890413	6.25054e-07	1.0166e-05		MA_RS14750	MA2813	peptidylprolyl isomerase	-0.432514	6.74775e-06	0.000109747		MA_RS11150	MA2147	glycine betaine ABC transporter substrate-binding protein	0.43946	3.10016e-07	5.04216e-06		MA_RS05605	MA1074	50S ribosomal protein L23	-0.402935	4.79661e-06	7.82749e-05		MA_RS01635	MA0307	formylmethanofuran dehydrogenase subunit C	0.445228	1.36093e-08	5.60863e-07		MA_RS01635	MA0307	formylmethanofuran dehydrogenase subunit C	5.40972	5.50064	5.41117	5.24111	5.53384
MA_RS01305	MA0244	DUF126 domain-containing protein	0.0684817	0.62677	0.999259		MA_RS23825	MA4570	NADH-quinone oxidoreductase subunit K	-0.45021	6.20877e-07	1.0166e-05		MA_RS00470	MA0092	UPF0147 family protein	-0.599365	6.93743e-06	0.000112368		MA_RS07135	MA1374	TIGR00289 family protein	-0.455956	3.13823e-07	5.08707e-06		MA_RS08395	MA1616	methanol--corrinoid protein co-methyltransferaseMtaB	-0.401549	4.8231e-06	7.84439e-05		MA_RS01640	MA0308	formylmethanofuran dehydrogenase subunit D	0.385853	5.80421e-08	2.22251e-06		MA_RS01640	MA0308	formylmethanofuran dehydrogenase subunit D	6.16786	6.33021	6.30957	6.06645	6.38331
MA_RS01310	MA0245	aconitase X	0.0268675	0.738777	0.999259		MA_RS15510	MA2959	right-handed parallel beta-helix repeat-containing protein	-0.287991	6.35975e-07	1.03092e-05		MA_RS22310	MA4273	transcription elongation factor Spt5	-0.313113	6.95515e-06	0.000112368		MA_RS05965	MA1145	peptidoglycan-binding protein	0.665608	3.15922e-07	5.10408e-06		MA_RS22000	MA4213	DUF1059 domain-containing protein	-1.09419	4.95858e-06	8.03786e-05		MA_RS01645	MA0309	formylmethanofuran dehydrogenase subunit B	0.455783	3.95457e-13	3.20518e-11		MA_RS01645	MA0309	formylmethanofuran dehydrogenase subunit B	6.48966	6.69595	6.64857	6.54082	6.81197
MA_RS01315	MA0246	UbiD family decarboxylase	0.0278053	0.745158	0.999259		MA_RS00750	MA0143	amino acid permease	0.297397	6.38918e-07	1.03225e-05		MA_RS02595	MA0499	GyrI-like domain-containing protein	-0.90834	7.10411e-06	0.000114395		MA_RS11800	MA2275	ABC transporter ATP-binding protein	-0.460011	3.18594e-07	5.13021e-06		MA_RS07785	MA1500	F420H2 dehydrogenase subunit FpoI	-0.280939	4.99953e-06	8.07732e-05		MA_RS01650	MA0310	hypothetical protein	0.195657	0.623158	0.867569		MA_RS01650	MA0310	hypothetical protein	0.499546	0.677235	0.485571	0.162802	0.498386
MA_RS01320	MA0247	VWA domain-containing protein	0.0135142	0.883178	0.999259		MA_RS01105	MA0206	formate--phosphoribosylaminoimidazolecarboxamide ligase	-0.37529	6.67634e-07	1.07507e-05		MA_RS00575	MA0109	DNA primase regulatory subunit PriL	-0.319427	7.41622e-06	0.000118784		MA_RS04905	MA0944	IS1182-like element ISMac1 family transposase	0.336994	3.19717e-07	5.13129e-06		MA_RS10230	MA1963	phosphoribosylformylglycinamidine synthase subunit PurQ	-0.353598	5.08455e-06	8.18747e-05		MA_RS01655	MA0311	SIMPL domain-containing protein	0.264194	0.0221265	0.134502		MA_RS01655	MA0311	SIMPL domain-containing protein	3.75061	3.78865	3.8393	3.59129	3.67579
MA_RS01325	MA0248	hypothetical protein	0.322795	0.245115	0.999259		MA_RS15250	MA2909	2-oxoacid:acceptor oxidoreductase family protein	-0.380163	6.95215e-07	1.11579e-05		MA_RS25580	MA2492	transposase	0.419635	7.42555e-06	0.000118784		MA_RS18690	MA3583	FtsX-like permease family protein	0.653519	3.21668e-07	5.13419e-06		MA_RS12170	MA2348	ATP-binding protein	0.515766	5.29811e-06	8.50321e-05		MA_RS01660	NA	hypothetical protein	-0.253627	0.562765	0.831707		MA_RS01660	NA	hypothetical protein	0.730908	0.737415	0.77401	1.06585	1.26732
MA_RS01330	MA0249	citrate/2-methylcitrate synthase	-0.00235874	0.979145	0.999259		MA_RS01710	MA0322	nicotinate-nucleotide pyrophosphorylase	-0.509803	7.5074e-07	1.197e-05		MA_RS11300	MA2178	glycosyltransferase family 4 protein	0.630327	7.54396e-06	0.00012003		MA_RS25205	MA1509	F420H2 dehydrogenase subunit FpoO	0.598522	3.22009e-07	5.13419e-06		MA_RS15675	MA2989	anthranilate phosphoribosyltransferase	0.510128	5.587e-06	8.93736e-05		MA_RS01665	MA0313	GNAT family N-acetyltransferase	0.08181	0.612915	0.861446		MA_RS01665	MA0313	GNAT family N-acetyltransferase	2.1305	1.98286	2.31582	1.92934	1.9826
MA_RS01335	MA0250	aconitate hydratase AcnA	-0.0484583	0.475174	0.999259		MA_RS02400	MA0459	winged helix-turn-helix domain-containing protein	0.540291	7.50316e-07	1.197e-05		MA_RS23935	MA4587	signal recognition particle protein Srp54	-0.381937	7.55278e-06	0.00012003		MA_RS23550	MA4515	acetylglutamate kinase	-0.607972	3.23118e-07	5.13504e-06		MA_RS04070	MA0777	ATP-binding protein	0.430259	5.84375e-06	9.31678e-05		MA_RS01670	MA0314	cyclopropane-fatty-acyl-phospholipid synthase family protein	-0.00905279	0.977893	0.993435		MA_RS01670	MA0314	cyclopropane-fatty-acyl-phospholipid synthase family protein	0.752838	1.06533	1.43161	0.774275	1.0336
MA_RS01340	MA0251	hypothetical protein	-0.156327	0.16247	0.999259		MA_RS07465	MA1437	magnesium transporter	0.466799	7.63184e-07	1.20891e-05		MA_RS15190	MA2896	threonine--tRNA ligase	-0.282074	7.67939e-06	0.000121645		MA_RS16740	MA3206	MBL fold metallo-hydrolase	-0.390062	3.91448e-07	6.20068e-06		MA_RS05675	MA1088	50S ribosomal protein L6	-0.347973	5.8625e-06	9.31678e-05		MA_RS01675	MA0315	hypothetical protein	-0.513027	0.225032	0.547122		MA_RS01675	MA0315	hypothetical protein	0.45547	0.705499	0.88072	0.530164	0.669141
MA_RS01345	MA0252	hypothetical protein	0.019093	0.886769	0.999259		MA_RS28090	NA	hypothetical protein	0.516408	7.61893e-07	1.20891e-05		MA_RS21795	MA4176	formylmethanofuran dehydrogenase subunit C	-0.333798	8.02153e-06	0.000126652		MA_RS00765	MA0145	methyltransferase cognate corrinoid protein	0.322862	4.11596e-07	6.49867e-06		MA_RS05485	MA1053	flippase	0.555811	6.02337e-06	9.54125e-05		MA_RS01680	MA0316	phosphoribosylglycinamide formyltransferase	0.388071	0.358862	0.683566		MA_RS01680	MA0316	phosphoribosylglycinamide formyltransferase	0.740319	0.737033	1.03344	0.653194	0.802714
MA_RS01350	MA0253	VWA domain-containing protein	-0.0239565	0.855425	0.999259		MA_RS06785	MA1309	anaerobic carbon-monoxide dehydrogenase catalytic subunit	0.63601	7.84979e-07	1.2394e-05		MA_RS17020	MA3262	LrgB family protein	0.562762	8.08169e-06	0.000127087		MA_RS20140	MA3861	CO dehydrogenase/acetyl-CoA synthase complex subunit epsilon	-0.388701	4.16521e-07	6.55515e-06		MA_RS25200	MA1438	IS630 family transposase	0.629114	6.05198e-06	9.55545e-05		MA_RS01700	MA0320	GNAT family N-acetyltransferase	-0.0716851	0.733978	0.919189		MA_RS01700	MA0320	GNAT family N-acetyltransferase	2.16944	2.31651	2.47187	2.1965	2.58892
MA_RS01355	MA0254	AAA family ATPase	-0.00897783	0.927302	0.999259		MA_RS05080	MA0975	coenzyme F420 hydrogenase subunit alpha	0.444943	8.06347e-07	1.26492e-05		MA_RS23800	MA4565	hypothetical protein	-2.39298	8.10137e-06	0.000127087		MA_RS21760	MA4169	DUF1699 family protein	-0.437555	4.2597e-07	6.68223e-06		MA_RS07355	MA1417	hypothetical protein	0.512162	6.2994e-06	9.88193e-05		MA_RS01705	MA0321	DUF364 domain-containing protein	0.0925702	0.434835	0.741453		MA_RS01705	MA0321	DUF364 domain-containing protein	3.69036	3.84562	3.96457	3.57377	3.93647
MA_RS01360	MA0255	HesA/MoeB/ThiF family protein	0.0918222	0.469994	0.999259		MA_RS08970	MA1727	indolepyruvate ferredoxin oxidoreductase subunitalpha	-0.406048	8.97443e-07	1.4033e-05		MA_RS14195	MA2713	hypothetical protein	0.611234	8.16653e-06	0.000127697		MA_RS10485	MA2014	alanyl-tRNA editing protein AlaXM	-0.908635	4.318e-07	6.75191e-06		MA_RS23280	MA4458	hypothetical protein	0.709455	6.28571e-06	9.88193e-05		MA_RS01710	MA0322	nicotinate-nucleotide pyrophosphorylase	-0.0810605	0.436231	0.741965		MA_RS01710	MA0322	nicotinate-nucleotide pyrophosphorylase	4.63774	4.4608	4.77933	4.18931	4.66649
MA_RS01365	MA0256	hypothetical protein	-0.0615152	0.603066	0.999259		MA_RS26235	MA1892	pentapeptide repeat-containing protein	0.515995	9.79628e-07	1.52202e-05		MA_RS07580	MA1461	hypothetical protein	-1.0269	8.28919e-06	0.0001292		MA_RS21230	MA4068	peroxiredoxin	0.729318	4.45051e-07	6.93681e-06		MA_RS07040	MA1354	acetolactate synthase large subunit	0.37414	6.51672e-06	0.0001019		MA_RS01715	MA0323	ATP-binding cassette domain-containing protein	-0.144635	0.201911	0.524278		MA_RS01715	MA0323	ATP-binding cassette domain-containing protein	4.03987	4.31276	4.33883	4.09457	4.23075
MA_RS01370	MA0257	IS200/IS605-like element ISMac7 family transposase	0.144663	0.728971	0.999259		MA_RS00620	MA0119	acetylornithine transaminase	-0.395817	9.88126e-07	1.53034e-05		MA_RS05670	MA1087	30S ribosomal protein S8	0.422124	8.95923e-06	0.000138765		MA_RS03400	MA0646	50S ribosomal protein L44e	-0.446699	4.54042e-07	7.03694e-06		MA_RS21030	MA4029	phosphoadenosine phosphosulfate reductase familyprotein	-0.361684	6.94774e-06	0.000108291		MA_RS01720	MA0324	ABC transporter permease	-0.0769882	0.322232	0.655379		MA_RS01720	MA0324	ABC transporter permease	5.12382	5.13675	5.26716	5.09484	5.35194
MA_RS01375	MA0258	IS200/IS605 family element RNA-guided endonuclease TnpB	0.0279193	0.756808	0.999259		MA_RS23690	MA4544	3-phosphoshikimate 1-carboxyvinyltransferase	-0.509423	9.98731e-07	1.54185e-05		MA_RS08875	MA1710	methenyltetrahydromethanopterin cyclohydrolase	-0.339379	8.95995e-06	0.000138765		MA_RS05645	MA1082	50S ribosomal protein L14	-0.466343	4.54369e-07	7.03694e-06		MA_RS06100	MA1172	oligosaccharyl transferase, archaeosortase A system-associated	0.35561	7.07e-06	0.000109845		MA_RS01725	MA0325	molybdate ABC transporter substrate-binding protein	-0.141167	0.136321	0.419311		MA_RS01725	MA0325	molybdate ABC transporter substrate-binding protein	4.81461	4.76599	5.0478	4.77145	4.9386
MA_RS01380	MA0259	right-handed parallel beta-helix repeat-containing protein	-0.116151	0.39673	0.999259		MA_RS08935	MA1722	hypothetical protein	0.787209	1.02973e-06	1.58468e-05		MA_RS06025	MA1157	rubrerythrin family protein	-0.532433	8.9943e-06	0.000138855		MA_RS08935	MA1722	hypothetical protein	0.824035	4.68086e-07	7.22636e-06		MA_RS10710	MA2059	carboxymuconolactone decarboxylase family protein	-0.663958	7.14932e-06	0.000110723		MA_RS01730	MA0326	NAD(P)H-dependent oxidoreductase	0.373698	0.000999584	0.0118034		MA_RS01730	MA0326	NAD(P)H-dependent oxidoreductase	3.64469	3.76177	3.92973	3.57165	3.839
MA_RS01385	MA0260	hypothetical protein	-0.176022	0.504202	0.999259		MA_RS14760	MA2815	GNAT family N-acetyltransferase	0.680117	1.09406e-06	1.67836e-05		MA_RS23280	MA4458	hypothetical protein	0.688861	9.04118e-06	0.000139137		MA_RS13595	MA2609	tetratricopeptide repeat protein	-1.0107	4.72112e-07	7.26544e-06		MA_RS22115	MA4235	NADPH-dependent F420 reductase	-0.45574	7.17793e-06	0.000110814		MA_RS01735	MA0327	flavodoxin family protein	0.601288	0.00507774	0.0443322		MA_RS01735	MA0327	flavodoxin family protein	2.0232	2.14744	1.90215	1.87939	2.15679
MA_RS01390	MA0261	phosphomethylpyrimidine synthase ThiC	-0.170821	0.357924	0.999259		MA_RS11540	MA2225	hypothetical protein	1.06901	1.10625e-06	1.68642e-05		MA_RS04425	MA0849	methylamine methyltransferase corrinoid protein reductive activase	-0.389012	9.32871e-06	0.000142212		MA_RS05960	MA1144	hydrogenase maturation protease	-0.530183	4.90457e-07	7.52395e-06		MA_RS21760	MA4169	DUF1699 family protein	-0.385547	7.36771e-06	0.000113383		MA_RS01740	MA0328	flavin reductase family protein	0.360977	0.0684559	0.279279		MA_RS01740	MA0328	flavin reductase family protein	2.00228	2.29876	2.46703	2.03183	2.01356
MA_RS01395	MA0262	hypothetical protein	0.0829833	0.449923	0.999259		MA_RS28745	MA2697	hypothetical protein	-0.795744	1.10568e-06	1.68642e-05		MA_RS21325	MA4086	MoaD family protein	-0.677491	9.29e-06	0.000142212		MA_RS06645	MA1280	bifunctional phosphopantothenoylcysteine decarboxylase/phosphopantothenate--cysteine ligase CoaBC	-0.459975	5.03261e-07	7.69609e-06		MA_RS17185	MA3294	carbon-nitrogen hydrolase family protein	0.743624	7.43402e-06	0.000114043		MA_RS01745	MA0329	antibiotic biosynthesis monooxygenase	0.461921	0.018563	0.117541		MA_RS01745	MA0329	antibiotic biosynthesis monooxygenase	3.10456	3.32371	3.3645	2.84463	2.768
MA_RS01405	MA0263	aldolase	0.0615857	0.739584	0.999259		MA_RS04900	MA0943	histidine--tRNA ligase	-0.403727	1.30306e-06	1.98025e-05		MA_RS23985	MA4596	HEAT repeat domain-containing protein	0.500786	9.31776e-06	0.000142212		MA_RS17245	MA3300	MoaD/ThiS family protein	0.675568	5.06168e-07	7.71628e-06		MA_RS05490	MA1054	DUF2206 domain-containing protein	0.692977	7.5477e-06	0.000115423		MA_RS01750	MA0330	nitroreductase family protein	0.163856	0.339683	0.668784		MA_RS01750	MA0330	nitroreductase family protein	2.88299	2.8944	2.88655	2.80836	3.07402
MA_RS01410	MA0264	CDP-alcohol phosphatidyltransferase family protein	-0.0278208	0.798497	0.999259		MA_RS18800	MA3604	M14 family metallopeptidase	0.590176	1.46415e-06	2.21812e-05		MA_RS05500	MA1056	ISNCY-like element ISMac19 family transposase	0.980645	9.74645e-06	0.000148116		MA_RS17460	MA3345	type II glyceraldehyde-3-phosphate dehydrogenase	0.44994	5.14072e-07	7.81229e-06		MA_RS20860	MA3998	methyl coenzyme M reductase system, component A2	-0.388945	7.59797e-06	0.000115827		MA_RS01755	MA0331	epoxyqueuosine reductase	0.0844243	0.506893	0.797741		MA_RS01755	MA0331	epoxyqueuosine reductase	3.11067	3.25849	3.25185	2.77193	3.25774
MA_RS01415	MA0265	archease	-0.104548	0.625739	0.999259		MA_RS18215	MA3485	twin-arginine translocase TatA/TatE family subunit	-0.593981	1.48134e-06	2.23718e-05		MA_RS22370	MA4285	leucine-rich repeat protein	-0.292923	1.07444e-05	0.000162773		MA_RS11715	MA2257	hypothetical protein	0.425292	5.24285e-07	7.94268e-06		MA_RS01600	MA0302	ABC transporter substrate-binding protein	0.99702	7.63358e-06	0.000116007		MA_RS01760	MA0332	flavodoxin family protein	0.495611	0.00387248	0.0355318		MA_RS01760	MA0332	flavodoxin family protein	3.53389	3.13416	3.39122	3.12601	3.36778
MA_RS01420	MA0266	RtcB family protein	0.0104007	0.919045	0.999259		MA_RS11245	MA2167	flavodoxin family protein	0.584835	1.68829e-06	2.534e-05		MA_RS03160	MA0601	MEMO1 family protein	0.296596	1.08725e-05	0.000163693		MA_RS17060	MA3269	peptidyl-tRNA hydrolase Pth2	-0.690307	5.37665e-07	8.12008e-06		MA_RS03495	MA0665	DUF4870 domain-containing protein	-0.401703	7.75673e-06	0.000117511		MA_RS01765	MA0333	helix-turn-helix transcriptional regulator	-0.0708055	0.704708	0.907092		MA_RS01765	MA0333	helix-turn-helix transcriptional regulator	3.20619	3.38611	3.78159	3.35226	3.44009
MA_RS01425	MA0267	hypothetical protein	-0.0306225	0.821692	0.999259		MA_RS00395	NA	preprotein translocase subunit Sec61beta	-0.440098	1.6991e-06	2.54238e-05		MA_RS22465	MA4302	hypothetical protein	-0.38654	1.08674e-05	0.000163693		MA_RS11245	MA2167	flavodoxin family protein	0.619367	5.40681e-07	8.14035e-06		MA_RS18925	MA3631	sirohydrochlorin nickelochelatase	-0.439487	8.01364e-06	0.000121026		MA_RS01770	MA0334	MATE family efflux transporter	-0.144483	0.0836731	0.31441		MA_RS01770	MA0334	MATE family efflux transporter	5.33812	5.41242	5.54769	5.3298	5.32265
MA_RS01430	MA0269	tetrahydromethanopterin S-methyltransferase subunit H	0.00244514	0.971981	0.999259		MA_RS23740	MA4554	L-threonylcarbamoyladenylate synthase	-0.406499	1.72335e-06	2.57076e-05		MA_RS19215	MA3688	stage II sporulation protein M	-0.478396	1.09851e-05	0.000164878		MA_RS22320	MA4275	50S ribosomal protein L1	-0.373221	5.52605e-07	8.2942e-06		MA_RS15155	MA2889	hydantoinase/oxoprolinase family protein	-0.452378	8.05753e-06	0.000121312		MA_RS01775	MA0335	ATP-dependent DNA helicase	-0.036147	0.637512	0.875768		MA_RS01775	MA0335	ATP-dependent DNA helicase	4.11267	4.28585	4.40745	4.12324	4.34749
MA_RS01435	MA0270	tetrahydromethanopterin S-methyltransferase subunit G	0.00332789	0.960578	0.999259		MA_RS20950	MA4015	cobalt transporter CbiM	-0.493524	1.80482e-06	2.68405e-05		MA_RS11110	MA2138	hypothetical protein	0.532848	1.13882e-05	0.000170403		MA_RS21405	MA4102	pyrroline-5-carboxylate reductase	-0.422334	6.11925e-07	9.15628e-06		MA_RS04785	MA0923	30S ribosomal protein S8e	-0.329614	8.13581e-06	0.000122112		MA_RS01780	MA0336	PKD domain-containing protein	-0.335677	2.97788e-10	1.52436e-08		MA_RS01780	MA0336	PKD domain-containing protein	6.30671	6.3785	6.47186	6.14983	6.40948
MA_RS01440	MA0271	tetrahydromethanopterin S-methyltransferase subunit F	0.06399	0.37842	0.999259		MA_RS03780	MA0722	O-phospho-L-seryl-tRNA:Cys-tRNA synthase	-0.449084	1.82929e-06	2.71214e-05		MA_RS01990	MA0380	winged helix-turn-helix domain-containing protein	0.556107	1.1989e-05	0.000178842		MA_RS18835	MA3612	HEAT repeat domain-containing protein	0.489486	6.14198e-07	9.1621e-06		MA_RS28755	NA	serine O-acetyltransferase	0.268235	8.26858e-06	0.000123723		MA_RS01785	MA0337	GerW family sporulation protein	0.129781	0.398475	0.717166		MA_RS01785	MA0337	GerW family sporulation protein	3.14828	3.37742	3.35646	3.37022	3.49674
MA_RS01445	MA0272	tetrahydromethanopterin S-methyltransferase subunit A	0.0419602	0.451013	0.999259		MA_RS06530	MA1259	30S ribosomal protein S12	0.336104	1.85442e-06	2.74105e-05		MA_RS08390	MA1615	methylcobamide:CoM methyltransferase MtaA	-0.403765	1.2149e-05	0.000180675		MA_RS02800	MA0533	PepSY domain-containing protein	0.795153	6.22909e-07	9.26362e-06		MA_RS02425	MA0464	SWIM zinc finger domain-containing protein	-0.550021	8.30123e-06	0.000123831		MA_RS01790	MA0338	DUF2953 domain-containing protein	0.247486	0.0167073	0.109351		MA_RS01790	MA0338	DUF2953 domain-containing protein	3.12799	3.40437	3.45767	3.21658	3.36954
MA_RS01450	MA0273	tetrahydromethanopterin S-methyltransferase subunit B	-0.0817569	0.290321	0.999259		MA_RS01010	MA0187	molybdopterin-binding protein	-0.699665	1.91993e-06	2.82929e-05		MA_RS00835	MA0156	hypothetical protein	-0.454842	1.21967e-05	0.000180831		MA_RS25140	MA1048	IS630-like element ISMac17 family transposase	0.687231	6.43012e-07	9.53344e-06		MA_RS11125	MA2142	argininosuccinate synthase	-0.395736	8.63402e-06	0.000128401		MA_RS01795	MA0339	beta-ribofuranosylaminobenzene 5'-phosphate synthase	-0.173931	0.0274316	0.154936		MA_RS01795	MA0339	beta-ribofuranosylaminobenzene 5'-phosphate synthase	5.91769	5.91602	5.91787	5.76678	5.82212
MA_RS01455	MA0274	tetrahydromethanopterin S-methyltransferase subunit C	0.00913619	0.899419	0.999259		MA_RS04420	MA0848	hypothetical protein	0.564002	2.00368e-06	2.94378e-05		MA_RS00395	NA	preprotein translocase subunit Sec61beta	-0.398	1.22675e-05	0.000181327		MA_RS18280	MA3496	arginine decarboxylase, pyruvoyl-dependent	0.437368	6.88357e-07	1.01747e-05		MA_RS05670	MA1087	30S ribosomal protein S8	0.423042	8.78011e-06	0.000130176		MA_RS01800	MA0340	NOP58 family protein	-0.250053	0.000307202	0.00426835		MA_RS01800	MA0340	NOP58 family protein	5.43877	5.68481	5.7198	5.46092	5.66723
MA_RS01460	MA0275	tetrahydromethanopterin S-methyltransferase subunit D	0.0489645	0.455113	0.999259		MA_RS19200	MA3685	UPF0179 family protein	-0.512008	2.04209e-06	2.99118e-05		MA_RS01465	MA0276	tetrahydromethanopterin S-methyltransferase subunit E	-0.304137	1.26954e-05	0.000187084		MA_RS00300	MA0058	TRAM domain-containing protein	-0.548003	7.0022e-07	1.03187e-05		MA_RS24185	MA4635	DNA primase DnaG	-0.322847	8.88771e-06	0.000131371		MA_RS01805	MA0341	fibrillarin-like rRNA/tRNA 2'-O-methyltransferase	-0.428234	6.33467e-05	0.00117339		MA_RS01805	MA0341	fibrillarin-like rRNA/tRNA 2'-O-methyltransferase	3.99097	4.09428	4.2562	4.11981	4.11738
MA_RS01465	MA0276	tetrahydromethanopterin S-methyltransferase subunit E	0.0835758	0.230391	0.999259		MA_RS23275	MA4457	UDP-glucose/GDP-mannose dehydrogenase family protein	-0.392781	2.24012e-06	3.27138e-05		MA_RS06490	MA1250	ABC transporter substrate-binding protein	0.446103	1.351e-05	0.000198487		MA_RS20145	MA3862	CO dehydrogenase/CO-methylating acetyl-CoA synthase complex subunit beta	0.326157	7.22447e-07	1.06141e-05		MA_RS19305	MA3705	bifunctional N(6)-L-threonylcarbamoyladenine synthase/serine/threonine protein kinase	-0.455156	9.08615e-06	0.000133662		MA_RS01810	MA0342	helix-turn-helix domain-containing protein	-0.399441	0.0872295	0.322778		MA_RS01810	MA0342	helix-turn-helix domain-containing protein	2.18191	2.33284	2.63358	2.20612	2.18134
MA_RS01475	MA0277	sugar phosphate isomerase/epimerase	-0.101386	0.438587	0.999259		MA_RS16770	MA3212	thioredoxin	-0.510153	2.24734e-06	3.2721e-05		MA_RS03140	MA0598	DNA-directed RNA polymerase subunit N	-0.331425	1.3786e-05	0.000201931		MA_RS08895	MA1713	MoaD/ThiS family protein	1.0604	7.47566e-07	1.095e-05		MA_RS25085	NA	hypothetical protein	-1.23454	9.09772e-06	0.000133662		MA_RS01815	MA0343	DUF2162 domain-containing protein	-1.4254	2.62698e-21	3.19375e-19		MA_RS01815	MA0343	DUF2162 domain-containing protein	3.09921	3.24421	3.68843	3.18186	3.22267
MA_RS01480	MA0278	TATA-box-binding protein	-0.22228	0.324267	0.999259		MA_RS00730	MA0139	preprotein translocase subunit SecD	-0.270569	2.4024e-06	3.48624e-05		MA_RS09255	MA1781	ribonuclease P	-0.460849	1.44364e-05	0.000210823		MA_RS04790	MA0924	Lrp/AsnC family transcriptional regulator	-0.31849	7.83468e-07	1.14415e-05		MA_RS09455	MA1816	aminotransferase class V-fold PLP-dependent enzyme	0.31076	9.12775e-06	0.0001337		MA_RS01820	MA0344	MotA/TolQ/ExbB proton channel family protein	-1.75354	1.65754e-41	4.74153e-39		MA_RS01820	MA0344	MotA/TolQ/ExbB proton channel family protein	3.13848	3.2928	3.46167	3.23545	3.35922
MA_RS01485	MA0279	sodium:solute symporter family protein	0.0711244	0.426014	0.999259		MA_RS16085	MA3076	2-oxoacid:ferredoxin oxidoreductase subunit beta	0.424525	2.40875e-06	3.48624e-05		MA_RS03780	MA0722	O-phospho-L-seryl-tRNA:Cys-tRNA synthase	-0.403257	1.51543e-05	0.000219987		MA_RS24210	MA4641	MotA/TolQ/ExbB proton channel family protein	-0.647391	8.05254e-07	1.17244e-05		MA_RS13300	MA2558	pyridoxamine 5'-phosphate oxidase family protein	-0.474338	9.2167e-06	0.000134053		MA_RS01825	MA0345	DUF2149 domain-containing protein	-1.48109	6.28925e-10	3.05846e-08		MA_RS01825	MA0345	DUF2149 domain-containing protein	2.61887	2.45767	3.13233	2.48517	2.46554
MA_RS01490	MA0280	tungstate ABC transporter substrate-binding protein WtpA	0.0771765	0.54795	0.999259		MA_RS12180	MA2350	CHAD domain-containing protein	0.399321	2.42438e-06	3.49844e-05		MA_RS22400	MA4292	leucine-rich repeat protein	-0.31823	1.51175e-05	0.000219987		MA_RS04900	MA0943	histidine--tRNA ligase	-0.412959	8.3667e-07	1.21454e-05		MA_RS15915	MA3040	phosphotransferase family protein	0.615711	9.23455e-06	0.000134053		MA_RS01830	MA0346	cobaltochelatase subunit CobN	-0.226249	0.0649042	0.270599		MA_RS01830	MA0346	cobaltochelatase subunit CobN	1.16644	1.16359	1.28193	1.15133	1.13917
MA_RS01495	MA0281	ABC transporter permease	0.253819	0.150526	0.999259		MA_RS03535	MA0673	class I SAM-dependent methyltransferase	-0.444813	2.59546e-06	3.73423e-05		MA_RS07360	MA1418	energy-coupling factor ABC transporter ATP-binding protein	0.456877	1.53897e-05	0.000222738		MA_RS07515	MA1448	tRNA (pseudouridine(54)-N(1))-methyltransferase TrmY	-0.611378	8.4894e-07	1.22869e-05		MA_RS19220	MA3689	formate--phosphoribosylaminoimidazolecarboxamide ligase family protein	-0.335647	9.21929e-06	0.000134053		MA_RS01840	MA0348	cobaltochelatase subunit CobN	-0.0555773	0.519753	0.807753		MA_RS01840	MA0348	cobaltochelatase subunit CobN	1.94533	2.06462	2.16445	1.80424	2.0248
MA_RS01500	MA0282	ATP-binding cassette domain-containing protein	0.028222	0.903777	0.999259		MA_RS00990	MA0183	50S ribosomal protein L16	-0.483343	2.70767e-06	3.87277e-05		MA_RS00175	MA0034	pyruvate ferredoxin oxidoreductase subunit gamma	-0.29194	1.5622e-05	0.000225429		MA_RS04225	MA0810	sulfurtransferase TusA family protein	1.01604	8.58635e-07	1.23903e-05		MA_RS06000	MA1152	class II fructose-bisphosphatase	-0.470855	9.61278e-06	0.000139128		MA_RS01845	MA0350	ISNCY-like element ISMac19 family transposase	-0.202005	0.327495	0.66056		MA_RS01845	MA0350	ISNCY-like element ISMac19 family transposase	0.252543	0.402107	0.679308	0.164556	0.488549
MA_RS01505	MA0283	molybdenum-dependent transcriptional regulator	-0.317471	0.023091	0.999259		MA_RS14570	MA2783	hypothetical protein	-0.417259	2.70439e-06	3.87277e-05		MA_RS16220	MA3100	hypothetical protein	0.70919	1.62122e-05	0.000233254		MA_RS08150	MA1568	MAST domain-containing protein	0.451932	9.36229e-07	1.34701e-05		MA_RS02830	MA0539	hypothetical protein	-0.97217	9.74655e-06	0.000140645		MA_RS01850	MA0351	IS481-like element ISMac4 family transposase	-0.12853	0.220156	0.541264		MA_RS01850	MA0351	IS481-like element ISMac4 family transposase	0.185423	0.1203	0.213706	0.118346	0.22341
MA_RS01510	MA0284	COG1361 S-layer family protein	-0.0278811	0.697354	0.999259		MA_RS00125	MA0025	metal ABC transporter permease	-0.527652	2.745e-06	3.91464e-05		MA_RS13595	MA2609	tetratricopeptide repeat protein	-0.842155	1.83264e-05	0.000262894		MA_RS03540	MA0674	sodium-extruding oxaloacetate decarboxylase subunit alpha	-0.319993	9.61259e-07	1.378e-05		MA_RS15555	MA2968	NAD(P)/FAD-dependent oxidoreductase	0.309741	9.89659e-06	0.000142388		MA_RS01855	MA0352	RND family transporter	0.445321	0.0705289	0.282522		MA_RS01855	MA0352	RND family transporter	1.02743	1.14451	0.994803	0.971184	0.923215
MA_RS01515	MA0285	COG1361 S-layer family protein	-0.0473199	0.630438	0.999259		MA_RS01815	MA0343	DUF2162 domain-containing protein	-0.712162	3.03834e-06	4.3203e-05		MA_RS11505	MA2217	hypothetical protein	0.806395	1.84554e-05	0.000263966		MA_RS08970	MA1727	indolepyruvate ferredoxin oxidoreductase subunitalpha	-0.405744	9.63435e-07	1.378e-05		MA_RS03580	MA0682	TrmJ/YjtD family RNA methyltransferase	0.555747	1.00093e-05	0.000143585		MA_RS01870	MA0356	winged helix-turn-helix domain-containing protein	0.603682	0.28942	0.622614		MA_RS01870	MA0356	winged helix-turn-helix domain-containing protein	0.272319	0.423952	0.555808	0.637824	0.471526
MA_RS01520	MA0286	RND family transporter	0.0600667	0.295496	0.999259		MA_RS01495	MA0281	ABC transporter permease	-0.851348	3.09214e-06	4.38399e-05		MA_RS13285	MA2555	ATP-binding protein	0.364009	1.89723e-05	0.000270564		MA_RS23585	MA4522	Asp-tRNA(Asn)/Glu-tRNA(Gln) amidotransferase subunit GatC	0.681384	1.00735e-06	1.43658e-05		MA_RS08875	MA1710	methenyltetrahydromethanopterin cyclohydrolase	-0.337739	1.01186e-05	0.000144726		MA_RS01875	MA0357	ArsR family transcriptional regulator	-0.94786	0.104298	0.360741		MA_RS01875	MA0357	ArsR family transcriptional regulator	1.90126	1.37574	1.61915	1.86628	2.00897
MA_RS01525	MA0287	TrmB family transcriptional regulator	-0.284979	0.0687628	0.999259		MA_RS18515	MA3545	DNA repair and recombination protein RadA	0.320421	3.19007e-06	4.50968e-05		MA_RS05775	MA1108	30S ribosomal protein S13	-0.304301	2.03459e-05	0.000288461		MA_RS01950	MA0372	UMP kinase	-0.531889	1.03899e-06	1.47737e-05		MA_RS20595	MA3947	DUF302 domain-containing protein	-1.28458	1.05892e-05	0.000151012		MA_RS01880	NA	hypothetical protein	0.152758	0.731284	0.918211		MA_RS01880	NA	hypothetical protein	2.01168	2.12079	1.62591	2.15399	1.88252
MA_RS01530	MA0288	transposase	-0.121084	0.194247	0.999259		MA_RS04350	MA0835	tRNA CCA-pyrophosphorylase	0.537157	3.31586e-06	4.67392e-05		MA_RS20705	MA3969	geranylgeranylglyceryl/heptaprenylglyceryl phosphate synthase	-0.292029	2.03458e-05	0.000288461		MA_RS07730	MA1489	7,8-didemethyl-8-hydroxy-5-deazariboflavin synthase subunit CofH	0.32044	1.04426e-06	1.48054e-05		MA_RS03610	MA0689	DUF116 domain-containing protein	0.569227	1.0677e-05	0.00015182		MA_RS01885	MA0359	TrmB family transcriptional regulator	0.480958	0.469581	0.767016		MA_RS01885	MA0359	TrmB family transcriptional regulator	0.613158	0.681079	0.503655	0.157269	0.523332
MA_RS01535	MA0289	MBL fold metallo-hydrolase	-0.0804009	0.523034	0.999259		MA_RS02595	MA0499	GyrI-like domain-containing protein	-0.95467	3.32719e-06	4.67633e-05		MA_RS01725	MA0325	molybdate ABC transporter substrate-binding protein	-0.39598	2.06377e-05	0.000291747		MA_RS23895	MA4581	phosphoribosyltransferase	-0.560279	1.09522e-06	1.54827e-05		MA_RS12175	MA2349	PstS family phosphate ABC transporter substrate-binding protein	0.518525	1.11114e-05	0.000157536		MA_RS01890	NA	helix-turn-helix domain-containing protein	0.570946	0.525977	0.812635		MA_RS01890	NA	helix-turn-helix domain-containing protein	0.337145	0.213421	0	0	0
MA_RS01540	MA0290	ribonuclease P	-0.351505	0.0203419	0.999259		MA_RS12175	MA2349	PstS family phosphate ABC transporter substrate-binding protein	0.540899	3.47807e-06	4.87431e-05		MA_RS04595	MA0882	cobaltochelatase subunit CobN	0.335215	2.10231e-05	0.000296335		MA_RS03515	MA0669	replication factor C small subunit	0.360234	1.13757e-06	1.60348e-05		MA_RS04775	MA0921	DUF169 domain-containing protein	-0.511401	1.16218e-05	0.000163817		MA_RS01895	MA0360	MBL fold metallo-hydrolase	-0.20659	0.596794	0.854135		MA_RS01895	MA0360	MBL fold metallo-hydrolase	0.327023	0.64259	1.17005	0.661671	0.468241
MA_RS01545	MA0291	hypothetical protein	-0.0808746	0.53962	0.999259		MA_RS00765	MA0145	methyltransferase cognate corrinoid protein	0.2955	3.53448e-06	4.92445e-05		MA_RS05305	MA1015	CO dehydrogenase/acetyl-CoA synthase complex subunit epsilon	0.348808	2.11691e-05	0.000296672		MA_RS24140	MA4626	group II intron reverse transcriptase/maturase	-0.40732	1.20553e-06	1.69437e-05		MA_RS05660	MA1085	50S ribosomal protein L5	-0.313706	1.17917e-05	0.000165732		MA_RS01900	MA0361	flavodoxin family protein	0.295108	0.250783	0.580724		MA_RS01900	MA0361	flavodoxin family protein	1.39264	1.11591	1.35519	0.823074	1.1713
MA_RS01550	MA0292	signal recognition particle protein Srp19	-0.0261249	0.959547	0.999259		MA_RS01020	MA0189	DEAD/DEAH box helicase	-0.330242	3.53152e-06	4.92445e-05		MA_RS05675	MA1088	50S ribosomal protein L6	-0.326138	2.11333e-05	0.000296672		MA_RS19220	MA3689	formate--phosphoribosylaminoimidazolecarboxamide ligase family protein	-0.368998	1.2119e-06	1.6984e-05		MA_RS05710	MA1095	preprotein translocase subunit SecY	-0.281919	1.20557e-05	0.000168953		MA_RS01905	MA0362	alpha/beta hydrolase	0.318373	0.151547	0.446109		MA_RS01905	MA0362	alpha/beta hydrolase	1.2152	1.49509	1.52084	1.50128	1.52552
MA_RS01555	MA0293	hypothetical protein	0.0522619	0.810524	0.999259		MA_RS24205	MA4640	DUF2162 domain-containing protein	-0.683865	3.54423e-06	4.92445e-05		MA_RS00220	MA0043	arginine--tRNA ligase	-0.255671	2.18455e-05	0.000305272		MA_RS23140	MA4428	coiled-coil protein	-0.474917	1.31343e-06	1.8354e-05		MA_RS11505	MA2217	hypothetical protein	0.836237	1.21069e-05	0.000169184		MA_RS01910	MA0363	flavodoxin family protein	0.197182	0.433298	0.740904		MA_RS01910	MA0363	flavodoxin family protein	1.39789	1.5523	1.58809	1.53794	1.48673
MA_RS01560	MA0294	DUF5803 family protein	-0.109616	0.395748	0.999259		MA_RS12350	MA2381	glycosyltransferase	0.858342	3.7946e-06	5.25731e-05		MA_RS01130	MA0211	hypothetical protein	0.505916	2.29476e-05	0.000318841		MA_RS01085	MA0202	3-isopropylmalate dehydratase small subunit	0.456379	1.33363e-06	1.85299e-05		MA_RS11305	MA2179	hypothetical protein	0.477422	1.26554e-05	0.000176341		MA_RS01915	MA0364	TetR/AcrR family transcriptional regulator	-0.0508071	0.769374	0.933536		MA_RS01915	MA0364	TetR/AcrR family transcriptional regulator	2.25409	2.4322	2.6922	2.46035	2.50717
MA_RS01565	MA0295	type IV pilin	-0.247302	0.542053	0.999259		MA_RS18280	MA3496	arginine decarboxylase, pyruvoyl-dependent	0.405779	3.80785e-06	5.26067e-05		MA_RS19305	MA3705	bifunctional N(6)-L-threonylcarbamoyladenine synthase/serine/threonine protein kinase	-0.432857	2.29115e-05	0.000318841		MA_RS08940	MA1723	fasciclin domain-containing protein	0.536066	1.32986e-06	1.85299e-05		MA_RS10795	MA2078	flavodoxin domain-containing protein	-0.492286	1.28839e-05	0.000179013		MA_RS01920	MA0365	MBL fold metallo-hydrolase	0.106368	0.706358	0.90807		MA_RS01920	MA0365	MBL fold metallo-hydrolase	1.14778	0.957198	1.4234	1.09088	1.0357
MA_RS01570	MA0296	hypothetical protein	-0.650549	0.408583	0.999259		MA_RS14185	MA2711	hypothetical protein	0.403471	3.94137e-06	5.41437e-05		MA_RS21865	MA4189	chorismate pyruvate-lyase family protein	0.423544	2.33404e-05	0.000323374		MA_RS27635	NA	DUF5350 domain-containing protein	-0.857338	1.42887e-06	1.97966e-05		MA_RS28840	MA2926	PKD domain-containing protein	-0.772005	1.30416e-05	0.000180688		MA_RS01925	MA0366	permease	-0.0729799	0.626781	0.870371		MA_RS01925	MA0366	permease	2.76192	2.58662	2.48677	2.37242	2.66586
MA_RS01575	MA0297	class I SAM-dependent methyltransferase	-0.00149141	0.997579	0.999259		MA_RS15785	MA3015	winged helix-turn-helix transcriptional regulator	-0.348413	3.93713e-06	5.41437e-05		MA_RS17840	MA3416	30S ribosomal protein S3ae	-0.338526	2.34937e-05	0.000324573		MA_RS12255	MA2364	protease Lon-related BREX system protein BrxL	-0.396812	1.6743e-06	2.3131e-05		MA_RS07775	MA1498	F420H2 dehydrogenase subunit FpoD	-0.279651	1.39557e-05	0.000192803		MA_RS01930	MA0367	DUF362 domain-containing protein	-0.186695	0.421984	0.733682		MA_RS01930	MA0367	DUF362 domain-containing protein	2.11741	1.69949	1.81005	1.47255	1.67531
MA_RS01580	MA0298	dipeptide/oligopeptide/nickel ABC transporter ATP-binding protein	0.152078	0.664591	0.999259		MA_RS15170	MA2892	Glu/Leu/Phe/Val dehydrogenase	0.814594	4.05024e-06	5.53267e-05		MA_RS13955	MA2677	NAD(P)/FAD-dependent oxidoreductase	0.51639	2.36269e-05	0.000325489		MA_RS25135	NA	IS1 family transposase	0.423723	1.89178e-06	2.59879e-05		MA_RS15655	MA2985	hypothetical protein	-0.497218	1.41488e-05	0.000194917		MA_RS01935	MA0368	TetR/AcrR family transcriptional regulator	-0.33791	0.221829	0.543179		MA_RS01935	MA0368	TetR/AcrR family transcriptional regulator	2.04616	2.15686	1.79772	1.64816	1.80367
MA_RS01585	MA0299	ABC transporter ATP-binding protein	0.39894	0.245251	0.999259		MA_RS21685	MA4156	V-type ATP synthase subunit C	-0.306639	4.04444e-06	5.53267e-05		MA_RS15555	MA2968	NAD(P)/FAD-dependent oxidoreductase	0.294225	2.48998e-05	0.000342056		MA_RS21185	MA4060	transcriptional regulator	-0.517021	1.89895e-06	2.6013e-05		MA_RS00175	MA0034	pyruvate ferredoxin oxidoreductase subunit gamma	-0.293667	1.45456e-05	0.000199816		MA_RS01940	MA0369	DUF111 family protein	0.875974	9.22354e-07	2.735e-05		MA_RS01940	MA0369	DUF111 family protein	2.53086	3.00982	2.76648	2.37418	2.60002
MA_RS01590	MA0300	ABC transporter permease	0.435209	0.0924862	0.999259		MA_RS00645	MA0123	hypothetical protein	-0.416304	4.12826e-06	5.62345e-05		MA_RS27855	NA	hypothetical protein	-0.458971	2.55948e-05	0.000350613		MA_RS01780	MA0336	PKD domain-containing protein	-0.254129	1.99258e-06	2.72188e-05		MA_RS20210	MA3875	HAD-IA family hydrolase	0.504157	1.48325e-05	0.000203185		MA_RS01945	MA0370	hypothetical protein	1.2239	5.7489e-13	4.43761e-11		MA_RS01945	MA0370	hypothetical protein	4.45512	4.98232	4.61342	4.71783	4.70734
MA_RS01595	MA0301	ABC transporter permease	0.457792	0.135969	0.999259		MA_RS24845	MA4315	PKD domain-containing protein	-0.320583	4.1851e-06	5.68495e-05		MA_RS00640	MA0122	hypothetical protein	-0.343505	2.59286e-05	0.000354187		MA_RS11640	MA2244	phenylacetate--CoA ligase	-0.346918	2.06594e-06	2.8142e-05		MA_RS05105	MA0980	hypothetical protein	0.506419	1.51945e-05	0.000207559		MA_RS01950	MA0372	UMP kinase	-0.308988	0.00448831	0.0399756		MA_RS01950	MA0372	UMP kinase	4.46227	4.72678	5.00566	4.54672	4.57941
MA_RS01600	MA0302	ABC transporter substrate-binding protein	0.0743259	0.747537	0.999259		MA_RS21280	MA4078	DUF2298 domain-containing protein	0.789367	4.22725e-06	5.72621e-05		MA_RS08865	MA1708	epoxyqueuosine reductase	-0.496447	2.63234e-05	0.000357571		MA_RS15690	MA2992	indole-3-glycerol-phosphate synthase	-0.640142	2.10601e-06	2.86076e-05		MA_RS05100	MA0979	hypothetical protein	0.506492	1.56013e-05	0.000212195		MA_RS01955	MA0373	hypothetical protein	0.0409559	0.699902	0.90546		MA_RS01955	MA0373	hypothetical protein	2.91786	3.00983	3.17764	2.83956	2.99739
MA_RS01605	MA0303	methyltransferase domain-containing protein	0.6415	0.168765	0.999259		MA_RS05535	MA1062	glycosyltransferase family 4 protein	0.710024	4.30568e-06	5.81285e-05		MA_RS24005	MA4600	ABC transporter permease	0.412089	2.63002e-05	0.000357571		MA_RS24205	MA4640	DUF2162 domain-containing protein	-0.701439	2.1574e-06	2.9224e-05		MA_RS05500	MA1056	ISNCY-like element ISMac19 family transposase	0.966074	1.56212e-05	0.000212195		MA_RS01960	MA0374	ABC transporter permease	0.0487869	0.726819	0.916391		MA_RS01960	MA0374	ABC transporter permease	2.22202	2.18797	2.39255	2.31525	2.42247
MA_RS01620	MA0304	FmdE family protein	0.0914033	0.28161	0.999259		MA_RS23210	MA4444	DNRLRE domain-containing protein	0.476639	4.31511e-06	5.81285e-05		MA_RS01710	MA0322	nicotinate-nucleotide pyrophosphorylase	-0.428743	2.66656e-05	0.000361211		MA_RS01770	MA0334	MATE family efflux transporter	-0.395761	2.18061e-06	2.94564e-05		MA_RS03200	MA0609	Gar1/Naf1 family protein	-0.32774	1.56836e-05	0.00021245		MA_RS01965	MA0375	hypothetical protein	-0.572664	0.194107	0.513782		MA_RS01965	MA0375	hypothetical protein	0.812104	1.05261	1.50183	1.38013	1.53673
MA_RS01625	MA0305	4Fe-4S binding protein	0.0296491	0.693139	0.999259		MA_RS25200	MA1438	IS630 family transposase	0.639513	4.3455e-06	5.83761e-05		MA_RS01600	MA0302	ABC transporter substrate-binding protein	0.922694	2.68685e-05	0.000361943		MA_RS20525	MA3932	methyltransferase domain-containing protein	0.56143	2.28392e-06	3.07665e-05		MA_RS12610	MA2429	hypothetical protein	0.579227	1.58445e-05	0.000214032		MA_RS01970	MA0376	type II toxin-antitoxin system RelE/ParE family toxin	-0.110488	0.761509	0.928434		MA_RS01970	MA0376	type II toxin-antitoxin system RelE/ParE family toxin	0.958536	1.38638	1.63448	1.3835	1.57516
MA_RS01630	MA0306	formylmethanofuran dehydrogenase subunit A	0.119008	0.0976653	0.999259		MA_RS04215	MA0808	cysteine desulfurase	0.485722	4.36631e-06	5.84942e-05		MA_RS24090	MA4616	TatD family hydrolase	2.6783	2.68185e-05	0.000361943		MA_RS05270	MA1008	peptide chain release factor aRF-1	0.791564	2.32173e-06	3.11894e-05		MA_RS19195	MA3684	DUF2150 family protein	-0.380032	1.60444e-05	0.000216133		MA_RS01975	MA0377	ABC transporter ATP-binding protein	0.026677	0.885475	0.971804		MA_RS01975	MA0377	ABC transporter ATP-binding protein	2.42506	2.44435	2.82568	2.32226	2.48602
MA_RS01635	MA0307	formylmethanofuran dehydrogenase subunit C	0.087507	0.264417	0.999259		MA_RS16740	MA3206	MBL fold metallo-hydrolase	-0.351385	4.53294e-06	6.05595e-05		MA_RS03060	MA0583	dihydroorotate dehydrogenase	-0.36501	2.71129e-05	0.000364227		MA_RS03745	MA0715	FmdE family protein	0.521732	2.3353e-06	3.12332e-05		MA_RS04640	MA0891	phosphate signaling complex protein PhoU	0.70068	1.61131e-05	0.000216459		MA_RS01980	MA0378	GNAT family N-acetyltransferase	0.17585	0.175937	0.489682		MA_RS01980	MA0378	GNAT family N-acetyltransferase	3.22764	3.57199	3.68118	3.2932	3.74181
MA_RS01640	MA0308	formylmethanofuran dehydrogenase subunit D	0.102638	0.147247	0.999259		MA_RS11505	MA2217	hypothetical protein	0.866486	4.56338e-06	6.07992e-05		MA_RS28985	MA3698	PKD domain-containing protein	-0.296665	2.76891e-05	0.000370942		MA_RS14295	MA2732	PAS domain-containing protein	0.517037	2.33783e-06	3.12332e-05		MA_RS15745	MA3006	formaldehyde-activating enzyme	-0.433482	1.64884e-05	0.000220889		MA_RS01985	MA0379	ribose 1,5-bisphosphate isomerase	0.275586	0.0247694	0.144256		MA_RS01985	MA0379	ribose 1,5-bisphosphate isomerase	3.2434	3.47133	3.55184	3.32414	3.52487
MA_RS01645	MA0309	formylmethanofuran dehydrogenase subunit B	0.134194	0.0318242	0.999259		MA_RS03435	MA0653	hypothetical protein	-0.595307	4.64944e-06	6.17766e-05		MA_RS11135	MA2144	glutamine-hydrolyzing carbamoyl-phosphate synthase small subunit	0.31075	2.79247e-05	0.000373071		MA_RS22035	MA4219	hypothetical protein	-0.360447	2.63e-06	3.50403e-05		MA_RS01720	MA0324	ABC transporter permease	-0.331227	1.67626e-05	0.000223946		MA_RS01990	MA0380	winged helix-turn-helix domain-containing protein	-0.278169	0.0273246	0.154511		MA_RS01990	MA0380	winged helix-turn-helix domain-containing protein	3.46272	3.70238	3.9087	3.35533	3.46313
MA_RS01650	MA0310	hypothetical protein	-0.157658	0.712172	0.999259		MA_RS22310	MA4273	transcription elongation factor Spt5	-0.318788	5.02112e-06	6.65333e-05		MA_RS21900	MA4195	nitrogenase cofactor biosynthesis protein NifB	-0.349591	2.81091e-05	0.000374505		MA_RS26235	MA1892	pentapeptide repeat-containing protein	0.497796	2.78107e-06	3.69517e-05		MA_RS07440	NA	hypothetical protein	0.797555	1.76346e-05	0.000234951		MA_RS02000	MA0381	FmdE family protein	-0.174863	0.20292	0.524278		MA_RS02000	MA0381	FmdE family protein	3.90386	4.27993	4.15412	4.12911	4.47228
MA_RS01655	MA0311	SIMPL domain-containing protein	-0.0192742	0.866027	0.999259		MA_RS07165	MA1381	Era-like GTP-binding protein	-0.298842	5.04778e-06	6.67047e-05		MA_RS23310	MA4464	SDR family NAD(P)-dependent oxidoreductase	-0.399243	2.84006e-05	0.000377355		MA_RS20305	MA3890	pyruvate kinase	0.319643	2.79063e-06	3.69777e-05		MA_RS26270	MA2972	monomethylamine:corrinoid methyltransferase	0.279881	1.85545e-05	0.000246531		MA_RS02005	MA0382	tRNA (N6-threonylcarbamoyladenosine(37)-N6)-methyltransferase TrmO	-0.333423	0.0693529	0.281415		MA_RS02005	MA0382	tRNA (N6-threonylcarbamoyladenosine(37)-N6)-methyltransferase TrmO	3.82385	3.52267	3.76505	3.95022	4.19688
MA_RS01660	NA	hypothetical protein	0.0638282	0.877917	0.999259		MA_RS21690	MA4157	V-type ATP synthase subunit F	0.316456	5.10125e-06	6.72287e-05		MA_RS15785	MA3015	winged helix-turn-helix transcriptional regulator	-0.314219	2.96318e-05	0.000392641		MA_RS07360	MA1418	energy-coupling factor ABC transporter ATP-binding protein	-0.501897	2.97061e-06	3.9157e-05		MA_RS08665	MA1671	transcriptional regulator	-0.432253	1.8755e-05	0.000248516		MA_RS02010	MA0383	cobaltochelatase subunit CobN	-0.00870044	0.950764	0.985204		MA_RS02010	MA0383	cobaltochelatase subunit CobN	0.893827	0.884903	0.940607	0.814826	0.864649
MA_RS01665	MA0313	GNAT family N-acetyltransferase	-0.0471659	0.779845	0.999259		MA_RS00855	MA0160	radical SAM protein	0.579282	5.14702e-06	6.76485e-05		MA_RS21475	MA4117	30S ribosomal protein S19e	-0.325496	3.06324e-05	0.000404797		MA_RS11505	MA2217	hypothetical protein	0.896328	2.97925e-06	3.9157e-05		MA_RS23740	MA4554	L-threonylcarbamoyladenylate synthase	-0.361629	1.98392e-05	0.000262169		MA_RS02015	MA0384	cobaltochelatase subunit CobN	0.263237	0.0550419	0.244894		MA_RS02015	MA0384	cobaltochelatase subunit CobN	1.33131	1.43084	1.47175	1.35792	1.2725
MA_RS01670	MA0314	cyclopropane-fatty-acyl-phospholipid synthase family protein	-0.199926	0.567739	0.999259		MA_RS14195	MA2713	hypothetical protein	0.62725	5.23719e-06	6.86481e-05		MA_RS15155	MA2889	hydantoinase/oxoprolinase family protein	-0.419672	3.15614e-05	0.000415944		MA_RS01815	MA0343	DUF2162 domain-containing protein	-0.713188	3.23801e-06	4.24432e-05		MA_RS06475	MA1247	ABC transporter permease	0.849447	2.06088e-05	0.000270916		MA_RS02025	MA0385	cobaltochelatase subunit CobN	-0.657947	9.57839e-11	5.23368e-09		MA_RS02025	MA0385	cobaltochelatase subunit CobN	1.61288	1.74266	1.78773	1.68288	1.58688
MA_RS01675	MA0315	hypothetical protein	-0.316691	0.459591	0.999259		MA_RS00220	MA0043	arginine--tRNA ligase	-0.274444	5.6795e-06	7.42457e-05		MA_RS06530	MA1259	30S ribosomal protein S12	0.292706	3.17031e-05	0.000416681		MA_RS00855	MA0160	radical SAM protein	0.598197	3.33765e-06	4.36318e-05		MA_RS19215	MA3688	stage II sporulation protein M	-0.465343	2.06126e-05	0.000270916		MA_RS02030	MA0386	cobaltochelatase subunit CobN	-0.610556	2.47098e-07	8.46224e-06		MA_RS02030	MA0386	cobaltochelatase subunit CobN	2.00153	2.01925	1.85479	1.53287	1.91642
MA_RS01680	MA0316	phosphoribosylglycinamide formyltransferase	-0.253095	0.547337	0.999259		MA_RS07135	MA1374	TIGR00289 family protein	-0.402829	5.72168e-06	7.45966e-05		MA_RS10540	MA2026	tyrosine-type recombinase/integrase	1.39	3.18759e-05	0.000417824		MA_RS16975	MA3254	tetratricopeptide repeat protein	-0.459967	3.37754e-06	4.40348e-05		MA_RS05705	MA1094	50S ribosomal protein L15	-0.404073	2.10878e-05	0.000276415		MA_RS02035	MA0387	zinc transporter ZupT	-0.299093	0.527241	0.813104		MA_RS02035	MA0387	zinc transporter ZupT	0.508883	0.873719	0.856412	0.49461	0.732379
MA_RS01700	MA0320	GNAT family N-acetyltransferase	0.233965	0.295907	0.999259		MA_RS12810	MA2464	PIG-L family deacetylase	0.996889	5.81988e-06	7.54722e-05		MA_RS07500	MA1444	RNA polymerase Rpb4 family protein	-0.564157	3.48335e-05	0.000455363		MA_RS23345	MA4473	4-hydroxy-tetrahydrodipicolinate synthase	-0.361465	3.42254e-06	4.45022e-05		MA_RS03315	MA0630	co-chaperone GroES	0.793735	2.1259e-05	0.00027791		MA_RS02040	MA0388	ISNCY-like element ISMac19 family transposase	-0.262939	0.0965766	0.343002		MA_RS02040	MA0388	ISNCY-like element ISMac19 family transposase	0.588947	0.700393	0.945092	0.412057	0.681194
MA_RS01705	MA0321	DUF364 domain-containing protein	-0.0796056	0.483546	0.999259		MA_RS18830	MA3611	alpha/beta hydrolase	0.647461	5.81809e-06	7.54722e-05		MA_RS23080	MA4416	hypothetical protein	0.550223	3.56897e-05	0.000465305		MA_RS02790	MA0532	[dimethylamine--corrinoid protein] Co-methyltransferase	0.305429	3.48958e-06	4.52528e-05		MA_RS13530	MA2599	site-specific integrase	0.92092	2.16838e-05	0.000282704		MA_RS02045	MA0389	hypothetical protein	-0.303419	0.723548	0.91539		MA_RS02045	MA0389	hypothetical protein	0.306917	0.51712	0.224332	1.0014	0.861508
MA_RS01710	MA0322	nicotinate-nucleotide pyrophosphorylase	-0.0948261	0.348908	0.999259		MA_RS07150	MA1378	shikimate kinase	0.37585	5.94153e-06	7.68448e-05		MA_RS02270	MA0433	GTP-binding protein	-0.335869	3.64489e-05	0.000473933		MA_RS23275	MA4457	UDP-glucose/GDP-mannose dehydrogenase family protein	-0.385996	3.59171e-06	4.63302e-05		MA_RS05930	MA1139	hydrogenase formation protein HypD	0.421978	2.28165e-05	0.000296675		MA_RS02050	NA	hypothetical protein	-0.104138	0.802203	0.942753		MA_RS02050	NA	hypothetical protein	1.62696	1.60354	1.88577	1.26667	1.03082
MA_RS01715	MA0323	ATP-binding cassette domain-containing protein	-0.0477486	0.668295	0.999259		MA_RS24275	MA4654	translation elongation factor	-0.469691	5.95817e-06	7.68557e-05		MA_RS27800	NA	hypothetical protein	0.937836	3.85816e-05	0.000500327		MA_RS28650	NA	hypothetical protein	2.2043	3.62045e-06	4.65773e-05		MA_RS08865	MA1708	epoxyqueuosine reductase	-0.503533	2.30608e-05	0.000299052		MA_RS02055	NA	putative zinc-binding protein	-1.66323	0.00564107	0.0478115		MA_RS02055	NA	putative zinc-binding protein	0.921774	0.837716	0.885895	0.62693	1.16985
MA_RS01720	MA0324	ABC transporter permease	0.178244	0.0190027	0.999259		MA_RS08730	MA1684	aspartate--tRNA(Asn) ligase	-0.270834	6.17606e-06	7.94555e-05		MA_RS21360	MA4093	CBS domain-containing protein	-0.392127	3.98915e-05	0.000515938		MA_RS11795	MA2273	COG1361 S-layer family protein	-0.355435	3.65285e-06	4.68703e-05		MA_RS00840	MA0157	DUF134 domain-containing protein	-0.815037	2.36455e-05	0.000305819		MA_RS02060	NA	hypothetical protein	-0.788627	0.505956	0.797741		MA_RS02060	NA	hypothetical protein	0	0.629328	0.569239	0.237433	0.169928
MA_RS01725	MA0325	molybdate ABC transporter substrate-binding protein	0.0178547	0.847287	0.999259		MA_RS01705	MA0321	DUF364 domain-containing protein	-0.524599	6.22606e-06	7.98874e-05		MA_RS00300	MA0058	TRAM domain-containing protein	-0.451942	4.08377e-05	0.000526774		MA_RS01020	MA0189	DEAD/DEAH box helicase	-0.331098	3.69752e-06	4.73186e-05		MA_RS07720	MA1487	TetR/AcrR family transcriptional regulator	0.619237	2.38678e-05	0.000307876		MA_RS02065	NA	hypothetical protein	0.0366263	0.962509	0.98897		MA_RS02065	NA	hypothetical protein	0.62054	0.79129	0.57172	0.409756	0.358897
MA_RS01735	MA0327	flavodoxin family protein	-0.0616615	0.782135	0.999259		MA_RS13595	MA2609	tetratricopeptide repeat protein	-0.901954	6.54669e-06	8.37804e-05		MA_RS15625	MA2979	right-handed parallel beta-helix repeat-containing protein	0.605614	4.13057e-05	0.000531402		MA_RS03360	MA0639	rubrerythrin family protein	-0.516511	3.77841e-06	4.82268e-05		MA_RS01110	MA0207	helix-turn-helix domain-containing protein	0.36068	2.39692e-05	0.000308366		MA_RS02070	MA0393	cobalt ECF transporter T component CbiQ	0.214603	0.582995	0.845291		MA_RS02070	MA0393	cobalt ECF transporter T component CbiQ	0.77226	0.794786	0.881386	0.927322	0.828067
MA_RS01740	MA0328	flavin reductase family protein	-0.145489	0.474609	0.999259		MA_RS16715	MA3200	DUF1699 family protein	0.607836	6.84359e-06	8.71214e-05		MA_RS09785	MA1876	hypothetical protein	-1.3872	4.1513e-05	0.000532659		MA_RS16085	MA3076	2-oxoacid:ferredoxin oxidoreductase subunit beta	0.41831	4.06246e-06	5.17166e-05		MA_RS08390	MA1615	methylcobamide:CoM methyltransferase MtaA	-0.392831	2.41651e-05	0.000310066		MA_RS02075	MA0394	ATP-binding cassette domain-containing protein	-0.119006	0.745676	0.923661		MA_RS02075	MA0394	ATP-binding cassette domain-containing protein	0.435099	0.514674	0.683692	0.463761	0.352918
MA_RS01745	MA0329	antibiotic biosynthesis monooxygenase	-0.20048	0.31734	0.999259		MA_RS19255	MA3696	30S ribosomal protein S27ae	-0.41096	7.18231e-06	9.11947e-05		MA_RS00795	MA0150	methylamine methyltransferase corrinoid protein reductive activase	0.26956	4.16591e-05	0.000533127		MA_RS00825	MA0155	pyrrolysine--tRNA(Pyl) ligase	-0.456917	4.32121e-06	5.48669e-05		MA_RS13810	MA2652	CPBP family intramembrane metalloprotease	0.610639	2.43441e-05	0.000310723		MA_RS02085	MA0397	hypothetical protein	0.0413543	0.83702	0.955088		MA_RS02085	MA0397	hypothetical protein	2.7887	2.87255	2.816	2.30427	2.76364
MA_RS01750	MA0330	nitroreductase family protein	0.112588	0.506113	0.999259		MA_RS02760	MA0527	B12-binding domain-containing protein	0.329394	7.24842e-06	9.17945e-05		MA_RS07005	MA1350	DNA-directed RNA polymerase	0.771749	4.24663e-05	0.00054203		MA_RS23530	MA4511	glutamine-hydrolyzing GMP synthase	-0.577328	4.37737e-06	5.54353e-05		MA_RS19620	MA3766	HAD hydrolase family protein	0.431728	2.4325e-05	0.000310723		MA_RS02090	MA0398	DsrE family protein	-0.07669	0.925467	0.980725		MA_RS02090	MA0398	DsrE family protein	0.544672	0.753065	0.303745	0.688826	0.331064
MA_RS01755	MA0331	epoxyqueuosine reductase	0.0175037	0.893309	0.999259		MA_RS00260	MA0051	asparagine synthetase B	0.706435	7.37598e-06	9.31673e-05		MA_RS22145	MA4241	4Fe-4S binding protein	-0.765752	4.27934e-05	0.000544776		MA_RS09430	MA1811	hypothetical protein	0.903777	4.403e-06	5.5615e-05		MA_RS00565	MA0107	SDR family oxidoreductase	-0.904021	2.51485e-05	0.000319313		MA_RS02095	NA	ISNCY family transposase	-0.325609	0.155931	0.453796		MA_RS02095	NA	ISNCY family transposase	0.722743	0.950328	1.20105	0.512864	0.851582
MA_RS01760	MA0332	flavodoxin family protein	-0.0988796	0.553908	0.999259		MA_RS08940	MA1723	fasciclin domain-containing protein	0.493646	7.44848e-06	9.38393e-05		MA_RS06100	MA1172	oligosaccharyl transferase, archaeosortase A system-associated	0.322972	4.32858e-05	0.000549605		MA_RS15170	MA2892	Glu/Leu/Phe/Val dehydrogenase	0.819334	4.42725e-06	5.56659e-05		MA_RS22220	MA4256	hypothetical protein	0.628899	2.51478e-05	0.000319313		MA_RS02100	MA0399	IS481-like element ISMac4 family transposase	-0.129078	0.211451	0.533656		MA_RS02100	MA0399	IS481-like element ISMac4 family transposase	0.844282	0.775096	0.904273	0.571299	0.817448
MA_RS01765	MA0333	helix-turn-helix transcriptional regulator	0.103301	0.57234	0.999259		MA_RS17960	MA3441	nitroreductase family protein	0.746723	7.55599e-06	9.49478e-05		MA_RS05645	MA1082	50S ribosomal protein L14	-0.375991	4.3499e-05	0.000550874		MA_RS20605	MA3950	hypothetical protein	0.595172	4.42992e-06	5.56659e-05		MA_RS15640	MA2982	hypothetical protein	-0.535986	2.61956e-05	0.000331742		MA_RS02105	MA0400	MMPL family transporter	-0.379179	0.398974	0.717798		MA_RS02105	MA0400	MMPL family transporter	0.263278	0.596782	0.691996	0.717027	0.404692
MA_RS01770	MA0334	MATE family efflux transporter	0.039079	0.637586	0.999259		MA_RS22620	MA4331	TATA-box-binding protein	-0.35446	8.18711e-06	0.000102613		MA_RS11380	MA2194	hypothetical protein	0.498362	4.37472e-05	0.000552579		MA_RS24810	MA3765	polysaccharide pyruvyl transferase family protein	0.526961	4.69562e-06	5.88526e-05		MA_RS05095	MA0978	coenzyme F420 hydrogenase subunit beta	-0.611433	2.63786e-05	0.000333192		MA_RS02110	MA0401	hypothetical protein	0.683775	0.312226	0.646131		MA_RS02110	MA0401	hypothetical protein	0.240383	0.814975	0.564246	1.1279	0.554321
MA_RS01775	MA0335	ATP-dependent DNA helicase	0.0533592	0.485357	0.999259		MA_RS15370	MA2935	inorganic phosphate transporter	-0.336159	8.32178e-06	0.000104033		MA_RS07510	MA1447	tRNA pseudouridine(54/55) synthase Pus10	-0.310785	4.58746e-05	0.000577948		MA_RS22745	MA4351	GTP-binding protein	-0.476332	4.80355e-06	6.00286e-05		MA_RS22955	MA4391	methanol--corrinoid protein MtaC	-0.735652	2.70288e-05	0.000340521		MA_RS02115	MA0402	cupin domain-containing protein	-0.153741	0.783085	0.936935		MA_RS02115	MA0402	cupin domain-containing protein	0.970061	0.753526	0.733657	0.885389	1.06943
MA_RS01780	MA0336	PKD domain-containing protein	-0.0233798	0.660931	0.999259		MA_RS20305	MA3890	pyruvate kinase	0.302712	8.53473e-06	0.000106184		MA_RS10485	MA2014	alanyl-tRNA editing protein AlaXM	-0.711331	4.69188e-05	0.000589577		MA_RS23255	MA4453	glycosyltransferase family 2 protein	0.868946	4.81414e-06	6.00286e-05		MA_RS10645	MA2045	DUF2341 domain-containing protein	0.401464	2.76412e-05	0.000347337		MA_RS02120	MA0403	NAD(P)-dependent alcohol dehydrogenase	-0.268135	0.221295	0.542691		MA_RS02120	MA0403	NAD(P)-dependent alcohol dehydrogenase	1.72682	1.40817	1.77443	1.25315	1.30057
MA_RS01785	MA0337	GerW family sporulation protein	0.193481	0.210767	0.999259		MA_RS21675	MA4154	hypothetical protein	-0.357883	8.53753e-06	0.000106184		MA_RS20190	MA3871	transcription factor	-0.403287	4.83905e-05	0.00060623		MA_RS01715	MA0323	ATP-binding cassette domain-containing protein	-0.515772	5.0818e-06	6.32015e-05		MA_RS00470	MA0092	UPF0147 family protein	-0.560385	2.91045e-05	0.000363844		MA_RS02125	MA0404	aldo/keto reductase	-0.335532	0.110702	0.371784		MA_RS02125	MA0404	aldo/keto reductase	1.55128	1.17203	1.39574	1.3114	1.62206
MA_RS01790	MA0338	DUF2953 domain-containing protein	0.111229	0.280789	0.999259		MA_RS00715	MA0136	cytidine/deoxycytidylate deaminase family protein	-0.853097	8.71045e-06	0.000108058		MA_RS28215	MA2750	hypothetical protein	0.547707	4.84934e-05	0.00060623		MA_RS13345	MA2566	IS1182 family transposase	0.329027	5.10759e-06	6.32015e-05		MA_RS17805	MA3410	putative DNA binding domain-containing protein	0.418393	3.0468e-05	0.000379912		MA_RS02130	MA0405	aldo/keto reductase	0.238053	0.440552	0.743631		MA_RS02130	MA0405	aldo/keto reductase	1.03391	1.02964	1.21603	0.684187	1.3379
MA_RS01795	MA0339	beta-ribofuranosylaminobenzene 5'-phosphate synthase	-0.0741179	0.344353	0.999259		MA_RS03400	MA0646	50S ribosomal protein L44e	-0.391704	9.33854e-06	0.000115556		MA_RS20135	MA3860	CO dehydrogenase/acetyl-CoA synthase complex subunit alpha	-0.244839	4.8951e-05	0.000610381		MA_RS21660	MA4151	radical SAM protein	-0.356495	5.10609e-06	6.32015e-05		MA_RS00125	MA0025	metal ABC transporter permease	-0.474604	3.10533e-05	0.00038622		MA_RS02135	MA0406	flavodoxin family protein	-0.401555	0.675336	0.893842		MA_RS02135	MA0406	flavodoxin family protein	0	0.0455324	0.38387	0.116117	0.257629
MA_RS01800	MA0340	NOP58 family protein	0.0321355	0.640131	0.999259		MA_RS14295	MA2732	PAS domain-containing protein	0.481203	9.51536e-06	0.000117445		MA_RS07135	MA1374	TIGR00289 family protein	-0.357468	4.9646e-05	0.000617465		MA_RS04780	MA0922	hypothetical protein	0.530164	5.35107e-06	6.60463e-05		MA_RS03140	MA0598	DNA-directed RNA polymerase subunit N	-0.318265	3.16362e-05	0.000392467		MA_RS02140	MA0407	flavodoxin	-0.292352	0.696477	0.90419		MA_RS02140	MA0407	flavodoxin	0.410919	0.212971	0.689087	0.492833	0.441141
MA_RS01805	MA0341	fibrillarin-like rRNA/tRNA 2'-O-methyltransferase	0.138258	0.196344	0.999259		MA_RS19210	MA3687	DUF63 family protein	0.36833	1.01032e-05	0.000124384		MA_RS23790	MA4563	hydantoinase/oxoprolinase family protein	-0.400202	5.02052e-05	0.000622826		MA_RS07390	MA1424	XRE family transcriptional regulator	-0.363232	5.36947e-06	6.61056e-05		MA_RS18690	MA3583	FtsX-like permease family protein	0.530368	3.26911e-05	0.000404521		MA_RS02145	MA0408	aldo/keto reductase	0.113703	0.749934	0.925617		MA_RS02145	MA0408	aldo/keto reductase	1.44359	1.45568	0.74159	0.853544	1.19104
MA_RS01810	MA0342	helix-turn-helix domain-containing protein	-0.245107	0.269047	0.999259		MA_RS12675	MA2441	F0F1 ATP synthase subunit beta	0.535627	1.03902e-05	0.000127595		MA_RS12810	MA2464	PIG-L family deacetylase	0.887962	5.23294e-05	0.000647526		MA_RS10895	MA2098	type I restriction-modification system subunit MN-terminal domain-containing protein	0.52195	5.50524e-06	6.7606e-05		MA_RS03455	MA0657	FAD:protein FMN transferase	-0.704905	3.29236e-05	0.000404532		MA_RS02150	MA0409	carboxymuconolactone decarboxylase family protein	-0.364055	0.0962998	0.342335		MA_RS02150	MA0409	carboxymuconolactone decarboxylase family protein	1.67892	1.89363	1.78978	1.73308	1.69548
MA_RS01815	MA0343	DUF2162 domain-containing protein	-0.00102603	0.994531	0.999259		MA_RS28440	NA	DUF134 domain-containing protein	-0.882826	1.12583e-05	0.000137907		MA_RS02620	MA0504	winged helix-turn-helix domain-containing protein	0.901334	5.59047e-05	0.000690012		MA_RS05080	MA0975	coenzyme F420 hydrogenase subunit alpha	0.411368	5.72952e-06	7.0183e-05		MA_RS09795	MA1878	PAS domain-containing protein	-0.413851	3.29415e-05	0.000404532		MA_RS02155	MA0410	sugar O-acetyltransferase	0.272641	0.272758	0.605182		MA_RS02155	MA0410	sugar O-acetyltransferase	1.73972	2.64917	2.01983	2.09264	2.33123
MA_RS01820	MA0344	MotA/TolQ/ExbB proton channel family protein	0.0336649	0.792176	0.999259		MA_RS19555	MA3753	oligosaccharyl transferase, archaeosortase A system-associated	-0.288258	1.15719e-05	0.000141268		MA_RS09315	MA1792	GNAT family N-acetyltransferase	-0.709154	5.68856e-05	0.000700341		MA_RS18970	MA3639	hypothetical protein	-0.644185	6.18454e-06	7.55664e-05		MA_RS10895	MA2098	type I restriction-modification system subunit MN-terminal domain-containing protein	0.474538	3.28978e-05	0.000404532		MA_RS02160	MA0412	DUF3737 family protein	-0.29983	0.253692	0.583863		MA_RS02160	MA0412	DUF3737 family protein	1.2042	1.3022	1.35995	1.39573	1.10085
MA_RS01825	MA0345	DUF2149 domain-containing protein	-0.204794	0.397539	0.999259		MA_RS20960	MA4017	methyltransferase	0.565727	1.15908e-05	0.000141268		MA_RS03205	MA0610	transcription initiation factor IIB	-0.317251	5.77318e-05	0.000708551		MA_RS17455	MA3344	bifunctional fructose-bisphosphatase/inositol-phosphate phosphatase	0.357433	6.24769e-06	7.61466e-05		MA_RS05855	MA1123	hypothetical protein	-0.670302	3.33263e-05	0.000408226		MA_RS02165	MA0413	cyclophilin-like fold protein	0.102345	0.50856	0.799331		MA_RS02165	MA0413	cyclophilin-like fold protein	2.16594	2.28358	2.41997	2.17387	2.13078
MA_RS01830	MA0346	cobaltochelatase subunit CobN	0.020438	0.870837	0.999259		MA_RS23770	MA4559	methylcobamide:CoM methyltransferase MtaA	0.592287	1.18758e-05	0.00014438		MA_RS05090	MA0977	coenzyme F420 hydrogenase subunit gamma	-0.497456	5.78439e-05	0.000708551		MA_RS10160	MA1948	IS1182-like element ISMac1 family transposase	0.317899	6.30918e-06	7.67038e-05		MA_RS10485	MA2014	alanyl-tRNA editing protein AlaXM	-0.729553	3.35075e-05	0.000409414		MA_RS02170	MA0414	helix-turn-helix transcriptional regulator	-0.108858	0.836245	0.955063		MA_RS02170	MA0414	helix-turn-helix transcriptional regulator	0.480623	1.11747	0.968899	1.07927	1.16905
MA_RS01840	MA0348	cobaltochelatase subunit CobN	-0.0189355	0.827165	0.999259		MA_RS03685	MA0704	hypothetical protein	-0.976985	1.27161e-05	0.00015421		MA_RS13315	MA2561	PAS domain-containing protein	-0.337649	5.87042e-05	0.000717283		MA_RS25790	NA	IS1 family transposase	0.388028	6.45246e-06	7.82501e-05		MA_RS07800	MA1503	F420H2 dehydrogenase subunit FpoK	-0.338322	3.36407e-05	0.000410012		MA_RS02175	MA0415	SDR family oxidoreductase	0.260336	0.331069	0.662723		MA_RS02175	MA0415	SDR family oxidoreductase	1.76088	1.48559	1.25023	1.67579	1.91691
MA_RS01845	MA0350	ISNCY-like element ISMac19 family transposase	-0.104597	0.623979	0.999259		MA_RS21370	MA4095	amidohydrolase family protein	-0.285524	1.29643e-05	0.000156829		MA_RS08890	MA1712	LL-diaminopimelate aminotransferase	-0.296086	6.10366e-05	0.000743912		MA_RS24380	MA0960	PGF-pre-PGF domain-containing protein	-1.18676	7.19585e-06	8.70483e-05		MA_RS23820	MA4569	cation:proton antiporter	0.281915	3.39639e-05	0.000412916		MA_RS02180	MA0416	cupin domain-containing protein	0.147409	0.723666	0.91539		MA_RS02180	MA0416	cupin domain-containing protein	0.525334	1.23903	1.43138	0.883157	0.852778
MA_RS01850	MA0351	IS481-like element ISMac4 family transposase	-0.0237298	0.822336	0.999259		MA_RS00230	MA0045	hypothetical protein	0.685414	1.33124e-05	0.00016064		MA_RS19245	MA3694	GTP-dependent dephospho-CoA kinase family protein	0.309068	6.15392e-05	0.000748162		MA_RS12245	MA2362	AAA family ATPase	-0.309472	7.41438e-06	8.94693e-05		MA_RS16725	MA3203	ATP-dependent DNA helicase	-0.323832	3.42551e-05	0.000415418		MA_RS02185	MA0417	glutathione-independent formaldehyde dehydrogenase	0.308697	0.0627549	0.265834		MA_RS02185	MA0417	glutathione-independent formaldehyde dehydrogenase	1.69094	1.6217	1.66952	1.47705	1.80175
MA_RS01855	MA0352	RND family transporter	-0.152224	0.548756	0.999259		MA_RS04455	MA0855	methylcobamide:CoM methyltransferase MtaA	0.411203	1.41103e-05	0.000169428		MA_RS25780	MA3194	50S ribosomal protein L37e	0.318675	6.26467e-05	0.000759728		MA_RS28840	MA2926	PKD domain-containing protein	-0.799388	7.57735e-06	9.12096e-05		MA_RS11915	MA2294	PAS domain S-box protein	-0.755877	3.461e-05	0.000418678		MA_RS02190	MA0418	flavodoxin family protein	-0.425236	0.614043	0.861582		MA_RS02190	MA0418	flavodoxin family protein	0.265479	0.139624	0.290001	0.31721	0
MA_RS01870	MA0356	winged helix-turn-helix domain-containing protein	0.158003	0.77989	0.999259		MA_RS17275	MA3307	orotate phosphoribosyltransferase	-0.766784	1.40874e-05	0.000169428		MA_RS27635	NA	DUF5350 domain-containing protein	-0.678464	6.81452e-05	0.000824354		MA_RS01465	MA0276	tetrahydromethanopterin S-methyltransferase subunit E	-0.311974	7.7666e-06	9.32567e-05		MA_RS28215	MA2750	hypothetical protein	0.563146	3.4915e-05	0.000421319		MA_RS02195	MA0419	alpha/beta hydrolase	-0.560828	0.208248	0.530567		MA_RS02195	MA0419	alpha/beta hydrolase	0.563233	0.492934	0.746419	0.212011	0.740067
MA_RS01875	MA0357	ArsR family transcriptional regulator	0.342628	0.534765	0.999259		MA_RS15365	MA2934	TIGR00153 family protein	-0.298118	1.49688e-05	0.000179294		MA_RS04070	MA0777	ATP-binding protein	0.375285	6.95976e-05	0.000839834		MA_RS24160	MA4630	(Fe-S)-binding protein	-0.395565	8.06431e-06	9.65929e-05		MA_RS19480	MA3737	hypothetical protein	0.436619	3.52325e-05	0.000424098		MA_RS02200	MA0420	flavodoxin family protein	0.183919	0.757852	0.927684		MA_RS02200	MA0420	flavodoxin family protein	1.06704	0.66928	0.951229	0.86303	0.887237
MA_RS01880	NA	hypothetical protein	0.214581	0.617291	0.999259		MA_RS01780	MA0336	PKD domain-containing protein	-0.230749	1.53674e-05	0.000183534		MA_RS01330	MA0249	citrate/2-methylcitrate synthase	0.355579	6.99536e-05	0.00084204		MA_RS20920	MA4010	UbiA family prenyltransferase	0.29213	8.45822e-06	0.000101062		MA_RS02790	MA0532	[dimethylamine--corrinoid protein] Co-methyltransferase	0.272062	3.57722e-05	0.000428534		MA_RS02205	MA0421	DUF2202 domain-containing protein	0.0385006	0.895286	0.974215		MA_RS02205	MA0421	DUF2202 domain-containing protein	1.53259	2.22337	2.49724	2.12786	2.04753
MA_RS01885	MA0359	TrmB family transcriptional regulator	-0.666637	0.337062	0.999259		MA_RS21090	MA4040	helix-turn-helix domain-containing protein	0.313218	1.53983e-05	0.000183534		MA_RS17050	MA3268	tetrahydromethanopterin:alpha-L-glutamate ligase	-0.676083	7.14134e-05	0.000855378		MA_RS22280	MA4267	multiprotein bridging factor aMBF1	-0.431864	9.25382e-06	0.000110297		MA_RS09785	MA1876	hypothetical protein	-1.40786	3.57772e-05	0.000428534		MA_RS02210	MA0422	aldo/keto reductase	0.396683	0.0658048	0.27258		MA_RS02210	MA0422	aldo/keto reductase	1.31652	1.21587	1.51371	1.43538	1.32348
MA_RS01890	NA	helix-turn-helix domain-containing protein	-0.00190722	0.998211	0.999259		MA_RS01945	MA0370	hypothetical protein	0.732398	1.55357e-05	0.000184719		MA_RS12250	MA2363	exonuclease SbcCD subunit D	0.344448	7.20269e-05	0.000860606		MA_RS02265	MA0432	hypothetical protein	-0.682469	9.60568e-06	0.000114211		MA_RS06600	MA1271	ABC transporter substrate-binding protein	0.460511	3.61983e-05	0.000432512		MA_RS02220	MA0424	hypothetical protein	0.351494	0.068186	0.278646		MA_RS02220	MA0424	hypothetical protein	3.7967	4.34338	4.89956	3.98784	4.01542
MA_RS01895	MA0360	MBL fold metallo-hydrolase	-0.0269352	0.946441	0.999259		MA_RS21915	MA4198	DUF366 family protein	-0.586086	1.57524e-05	0.000186838		MA_RS05370	MA1029	hypothetical protein	0.473083	7.61544e-05	0.000907694		MA_RS00075	MA0016	response regulator	-2.57853	9.70563e-06	0.000115118		MA_RS01505	MA0283	molybdenum-dependent transcriptional regulator	-0.582636	3.63333e-05	0.000433061		MA_RS02225	NA	hypothetical protein	0.0862393	0.756483	0.927237		MA_RS02225	NA	hypothetical protein	3.09475	3.63121	3.55594	3.06109	3.18144
MA_RS01900	MA0361	flavodoxin family protein	0.245398	0.346895	0.999259		MA_RS15915	MA3040	phosphotransferase family protein	0.602634	1.63993e-05	0.000194038		MA_RS01630	MA0306	formylmethanofuran dehydrogenase subunit A	-0.283763	7.72474e-05	0.00091623		MA_RS17960	MA3441	nitroreductase family protein	0.7472	9.76634e-06	0.000115556		MA_RS23560	MA4517	GTP cyclohydrolase MptA	-0.297405	3.74084e-05	0.000444785		MA_RS02230	MA0425	SBBP repeat-containing protein	-0.0675882	0.62707	0.870523		MA_RS02230	MA0425	SBBP repeat-containing protein	4.38254	4.43804	4.32892	4.41301	4.38742
MA_RS01905	MA0362	alpha/beta hydrolase	0.18608	0.383304	0.999259		MA_RS00215	MA0042	peptide chain release factor aRF-1	-0.394198	1.69213e-05	0.000199729		MA_RS07695	MA1482	Trk system potassium transporter TrkA	-0.253046	7.71501e-05	0.00091623		MA_RS25735	NA	IS1 family transposase	0.386448	9.87697e-06	0.000116582		MA_RS05635	MA1080	ribonuclease P protein component 1	0.385798	3.80363e-05	0.000451148		MA_RS02235	MA0426	hypothetical protein	0.184294	0.895922	0.974255		MA_RS02235	MA0426	hypothetical protein	0.0237181	0.276058	0.697224	0.154511	0.182879
MA_RS01910	MA0363	flavodoxin family protein	0.146059	0.571988	0.999259		MA_RS10205	MA1958	acetolactate synthase large subunit	0.42765	1.69699e-05	0.000199817		MA_RS20595	MA3947	DUF302 domain-containing protein	-1.14956	7.8688e-05	0.000930894		MA_RS16185	MA3093	PstS family phosphate ABC transporter substrate-binding protein	0.705292	1.01229e-05	0.000118908		MA_RS20085	MA3851	bifunctional oligoribonuclease/PAP phosphatase NrnA	0.343852	3.82825e-05	0.000451214		MA_RS02240	MA0427	aldo/keto reductase	-0.191267	0.292839	0.626966		MA_RS02240	MA0427	aldo/keto reductase	1.34062	1.86334	1.79456	1.42998	1.60229
MA_RS01915	MA0364	TetR/AcrR family transcriptional regulator	0.210119	0.238118	0.999259		MA_RS04225	MA0810	sulfurtransferase TusA family protein	0.866981	1.73933e-05	0.000204308		MA_RS22130	MA4238	DUF1284 domain-containing protein	0.488596	7.92376e-05	0.000933009		MA_RS21165	MA4055	phosphoribosylformylglycinamidine synthase subunit PurL	-0.320245	1.0108e-05	0.000118908		MA_RS20435	MA3914	cache domain-containing protein	0.580305	3.8277e-05	0.000451214		MA_RS02245	MA0428	nickel pincer cofactor biosynthesis protein LarB	0.128461	0.214542	0.537101		MA_RS02245	MA0428	nickel pincer cofactor biosynthesis protein LarB	4.27112	4.23499	4.2666	4.0463	4.09869
MA_RS01920	MA0365	MBL fold metallo-hydrolase	-0.00419507	0.988354	0.999259		MA_RS11715	MA2257	hypothetical protein	0.362478	1.75321e-05	0.000205442		MA_RS08035	MA1547	ABC transporter permease	0.663561	8.01751e-05	0.000941767		MA_RS21915	MA4198	DUF366 family protein	-0.600965	1.03953e-05	0.00012152		MA_RS07735	MA1490	5-amino-6-(D-ribitylamino)uracil--L-tyrosine 4-hydroxyphenyl transferase CofH	-0.347375	3.93043e-05	0.000461683		MA_RS02250	MA0429	nickel pincer cofactor biosynthesis protein LarC	-0.00885813	0.923587	0.980182		MA_RS02250	MA0429	nickel pincer cofactor biosynthesis protein LarC	4.25836	4.3938	4.33266	4.06768	4.28269
MA_RS01925	MA0366	permease	-0.0566901	0.712249	0.999259		MA_RS17105	MA3278	DUF4013 domain-containing protein	-0.983101	1.81457e-05	0.000212122		MA_RS04380	MA0840	ABC transporter substrate-binding protein	1.03797	8.15541e-05	0.00095336		MA_RS22995	MA4399	CO dehydrogenase/acetyl-CoA synthase complex subunit alpha	-0.275109	1.03808e-05	0.00012152		MA_RS17020	MA3262	LrgB family protein	0.521014	3.94266e-05	0.000462003		MA_RS02255	MA0430	aspartate-semialdehyde dehydrogenase	-0.1525	0.0603688	0.26026		MA_RS02255	MA0430	aspartate-semialdehyde dehydrogenase	5.2889	5.41988	5.38948	5.10434	5.40836
MA_RS01930	MA0367	DUF362 domain-containing protein	-0.299006	0.183565	0.999259		MA_RS23150	MA4430	F420-dependent methylenetetrahydromethanopterin dehydrogenase	-0.369333	1.83956e-05	0.000214527		MA_RS12610	MA2429	hypothetical protein	0.523222	8.14481e-05	0.00095336		MA_RS25110	NA	IS630-like element ISMac17 family transposase	0.61086	1.04983e-05	0.00012243		MA_RS09230	MA1776	exosome complex protein Rrp42	-0.295209	3.97947e-05	0.000464965		MA_RS02260	MA0431	4Fe-4S binding protein	-0.135819	0.353783	0.679104		MA_RS02260	MA0431	4Fe-4S binding protein	4.95677	5.12705	5.22018	4.53145	5.0936
MA_RS01935	MA0368	TetR/AcrR family transcriptional regulator	-0.394269	0.133403	0.999259		MA_RS00795	MA0150	methylamine methyltransferase corrinoid protein reductive activase	0.281992	1.90344e-05	0.000221445		MA_RS04640	MA0891	phosphate signaling complex protein PhoU	0.627523	8.35556e-05	0.000974414		MA_RS25680	NA	IS1 family transposase	0.381642	1.08961e-05	0.000126765		MA_RS19235	MA3692	DNA-directed RNA polymerase	-0.365572	3.99662e-05	0.000464965		MA_RS02265	MA0432	hypothetical protein	0.367284	0.0234224	0.139145		MA_RS02265	MA0432	hypothetical protein	4.06154	4.28276	4.1637	3.84268	4.20091
MA_RS01940	MA0369	DUF111 family protein	-0.141261	0.442145	0.999259		MA_RS05645	MA1082	50S ribosomal protein L14	-0.394307	1.93093e-05	0.000224108		MA_RS24025	MA4604	iron ABC transporter substrate-binding protein	0.606839	8.49354e-05	0.000988136		MA_RS20645	MA3957	ABC transporter ATP-binding protein	0.746576	1.10425e-05	0.000128162		MA_RS28075	NA	hypothetical protein	0.364355	3.99506e-05	0.000464965		MA_RS02270	MA0433	GTP-binding protein	0.150505	0.0661598	0.273817		MA_RS02270	MA0433	GTP-binding protein	4.67102	4.8269	4.82919	4.70803	4.96681
MA_RS01945	MA0370	hypothetical protein	-0.00632603	0.970324	0.999259		MA_RS17455	MA3344	bifunctional fructose-bisphosphatase/inositol-phosphate phosphatase	0.334581	2.08254e-05	0.000241128		MA_RS15745	MA3006	formaldehyde-activating enzyme	-0.39462	8.53255e-05	0.000988616		MA_RS22150	MA4242	ATP-binding protein	0.780336	1.2026e-05	0.000139061		MA_RS00795	MA0150	methylamine methyltransferase corrinoid protein reductive activase	0.271003	4.0869e-05	0.000474335		MA_RS02275	MA0434	hypothetical protein	-0.480237	0.187823	0.506591		MA_RS02275	MA0434	hypothetical protein	1.67718	2.03162	1.61967	1.94316	1.67331
MA_RS01950	MA0372	UMP kinase	-0.0707573	0.508949	0.999259		MA_RS07785	MA1500	F420H2 dehydrogenase subunit FpoI	-0.261276	2.09056e-05	0.000241482		MA_RS16475	MA3150	prephenate dehydratase	0.496211	8.53833e-05	0.000988616		MA_RS23150	MA4430	F420-dependent methylenetetrahydromethanopterin dehydrogenase	-0.377452	1.20388e-05	0.000139061		MA_RS06245	MA1200	ABC transporter substrate-binding protein	-1.24483	4.20082e-05	0.000485239		MA_RS02285	MA0436	radical SAM protein	0.0295328	0.77361	0.934443		MA_RS02285	MA0436	radical SAM protein	4.98025	5.06681	4.99798	4.71202	5.13685
MA_RS01955	MA0373	hypothetical protein	0.0156398	0.887553	0.999259		MA_RS07500	MA1444	RNA polymerase Rpb4 family protein	-0.58245	2.10425e-05	0.000242488		MA_RS02025	MA0385	cobaltochelatase subunit CobN	0.393396	8.8521e-05	0.00102251		MA_RS05775	MA1108	30S ribosomal protein S13	-0.313597	1.25006e-05	0.000144053		MA_RS17800	NA	hypothetical protein	-0.812869	4.19947e-05	0.000485239		MA_RS02290	MA0437	IS5-like element ISMac11 family transposase	0.131526	0.282939	0.616105		MA_RS02290	MA0437	IS5-like element ISMac11 family transposase	2.22085	2.42946	2.74013	1.84308	2.54647
MA_RS01960	MA0374	ABC transporter permease	0.171032	0.231802	0.999259		MA_RS01795	MA0339	beta-ribofuranosylaminobenzene 5'-phosphate synthase	-0.334833	2.14208e-05	0.000246263		MA_RS11915	MA2294	PAS domain S-box protein	-0.709563	9.21506e-05	0.00106192		MA_RS24215	MA4642	DUF2149 domain-containing protein	-1.29777	1.31146e-05	0.000150771		MA_RS11300	MA2178	glycosyltransferase family 4 protein	0.581519	4.23282e-05	0.000487491		MA_RS02300	MA0439	2-amino-3,7-dideoxy-D-threo-hept-6-ulosonate synthase	0.106056	0.20213	0.524278		MA_RS02300	MA0439	2-amino-3,7-dideoxy-D-threo-hept-6-ulosonate synthase	5.23169	5.35357	5.53622	5.00489	5.29889
MA_RS01965	MA0375	hypothetical protein	0.698296	0.116456	0.999259		MA_RS24265	MA4652	TIGR00266 family protein	-0.391824	2.15031e-05	0.000246626		MA_RS23740	MA4554	L-threonylcarbamoyladenylate synthase	-0.329185	9.80488e-05	0.00112455		MA_RS25890	NA	IS1 family transposase	0.376633	1.40283e-05	0.000160896		MA_RS22170	MA4246	Mrp/NBP35 family ATP-binding protein	-0.436657	4.25038e-05	0.000487491		MA_RS02305	MA0440	deoxyuridine 5'-triphosphate nucleotidohydrolase	-0.0514236	0.69935	0.904986		MA_RS02305	MA0440	deoxyuridine 5'-triphosphate nucleotidohydrolase	4.2414	4.19314	4.41325	3.97883	4.2117
MA_RS01970	MA0376	type II toxin-antitoxin system RelE/ParE family toxin	0.428354	0.271493	0.999259		MA_RS01950	MA0372	UMP kinase	-0.461132	2.16938e-05	0.000248228		MA_RS28990	MA3699	PKD domain-containing protein	-0.235086	9.85933e-05	0.00112814		MA_RS04735	MA0913	imidazole glycerol phosphate synthase subunit HisH	-0.510941	1.43201e-05	0.000163856		MA_RS23420	MA4488	DUF1673 family protein	0.891276	4.24947e-05	0.000487491		MA_RS02310	MA0441	DUF2341 domain-containing protein	-0.110843	0.195456	0.515116		MA_RS02310	MA0441	DUF2341 domain-containing protein	4.10304	4.33197	4.28484	4.04936	4.14501
MA_RS01975	MA0377	ABC transporter ATP-binding protein	-0.188321	0.310057	0.999259		MA_RS21940	MA4203	hydantoinase/oxoprolinase family protein	0.338698	2.25981e-05	0.000257969		MA_RS07730	MA1489	7,8-didemethyl-8-hydroxy-5-deazariboflavin synthase subunit CofH	0.252848	0.000100163	0.00114341		MA_RS16470	MA3149	hypothetical protein	-0.334866	1.53618e-05	0.000174952		MA_RS15390	MA2939	ABC transporter ATP-binding protein/permease	0.551996	4.33965e-05	0.000496558		MA_RS02315	NA	hypothetical protein	-0.62635	0.365863	0.68961		MA_RS02315	NA	hypothetical protein	0.381428	0.200183	0.488529	0.331445	0.145513
MA_RS01980	MA0378	GNAT family N-acetyltransferase	0.165304	0.225218	0.999259		MA_RS14690	MA2804	hypothetical protein	0.932525	2.41038e-05	0.000274512		MA_RS23865	MA4577	right-handed parallel beta-helix repeat-containing protein	0.411818	0.000101927	0.00116082		MA_RS01410	MA0264	CDP-alcohol phosphatidyltransferase family protein	-0.482307	1.55593e-05	0.000176624		MA_RS05290	MA1012	CO dehydrogenase/acetyl-CoA synthase subunit delta	-0.271358	4.36562e-05	0.000498357		MA_RS02320	MA0443	hypothetical protein	0.189555	0.664766	0.891566		MA_RS02320	MA0443	hypothetical protein	0.66632	0.835848	1.47975	1.38548	0.995712
MA_RS01985	MA0379	ribose 1,5-bisphosphate isomerase	0.0222873	0.855199	0.999259		MA_RS20185	MA3870	ATP-grasp domain-containing protein	-0.356258	2.46902e-05	0.000279318		MA_RS04775	MA0921	DUF169 domain-containing protein	-0.450605	0.000105213	0.00119544		MA_RS28375	NA	hypothetical protein	-1.19473	1.55812e-05	0.000176624		MA_RS17260	MA3304	cytochrome c biogenesis protein CcsA	-0.394231	4.49695e-05	0.000511065		MA_RS02325	MA0444	flavodoxin family protein	-0.124648	0.729333	0.917102		MA_RS02325	MA0444	flavodoxin family protein	1.05757	0.923121	1.45876	0.678982	1.09108
MA_RS01990	MA0380	winged helix-turn-helix domain-containing protein	-0.142869	0.270611	0.999259		MA_RS22035	MA4219	hypothetical protein	-0.322881	2.4698e-05	0.000279318		MA_RS20860	MA3998	methyl coenzyme M reductase system, component A2	-0.3364	0.000105739	0.00119863		MA_RS25240	NA	IS1 family transposase	0.377429	1.58314e-05	0.000179042		MA_RS24845	MA4315	PKD domain-containing protein	-0.284354	4.49796e-05	0.000511065		MA_RS02330	MA0445	flavodoxin family protein	-0.317417	0.15584	0.453796		MA_RS02330	MA0445	flavodoxin family protein	2.38426	2.52018	2.4034	2.67716	2.70458
MA_RS02000	MA0381	FmdE family protein	0.0473943	0.73548	0.999259		MA_RS24215	MA4642	DUF2149 domain-containing protein	-1.24923	2.46549e-05	0.000279318		MA_RS22815	MA4362	PAS domain-containing protein	-0.617102	0.000107507	0.00121583		MA_RS25415	NA	IS1 family transposase	0.381122	1.59062e-05	0.00017947		MA_RS01760	MA0332	flavodoxin family protein	-0.693332	5.02506e-05	0.000569624		MA_RS02340	MA0447	ABC transporter permease	0.0341934	0.739167	0.920976		MA_RS02340	MA0447	ABC transporter permease	3.45555	3.85018	3.78152	3.47195	3.59107
MA_RS02005	MA0382	tRNA (N6-threonylcarbamoyladenosine(37)-N6)-methyltransferase TrmO	0.276811	0.13835	0.999259		MA_RS25630	NA	transposase	0.550595	2.51944e-05	0.00028427		MA_RS04585	MA0881	ABC transporter permease	0.809486	0.000110419	0.00124392		MA_RS12185	MA2351	Ppx/GppA family phosphatase	1.11022	1.65071e-05	0.000185433		MA_RS06545	MA1262	DNA-directed RNA polymerase subunit A''	-0.342687	5.03722e-05	0.000569675		MA_RS02345	MA0448	hypothetical protein	-0.267339	0.467697	0.765557		MA_RS02345	MA0448	hypothetical protein	0.844452	1.29243	1.43311	1.055	1.33419
MA_RS02010	MA0383	cobaltochelatase subunit CobN	-0.112117	0.447763	0.999259		MA_RS05705	MA1094	50S ribosomal protein L15	-0.399603	2.55914e-05	0.000288081		MA_RS21685	MA4156	V-type ATP synthase subunit C	-0.257062	0.000110503	0.00124392		MA_RS20725	MA3972	methylamine methyltransferase corrinoid protein reductive activase	0.458137	1.65109e-05	0.000185433		MA_RS01725	MA0325	molybdate ABC transporter substrate-binding protein	-0.378125	5.25941e-05	0.000592049		MA_RS02350	MA0449	peptide-methionine (R)-S-oxide reductase MsrB	0.0877432	0.755151	0.927095		MA_RS02350	MA0449	peptide-methionine (R)-S-oxide reductase MsrB	1.91148	1.82499	2.53139	2.43366	2.56976
MA_RS02015	MA0384	cobaltochelatase subunit CobN	-0.192903	0.153157	0.999259		MA_RS19195	MA3684	DUF2150 family protein	-0.368962	2.6674e-05	0.000299574		MA_RS23860	MA4576	ArsR family transcriptional regulator	0.445802	0.000112811	0.00126698		MA_RS23320	MA4466	CPBP family glutamic-type intramembrane protease	0.766878	1.67621e-05	0.00018782		MA_RS21910	MA4197	7-carboxy-7-deazaguanine synthase QueE	-0.386877	5.25037e-05	0.000592049		MA_RS02360	MA0451	HAD family phosphatase	0.0261016	0.820331	0.948199		MA_RS02360	MA0451	HAD family phosphatase	3.51656	3.74696	3.8542	3.40628	3.76519
MA_RS02025	MA0385	cobaltochelatase subunit CobN	-0.113498	0.266136	0.999259		MA_RS14685	MA2803	hypothetical protein	1.90519	2.74621e-05	0.000307714		MA_RS22140	MA4240	DUF169 domain-containing protein	-0.411309	0.00011394	0.00127671		MA_RS08620	MA1663	hypothetical protein	-0.977458	1.69155e-05	0.000189103		MA_RS03595	MA0685	NAD(P)/FAD-dependent oxidoreductase	-0.398037	5.28621e-05	0.000593692		MA_RS02365	MA0452	glycosyltransferase	0.0674598	0.624335	0.868646		MA_RS02365	MA0452	glycosyltransferase	2.6069	2.85309	2.88786	2.697	2.78271
MA_RS02030	MA0386	cobaltochelatase subunit CobN	-0.0871641	0.470457	0.999259		MA_RS00195	MA0038	thioesterase family protein	0.681631	2.85573e-05	0.000319251		MA_RS15640	MA2982	hypothetical protein	-0.488529	0.000115241	0.00128832		MA_RS28755	NA	serine O-acetyltransferase	0.259427	1.72195e-05	0.000192061		MA_RS03590	MA0684	rubrerythrin	-0.646094	5.39535e-05	0.000604553		MA_RS02370	MA0453	glycosyltransferase	-0.125301	0.403537	0.721613		MA_RS02370	MA0453	glycosyltransferase	2.27046	2.18895	2.21338	1.87593	2.3272
MA_RS02035	MA0387	zinc transporter ZupT	-0.527862	0.255875	0.999259		MA_RS20605	MA3950	hypothetical protein	0.536451	2.95428e-05	0.000329511		MA_RS03035	MA0578	porphobilinogen synthase	-0.353748	0.000118185	0.0013182		MA_RS25640	NA	IS1 family transposase	0.373706	1.74133e-05	0.000193778		MA_RS22270	MA4265	isocitrate/isopropylmalate dehydrogenase family protein	-0.290931	5.64041e-05	0.000630558		MA_RS02375	MA0454	PHP domain-containing protein	0.0118766	0.95483	0.987104		MA_RS02375	MA0454	PHP domain-containing protein	1.22007	1.5363	2.08635	1.66491	1.92536
MA_RS02040	MA0388	ISNCY-like element ISMac19 family transposase	-0.197932	0.216313	0.999259		MA_RS20255	MA3884	cell division protein SepF	0.483203	3.18165e-05	0.00035325		MA_RS09455	MA1816	aminotransferase class V-fold PLP-dependent enzyme	0.267634	0.000123284	0.00137192		MA_RS24010	MA4601	ABC transporter substrate-binding protein	0.380644	1.75304e-05	0.000194193		MA_RS23895	MA4581	phosphoribosyltransferase	-0.454268	5.72805e-05	0.000638888		MA_RS02380	MA0455	methanol--corrinoid protein co-methyltransferaseMtaB	0.164223	0.072753	0.28905		MA_RS02380	MA0455	methanol--corrinoid protein co-methyltransferaseMtaB	3.11573	3.18976	3.09005	3.19275	3.31485
MA_RS02045	MA0389	hypothetical protein	1.74957	0.0603239	0.999259		MA_RS25110	NA	IS630-like element ISMac17 family transposase	0.568692	3.17493e-05	0.00035325		MA_RS10345	MA1986	IS1182-like element ISMac2 family transposase	0.293959	0.000124615	0.00138357		MA_RS25165	NA	IS1-like element ISMac16 family transposase	0.37224	1.75195e-05	0.000194193		MA_RS02890	MA0550	chorismate synthase	-0.413595	5.87317e-05	0.000653575		MA_RS02385	MA0456	methanol--corrinoid protein MtaC	-0.00940324	0.953711	0.986787		MA_RS02385	MA0456	methanol--corrinoid protein MtaC	2.27924	2.27523	2.35702	2.26906	2.35423
MA_RS02050	NA	hypothetical protein	-0.715113	0.0926939	0.999259		MA_RS02165	MA0413	cyclophilin-like fold protein	0.667247	3.20363e-05	0.00035488		MA_RS08665	MA1671	transcriptional regulator	-0.385914	0.000127435	0.00141165		MA_RS03055	MA0582	hydroxymethylbilane synthase	0.324904	1.76501e-05	0.000194999		MA_RS02250	MA0429	nickel pincer cofactor biosynthesis protein LarC	-0.367464	5.92103e-05	0.000655899		MA_RS02395	MA0458	hypothetical protein	-0.962771	0.246893	0.574492		MA_RS02395	MA0458	hypothetical protein	0	0.316803	0	0.242696	0.427288
MA_RS02055	NA	putative zinc-binding protein	-0.0103947	0.984139	0.999259		MA_RS02300	MA0439	2-amino-3,7-dideoxy-D-threo-hept-6-ulosonate synthase	-0.341939	3.21306e-05	0.000355116		MA_RS20950	MA4015	cobalt transporter CbiM	-0.391013	0.000129446	0.00143068		MA_RS12360	MA2383	glycosyltransferase	0.546937	1.76834e-05	0.000194999		MA_RS13255	MA2549	COG1361 S-layer family protein	-0.550917	5.91091e-05	0.000655899		MA_RS02400	MA0459	winged helix-turn-helix domain-containing protein	0.0106719	0.920193	0.979731		MA_RS02400	MA0459	winged helix-turn-helix domain-containing protein	3.33983	3.46512	3.47744	3.39637	3.61145
MA_RS02060	NA	hypothetical protein	-0.447956	0.685293	0.999259		MA_RS03470	MA0660	RnfABCDGE type electron transport complex subunit D	-0.327929	3.2392e-05	0.000357193		MA_RS15250	MA2909	2-oxoacid:acceptor oxidoreductase family protein	-0.292206	0.000130458	0.00143859		MA_RS27355	NA	hypothetical protein	0.946127	1.77744e-05	0.000195559		MA_RS10180	MA1953	winged helix-turn-helix domain-containing protein	0.419722	6.00431e-05	0.000663613		MA_RS02405	MA0460	DUF1724 domain-containing protein	0.198802	0.182952	0.499581		MA_RS02405	MA0460	DUF1724 domain-containing protein	2.4246	3.00739	3.13276	2.74811	2.98894
MA_RS02065	NA	hypothetical protein	-0.652255	0.452771	0.999259		MA_RS01715	MA0323	ATP-binding cassette domain-containing protein	-0.468024	3.29349e-05	0.000362359		MA_RS23710	MA4548	methyl-coenzyme M reductase I operon protein C	0.215365	0.000132765	0.00146072		MA_RS00795	MA0150	methylamine methyltransferase corrinoid protein reductive activase	0.283435	1.87196e-05	0.00020503		MA_RS23680	MA4542	zinc metalloprotease HtpX	0.289106	6.07411e-05	0.000669805		MA_RS02410	MA0461	SWIM zinc finger domain-containing protein	0.137413	0.363589	0.68692		MA_RS02410	MA0461	SWIM zinc finger domain-containing protein	1.27851	1.56723	1.68252	1.38453	1.55671
MA_RS02070	MA0393	cobalt ECF transporter T component CbiQ	0.392757	0.277055	0.999259		MA_RS18600	MA3562	ADP-dependent glucokinase	0.33336	3.34185e-05	0.000366849		MA_RS05660	MA1085	50S ribosomal protein L5	-0.273068	0.00013375	0.00146823		MA_RS01945	MA0370	hypothetical protein	0.726072	1.86907e-05	0.00020503		MA_RS05960	MA1144	hydrogenase maturation protease	-0.416973	6.23845e-05	0.000686371		MA_RS02415	MA0462	DNA-deoxyinosine glycosylase	0.303198	0.331415	0.662965		MA_RS02415	MA0462	DNA-deoxyinosine glycosylase	1.31314	1.76298	1.98566	1.51399	1.42591
MA_RS02075	MA0394	ATP-binding cassette domain-containing protein	-0.273679	0.490349	0.999259		MA_RS06445	MA1241	formylmethanofuran dehydrogenase subunit B	-0.800765	3.37321e-05	0.000369458		MA_RS11630	MA2242	transposase	0.340728	0.000134442	0.0014725		MA_RS17605	MA3373	dihydroxy-acid dehydratase	-0.324391	1.9427e-05	0.000212299		MA_RS13460	MA2586	hypothetical protein	0.888452	6.2813e-05	0.000689525		MA_RS02420	MA0463	4Fe-4S binding protein	0.235341	0.230256	0.553228		MA_RS02420	MA0463	4Fe-4S binding protein	3.98628	3.89685	4.01828	3.83165	4.1307
MA_RS02085	MA0397	hypothetical protein	-0.144303	0.509302	0.999259		MA_RS23585	MA4522	Asp-tRNA(Asn)/Glu-tRNA(Gln) amidotransferase subunit GatC	0.568128	3.62463e-05	0.000395215		MA_RS01010	MA0187	molybdopterin-binding protein	-0.548789	0.000135587	0.00147858		MA_RS11790	MA2272	ABC transporter permease	-0.380428	1.97503e-05	0.000215349		MA_RS23410	MA4486	DUF1673 domain-containing protein	0.667217	6.35035e-05	0.000695535		MA_RS02425	MA0464	SWIM zinc finger domain-containing protein	0.235447	0.0586028	0.255822		MA_RS02425	MA0464	SWIM zinc finger domain-containing protein	2.33104	2.60485	2.67202	2.33232	2.44596
MA_RS02090	MA0398	DsrE family protein	-0.561275	0.490833	0.999259		MA_RS10895	MA2098	type I restriction-modification system subunit MN-terminal domain-containing protein	0.467031	3.66383e-05	0.000398595		MA_RS23140	MA4428	coiled-coil protein	-0.374232	0.000135605	0.00147858		MA_RS00690	MA0131	aspartate kinase	-0.273672	2.01496e-05	0.000219212		MA_RS08740	NA	hypothetical protein	-0.93497	6.36966e-05	0.000696082		MA_RS02430	MA0465	FAD-dependent oxidoreductase	0.440356	0.0296242	0.162599		MA_RS02430	MA0465	FAD-dependent oxidoreductase	1.07147	1.05307	1.32548	1.09095	1.11359
MA_RS02095	NA	ISNCY family transposase	-0.20796	0.362322	0.999259		MA_RS21165	MA4055	phosphoribosylformylglycinamidine synthase subunit PurL	-0.298665	3.7148e-05	0.000403238		MA_RS17800	NA	hypothetical protein	-0.753424	0.000136743	0.00148765		MA_RS00555	MA0105	GTP 3',8-cyclase MoaA	-0.332766	2.15277e-05	0.000233681		MA_RS04650	MA0893	KH domain-containing protein	-0.43747	6.65031e-05	0.0007235		MA_RS02440	MA0467	metallophosphoesterase	0.0528807	0.773135	0.934101		MA_RS02440	MA0467	metallophosphoesterase	1.66382	2.12962	1.80508	1.40765	1.96454
MA_RS02100	MA0399	IS481-like element ISMac4 family transposase	-0.0225852	0.828342	0.999259		MA_RS24300	MA4659	hypothetical protein	-0.584196	3.73976e-05	0.000405044		MA_RS07775	MA1498	F420H2 dehydrogenase subunit FpoD	-0.244557	0.000142996	0.00155221		MA_RS08000	MA1539	ABC transporter permease	0.820079	2.22909e-05	0.000241427		MA_RS20450	MA3917	ammonium transporter	0.315444	6.64771e-05	0.0007235		MA_RS02445	MA0468	hypothetical protein	1.00562	0.00247613	0.0245744		MA_RS02445	MA0468	hypothetical protein	1.2623	1.07724	1.20886	1.19009	1.07789
MA_RS02105	MA0400	MMPL family transporter	0.451767	0.344643	0.999259		MA_RS19220	MA3689	formate--phosphoribosylaminoimidazolecarboxamide ligase family protein	-0.312305	3.81714e-05	0.000412074		MA_RS29065	NA	PQQ-binding-like beta-propeller repeat protein	-0.291399	0.000143784	0.00155729		MA_RS26090	NA	IS1 family transposase	0.37025	2.23584e-05	0.00024162		MA_RS01130	MA0211	hypothetical protein	0.479589	6.75024e-05	0.000732733		MA_RS02450	NA	hypothetical protein	0.689348	0.104057	0.360741		MA_RS02450	NA	hypothetical protein	1.59659	2.21537	1.12457	2.20112	1.30883
MA_RS02110	MA0401	hypothetical protein	0.917467	0.196483	0.999259		MA_RS28475	MA1292	PGF-pre-PGF domain-containing protein	0.325147	3.82162e-05	0.000412074		MA_RS17015	MA3261	membrane protein FxsA	0.390183	0.000146979	0.00158835		MA_RS25805	NA	IS1 family transposase	0.376287	2.26485e-05	0.000244212		MA_RS00580	MA0110	DNA polymerase sliding clamp	-0.266586	6.83649e-05	0.000738797		MA_RS02455	MA0469	hypothetical protein	-0.032973	0.855254	0.961879		MA_RS02455	MA0469	hypothetical protein	2.42725	2.25298	2.29135	2.50697	2.60627
MA_RS02115	MA0402	cupin domain-containing protein	-0.218042	0.683924	0.999259		MA_RS23995	MA4598	ABC transporter ATP-binding protein	0.461564	4.09896e-05	0.000441		MA_RS22115	MA4235	NADPH-dependent F420 reductase	-0.383237	0.000149562	0.00161268		MA_RS23995	MA4598	ABC transporter ATP-binding protein	0.482014	2.32462e-05	0.000250102		MA_RS13730	MA2636	DUF1269 domain-containing protein	-1.00314	6.82733e-05	0.000738797		MA_RS02465	MA0471	hypothetical protein	-0.145699	0.666242	0.892209		MA_RS02465	MA0471	hypothetical protein	0.989513	1.32459	1.62815	1.10597	1.56306
MA_RS02120	MA0403	NAD(P)-dependent alcohol dehydrogenase	-0.506816	0.0232284	0.999259		MA_RS01410	MA0264	CDP-alcohol phosphatidyltransferase family protein	-0.454486	4.21288e-05	0.000451261		MA_RS14310	MA2735	transposase	0.345258	0.00015099	0.00162448		MA_RS25760	NA	IS1 family transposase	0.357807	2.36114e-05	0.000253471		MA_RS01495	MA0281	ABC transporter permease	-0.739056	7.06716e-05	0.000759064		MA_RS02470	MA0472	IS1182-like element ISMac1 family transposase	-0.315876	9.44257e-07	2.76622e-05		MA_RS02470	MA0472	IS1182-like element ISMac1 family transposase	1.82409	1.77614	1.79372	1.37503	1.70995
MA_RS02125	MA0404	aldo/keto reductase	0.357447	0.099925	0.999259		MA_RS08150	MA1568	MAST domain-containing protein	0.375093	4.211e-05	0.000451261		MA_RS20310	MA3891	hypothetical protein	0.24526	0.000152008	0.00163182		MA_RS18825	MA3610	SRPBCC family protein	0.933689	2.37108e-05	0.000253977		MA_RS03360	MA0639	rubrerythrin family protein	-0.439522	7.04703e-05	0.000759064		MA_RS02475	MA0473	hypothetical protein	2.06477	0.475198	0.772613		MA_RS02475	MA0473	hypothetical protein	0.316636	0	0.0751835	0	0
MA_RS02130	MA0405	aldo/keto reductase	0.00699335	0.982177	0.999259		MA_RS04275	MA0821	hypothetical protein	-0.302198	4.38519e-05	0.000468685		MA_RS17355	MA3323	excinuclease ABC subunit UvrB	0.390476	0.000152896	0.00163414		MA_RS13375	MA2571	ATP-dependent DNA ligase	-0.295867	2.41051e-05	0.000257633		MA_RS09280	MA1786	IS200/IS605 family element RNA-guided endonuclease TnpB	0.380397	7.07086e-05	0.000759064		MA_RS02480	MA0474	hypothetical protein	0.0938603	0.735569	0.919237		MA_RS02480	MA0474	hypothetical protein	1.016	1.4709	1.58888	0.943819	1.46976
MA_RS02135	MA0406	flavodoxin family protein	0.565979	0.54524	0.999259		MA_RS22130	MA4238	DUF1284 domain-containing protein	0.508348	4.46959e-05	0.000476658		MA_RS27030	NA	hypothetical protein	0.80155	0.000152649	0.00163414		MA_RS08585	MA1656	hemolysin family protein	-0.37111	2.4274e-05	0.00025887		MA_RS21325	MA4086	MoaD family protein	-0.613597	7.3355e-05	0.000784012		MA_RS02485	MA0475	hypothetical protein	0.0547879	0.820486	0.948199		MA_RS02485	MA0475	hypothetical protein	1.46716	1.74885	1.76112	1.70265	1.78367
MA_RS02140	MA0407	flavodoxin	0.113666	0.876295	0.999259		MA_RS23745	MA4555	type III ribulose-bisphosphate carboxylase	-0.322301	4.58036e-05	0.000487403		MA_RS00060	MA0013	protein-glutamate O-methyltransferase CheR	0.558886	0.000155524	0.00165188		MA_RS01475	MA0277	sugar phosphate isomerase/epimerase	-0.563954	2.46014e-05	0.000261216		MA_RS14295	MA2732	PAS domain-containing protein	0.433228	7.38824e-05	0.000786831		MA_RS02490	MA0476	hypothetical protein	0.00708068	0.984246	0.994729		MA_RS02490	MA0476	hypothetical protein	0.751784	1.15309	0.875705	1.20842	0.960395
MA_RS02145	MA0408	aldo/keto reductase	-0.15607	0.65936	0.999259		MA_RS07770	MA1497	F420H2 dehydrogenase subunit FpoC	-0.347289	4.6154e-05	0.000490058		MA_RS05635	MA1080	ribonuclease P protein component 1	0.353795	0.000155575	0.00165188		MA_RS22905	MA4380	methylamine methyltransferase corrinoid protein reductive activase	-0.27938	2.45483e-05	0.000261216		MA_RS15890	MA3034	uroporphyrinogen-III synthase	-0.441662	7.39423e-05	0.000786831		MA_RS02495	MA0477	PRC-barrel domain-containing protein	-0.0905428	0.760604	0.928434		MA_RS02495	MA0477	PRC-barrel domain-containing protein	1.49735	1.75093	1.65096	1.39467	1.43658
MA_RS02150	MA0409	carboxymuconolactone decarboxylase family protein	0.0579573	0.793828	0.999259		MA_RS10020	MA1922	hypothetical protein	0.559904	4.73988e-05	0.00050218		MA_RS20255	MA3884	cell division protein SepF	0.436975	0.000159879	0.00169388		MA_RS07620	MA1469	response regulator	0.408307	2.61764e-05	0.000277219		MA_RS27645	NA	hypothetical protein	-0.92999	7.56582e-05	0.000803331		MA_RS02500	MA0479	SDR family oxidoreductase	-0.0988499	0.549426	0.82559		MA_RS02500	MA0479	SDR family oxidoreductase	2.49206	2.75315	2.60117	2.0458	2.76612
MA_RS02155	MA0410	sugar O-acetyltransferase	0.013344	0.956321	0.999259		MA_RS29140	MA4589	PKD domain-containing protein	-0.296201	4.77076e-05	0.000504353		MA_RS12870	MA2476	ABC transporter substrate-binding protein	0.577468	0.000163213	0.00171797		MA_RS13255	MA2549	COG1361 S-layer family protein	-0.582628	2.62829e-05	0.000277219		MA_RS21360	MA4093	CBS domain-containing protein	-0.378712	7.6406e-05	0.000809504		MA_RS02505	MA0480	hypothetical protein	-0.122709	0.661732	0.889901		MA_RS02505	MA0480	hypothetical protein	1.93664	1.71021	2.13473	1.63347	2.04774
MA_RS02160	MA0412	DUF3737 family protein	0.00499931	0.984528	0.999259		MA_RS01110	MA0207	helix-turn-helix domain-containing protein	0.349234	4.90325e-05	0.000517234		MA_RS15020	MA2861	response regulator	-0.42808	0.000162878	0.00171797		MA_RS18600	MA3562	ADP-dependent glucokinase	0.339734	2.62602e-05	0.000277219		MA_RS24180	MA4634	UPF0058 family protein	-0.624298	7.69813e-05	0.000813826		MA_RS02510	MA0481	hypothetical protein	0.0784224	0.759069	0.928408		MA_RS02510	MA0481	hypothetical protein	1.81817	2.23021	2.47027	2.06912	1.61532
MA_RS02165	MA0413	cyclophilin-like fold protein	-0.0764048	0.646274	0.999259		MA_RS21385	MA4099	DUF356 domain-containing protein	-0.319904	4.93249e-05	0.000519193		MA_RS19460	MA4664	desulfoferrodoxin FeS4 iron-binding domain-containing protein	-0.539348	0.000163005	0.00171797		MA_RS24790	MA3597	helix-turn-helix domain-containing protein	0.708924	2.63366e-05	0.000277219		MA_RS00930	MA0171	phenylalanine--tRNA ligase subunit alpha	-0.319067	7.77205e-05	0.000819859		MA_RS02520	NA	hypothetical protein	0.511659	0.38154	0.704682		MA_RS02520	NA	hypothetical protein	1.06689	0.802427	1.28789	1.14445	1.2535
MA_RS02170	MA0414	helix-turn-helix transcriptional regulator	0.783193	0.132923	0.999259		MA_RS17290	MA3310	ornithine carbamoyltransferase	-0.336077	4.98319e-05	0.000523396		MA_RS23680	MA4542	zinc metalloprotease HtpX	0.271554	0.000163682	0.00171919		MA_RS23600	MA4525	carbon-nitrogen hydrolase	-0.411499	2.69515e-05	0.000283078		MA_RS03445	MA0655	diadenylate cyclase	-0.33202	7.81326e-05	0.000822422		MA_RS02525	MA0484	hypothetical protein	0.470399	1.87579e-06	5.12469e-05		MA_RS02525	MA0484	hypothetical protein	3.69295	3.91375	4.01179	3.66753	4.1531
MA_RS02175	MA0415	SDR family oxidoreductase	0.386125	0.161135	0.999259		MA_RS02590	MA0497	carboxypeptidase regulatory-like domain-containing protein	0.510309	5.19502e-05	0.00054447		MA_RS00935	MA0172	tryptophan--tRNA ligase	-0.322736	0.000166471	0.00174471		MA_RS12510	MA2410	radical SAM protein	0.539358	2.77607e-05	0.000290949		MA_RS05535	MA1062	glycosyltransferase family 4 protein	0.604044	7.95546e-05	0.000835581		MA_RS02530	MA0485	N-6 DNA methylase	-0.0516993	0.937693	0.983898		MA_RS02530	MA0485	N-6 DNA methylase	0	0.714236	0.913148	0.667861	0.825675
MA_RS02180	MA0416	cupin domain-containing protein	-0.463256	0.293686	0.999259		MA_RS17460	MA3345	type II glyceraldehyde-3-phosphate dehydrogenase	0.361969	5.25439e-05	0.000549508		MA_RS28755	NA	serine O-acetyltransferase	0.224806	0.0001722	0.00180088		MA_RS08960	MA1725	phenylacetate--CoA ligase family protein	-0.340627	2.79388e-05	0.000292186		MA_RS15625	MA2979	right-handed parallel beta-helix repeat-containing protein	0.587703	8.1029e-05	0.000849233		MA_RS02535	MA0486	4,5-DOPA dioxygenase extradiol	-0.109175	0.598349	0.854814		MA_RS02535	MA0486	4,5-DOPA dioxygenase extradiol	1.45365	1.70537	1.98905	1.72263	1.99113
MA_RS02185	MA0417	glutathione-independent formaldehyde dehydrogenase	0.149346	0.393355	0.999259		MA_RS22920	MA4383	winged helix-turn-helix domain-containing protein	-0.37358	5.47791e-05	0.000571654		MA_RS15150	MA2888	histone deacetylase	0.278925	0.000172876	0.00180407		MA_RS05745	MA1103	DUF106 domain-containing protein	-0.295108	2.89889e-05	0.000302517		MA_RS01330	MA0249	citrate/2-methylcitrate synthase	0.35322	8.2074e-05	0.000856493		MA_RS02540	MA0487	PGF-CTERM sorting domain-containing protein	0.279747	0.00273669	0.0268859		MA_RS02540	MA0487	PGF-CTERM sorting domain-containing protein	3.36468	3.4739	3.7796	3.22375	3.49845
MA_RS02190	MA0418	flavodoxin family protein	-0.380125	0.68787	0.999259		MA_RS08965	MA1726	indolepyruvate oxidoreductase subunit beta	-0.388591	5.52114e-05	0.000573705		MA_RS22150	MA4242	ATP-binding protein	-0.670598	0.000175543	0.00182798		MA_RS02405	MA0460	DUF1724 domain-containing protein	0.641504	2.93839e-05	0.000305983		MA_RS23555	MA4516	non-histone chromosomal MC1 family protein	-0.460924	8.20082e-05	0.000856493		MA_RS02555	MA0490	PocR ligand-binding domain-containing protein	-0.178132	0.0719057	0.286621		MA_RS02555	MA0490	PocR ligand-binding domain-containing protein	2.7278	2.68529	2.94992	2.42397	2.80715
MA_RS02195	MA0419	alpha/beta hydrolase	-0.578389	0.202067	0.999259		MA_RS23310	MA4464	SDR family NAD(P)-dependent oxidoreductase	-0.387115	5.52116e-05	0.000573705		MA_RS22995	MA4399	CO dehydrogenase/acetyl-CoA synthase complex subunit alpha	-0.233076	0.000178599	0.00185582		MA_RS21945	MA4204	class I SAM-dependent methyltransferase	0.589345	2.95534e-05	0.00030709		MA_RS03310	MA0629	ArsR family transcriptional regulator	-0.65152	8.39913e-05	0.000874624		MA_RS02560	MA0491	cation:dicarboxylase symporter family transporter	-0.523694	0.0497023	0.231054		MA_RS02560	MA0491	cation:dicarboxylase symporter family transporter	1.19282	0.902841	1.01258	0.997836	0.833001
MA_RS02200	MA0420	flavodoxin family protein	0.18866	0.741423	0.999259		MA_RS18375	MA3515	methylenetetrahydrofolate reductase C-terminal domain-containing protein	0.517472	5.5738e-05	0.00057794		MA_RS17635	MA3379	APC family permease	-0.73804	0.000181906	0.00188616		MA_RS20880	MA4002	hypothetical protein	-0.784065	3.0117e-05	0.000312279		MA_RS03205	MA0610	transcription initiation factor IIB	-0.311131	8.51367e-05	0.000884657		MA_RS02565	MA0492	hypothetical protein	0.0242447	0.88986	0.973759		MA_RS02565	MA0492	hypothetical protein	2.39499	2.55111	2.46919	2.39296	2.74378
MA_RS02205	MA0421	DUF2202 domain-containing protein	-0.271843	0.340778	0.999259		MA_RS00400	MA0077	alpha/beta hydrolase	-0.295896	5.63148e-05	0.000582678		MA_RS21500	MA4122	transposase	0.339056	0.000182513	0.00188843		MA_RS24845	MA4315	PKD domain-containing protein	-0.291379	3.06943e-05	0.000317588		MA_RS08365	MA1610	threonine synthase	-0.285148	8.73955e-05	0.000906193		MA_RS02570	MA0493	YggS family pyridoxal phosphate-dependent enzyme	-0.134159	0.337101	0.667746		MA_RS02570	MA0493	YggS family pyridoxal phosphate-dependent enzyme	3.1515	3.31302	3.28348	2.96306	3.52313
MA_RS02210	MA0422	aldo/keto reductase	0.0405323	0.85292	0.999259		MA_RS00690	MA0131	aspartate kinase	-0.257677	5.67722e-05	0.000586164		MA_RS12410	MA2393	transposase	0.340998	0.000186468	0.00192525		MA_RS28475	MA1292	PGF-pre-PGF domain-containing protein	0.331332	3.09007e-05	0.000319045		MA_RS21790	MA4175	formylmethanofuran dehydrogenase subunit A	-0.315871	8.79329e-05	0.000909825		MA_RS02575	MA0494	hypothetical protein	-0.401316	0.216372	0.537623		MA_RS02575	MA0494	hypothetical protein	1.19824	1.46544	1.20902	1.20955	1.4394
MA_RS02220	MA0424	hypothetical protein	-0.397067	0.0382275	0.999259		MA_RS04145	MA0794	radical SAM protein	0.638861	5.85182e-05	0.000602911		MA_RS05410	MA1038	transposase	0.338896	0.000193108	0.00197331		MA_RS07740	MA1491	7,8-didemethyl-8-hydroxy-5-deazariboflavin synthase CofG	0.292957	3.10189e-05	0.000319587		MA_RS21330	MA4087	molybdopterin molybdotransferase MoeA	-0.391689	9.02073e-05	0.000931376		MA_RS02585	MA0496	hypothetical protein	-0.0714435	0.904285	0.977036		MA_RS02585	MA0496	hypothetical protein	0.241807	1.14409	0.753039	0.620127	0.506894
MA_RS02225	NA	hypothetical protein	-0.256013	0.317257	0.999259		MA_RS01940	MA0369	DUF111 family protein	0.714506	5.87097e-05	0.000603605		MA_RS07100	MA1367	MarR family transcriptional regulator	0.405138	0.000193082	0.00197331		MA_RS17260	MA3304	cytochrome c biogenesis protein CcsA	-0.406097	3.12428e-05	0.000321213		MA_RS09755	MA1870	M3 family oligoendopeptidase	0.355481	9.15925e-05	0.000941679		MA_RS02590	MA0497	carboxypeptidase regulatory-like domain-containing protein	0.133886	0.276116	0.61012		MA_RS02590	MA0497	carboxypeptidase regulatory-like domain-containing protein	1.49693	1.75471	2.01775	1.66033	1.70818
MA_RS02230	MA0425	SBBP repeat-containing protein	0.0929646	0.50252	0.999259		MA_RS19130	MA3670	type I-B CRISPR-associated endonuclease Cas1b	1.09489	5.92262e-05	0.000607631		MA_RS10895	MA2098	type I restriction-modification system subunit MN-terminal domain-containing protein	0.419619	0.000193151	0.00197331		MA_RS21410	MA4103	peroxiredoxin	0.356169	3.15527e-05	0.000323714		MA_RS25205	MA1509	F420H2 dehydrogenase subunit FpoO	0.458056	9.14844e-05	0.000941679		MA_RS02595	MA0499	GyrI-like domain-containing protein	-0.0463299	0.828344	0.952745		MA_RS02595	MA0499	GyrI-like domain-containing protein	2.05628	2.39169	2.24449	2.17184	2.49545
MA_RS02235	MA0426	hypothetical protein	-0.918461	0.469758	0.999259		MA_RS11125	MA2142	argininosuccinate synthase	-0.356053	6.06569e-05	0.000620999		MA_RS14645	MA2797	group II intron reverse transcriptase/maturase	-0.310802	0.000191906	0.00197331		MA_RS04985	MA0959	quinolinate synthase NadA	-0.343618	3.16741e-05	0.000324276		MA_RS05270	MA1008	peptide chain release factor aRF-1	0.654177	9.38899e-05	0.000963263		MA_RS02610	MA0502	hypothetical protein	-0.328705	0.150427	0.444156		MA_RS02610	MA0502	hypothetical protein	1.90295	2.34744	2.00371	2.15124	2.15548
MA_RS02240	MA0427	aldo/keto reductase	0.0149459	0.935721	0.999259		MA_RS22150	MA4242	ATP-binding protein	0.713581	6.18271e-05	0.00063165		MA_RS22170	MA4246	Mrp/NBP35 family ATP-binding protein	-0.39724	0.000192213	0.00197331		MA_RS00395	NA	preprotein translocase subunit Sec61beta	-0.386073	3.18621e-05	0.000324914		MA_RS23980	MA4595	prephenate dehydrogenase	0.337994	9.43035e-05	0.000965469		MA_RS02620	MA0504	winged helix-turn-helix domain-containing protein	-0.466512	0.0342305	0.18035		MA_RS02620	MA0504	winged helix-turn-helix domain-containing protein	2.14282	2.624	2.62303	2.30577	2.14076
MA_RS02245	MA0428	nickel pincer cofactor biosynthesis protein LarB	-0.0206718	0.840384	0.999259		MA_RS03605	MA0688	(Fe-S)-binding protein	-0.306307	6.31185e-05	0.000643491		MA_RS12880	MA2477	ABC transporter substrate-binding protein	0.695924	0.000193663	0.00197439		MA_RS05615	MA1076	30S ribosomal protein S19	-0.348347	3.19368e-05	0.000324914		MA_RS21285	MA4079	aldehyde dehydrogenase family protein	-0.448085	9.64615e-05	0.000985488		MA_RS02625	MA0505	DUF6345 domain-containing protein	-0.215938	0.422603	0.733708		MA_RS02625	MA0505	DUF6345 domain-containing protein	1.60064	1.27479	1.78945	1.23764	1.45393
MA_RS02250	MA0429	nickel pincer cofactor biosynthesis protein LarC	-0.0781999	0.389769	0.999259		MA_RS07040	MA1354	acetolactate synthase large subunit	0.326469	6.43061e-05	0.000654227		MA_RS06665	MA1284	hypothetical protein	0.326922	0.000199985	0.00203457		MA_RS24165	MA4631	FAD-binding protein	-0.374151	3.19361e-05	0.000324914		MA_RS10605	MA2038	hypothetical protein	0.798963	9.6764e-05	0.000986506		MA_RS02630	MA0506	hypothetical protein	0.050812	0.79248	0.942202		MA_RS02630	MA0506	hypothetical protein	1.88678	2.3008	2.0978	1.90968	2.04718
MA_RS02255	MA0430	aspartate-semialdehyde dehydrogenase	0.00447426	0.956221	0.999259		MA_RS07575	MA1460	PspA/IM30 family protein	0.366893	6.60084e-05	0.000669884		MA_RS04785	MA0923	30S ribosomal protein S8e	-0.273854	0.000204454	0.0020757		MA_RS26065	NA	IS1 family transposase	0.366484	3.20557e-05	0.000325442		MA_RS07665	MA1477	nucleotide exchange factor GrpE	-0.3666	0.000100681	0.00102429		MA_RS02635	MA0507	pentapeptide repeat-containing protein	-0.259155	0.251392	0.581322		MA_RS02635	MA0507	pentapeptide repeat-containing protein	2.41764	2.87696	2.73402	1.99785	2.24184
MA_RS02260	MA0431	4Fe-4S binding protein	-0.286911	0.054766	0.999259		MA_RS08960	MA1725	phenylacetate--CoA ligase family protein	-0.323262	6.61205e-05	0.000669884		MA_RS19240	MA3693	DNA-directed RNA polymerase subunit E''	-0.424317	0.000205272	0.00207966		MA_RS28440	NA	DUF134 domain-containing protein	-0.842711	3.26986e-05	0.000331277		MA_RS00290	MA0056	TRAM domain-containing protein	-0.696124	0.000101077	0.00102617		MA_RS02640	MA0508	C39 family peptidase	-0.250646	0.0994892	0.349578		MA_RS02640	MA0508	C39 family peptidase	2.18897	2.65436	2.69752	2.23542	2.68907
MA_RS02265	MA0432	hypothetical protein	-0.113674	0.443064	0.999259		MA_RS13310	MA2560	pyridoxamine 5'-phosphate oxidase family protein	0.567052	6.86502e-05	0.000694066		MA_RS28075	NA	hypothetical protein	0.325744	0.000207	0.00209281		MA_RS03300	MA0627	PRC-barrel domain-containing protein	0.780623	3.27711e-05	0.000331322		MA_RS00330	MA0064	ABC transporter permease	0.525066	0.000103077	0.0010443		MA_RS02645	MA0509	beta-propeller fold lactonase family protein	-0.0698734	0.396891	0.716467		MA_RS02645	MA0509	beta-propeller fold lactonase family protein	4.10995	4.10264	4.30946	3.88686	4.36783
MA_RS02270	MA0433	GTP-binding protein	0.0720786	0.375788	0.999259		MA_RS05300	MA1014	CO dehydrogenase/CO-methylating acetyl-CoA synthase complex subunit beta	0.257663	6.92593e-05	0.000697325		MA_RS08395	MA1616	methanol--corrinoid protein co-methyltransferaseMtaB	-0.325104	0.000208482	0.00210342		MA_RS25840	NA	IS1 family transposase	0.362925	3.28491e-05	0.000331422		MA_RS00060	MA0013	protein-glutamate O-methyltransferase CheR	0.580234	0.000104158	0.00105306		MA_RS02650	MA0510	hypothetical protein	-0.00755483	0.961116	0.988672		MA_RS02650	MA0510	hypothetical protein	2.14336	2.38579	2.6379	2.47451	2.722
MA_RS02275	MA0434	hypothetical protein	0.258188	0.457237	0.999259		MA_RS05745	MA1103	DUF106 domain-containing protein	-0.279766	6.97931e-05	0.000701247		MA_RS05070	MA0973	transposase	0.333554	0.000210238	0.00211675		MA_RS19400	MA3723	polyprenyl diphosphate synthase	-0.345098	3.39889e-05	0.000342211		MA_RS23960	MA4591	2-amino-3,7-dideoxy-D-threo-hept-6-ulosonate synthase	-0.347801	0.000104426	0.00105357		MA_RS02660	MA0511	UPF0228 family protein	-0.267574	0.356233	0.680425		MA_RS02660	MA0511	UPF0228 family protein	1.34272	1.22876	1.51976	1.17984	1.10521
MA_RS02285	MA0436	radical SAM protein	0.0114754	0.909298	0.999259		MA_RS21475	MA4117	30S ribosomal protein S19e	-0.311005	7.03541e-05	0.000705427		MA_RS16760	MA3210	transposase	0.33609	0.00021135	0.00211955		MA_RS04145	MA0794	radical SAM protein	0.666733	3.46683e-05	0.000348331		MA_RS17425	MA3338	IS1634 family transposase	0.463502	0.000104715	0.00105431		MA_RS02665	MA0512	YncE family protein	0.0303472	0.817595	0.947783		MA_RS02665	MA0512	YncE family protein	2.31725	2.44319	2.6772	2.15865	2.44576
MA_RS02290	MA0437	IS5-like element ISMac11 family transposase	0.219736	0.0779077	0.999259		MA_RS00805	MA0151	polysaccharide deacetylase family protein	-0.850637	7.17392e-05	0.000717834		MA_RS21495	MA4121	hypothetical protein	0.774475	0.000211389	0.00211955		MA_RS06675	MA1286	right-handed parallel beta-helix repeat-containing protein	0.593838	3.62969e-05	0.000363942		MA_RS19720	MA3787	NADPH-dependent glutamate synthase	-0.299826	0.000111063	0.00111591		MA_RS02670	MA0513	sugar O-acetyltransferase	-0.4399	0.209114	0.530957		MA_RS02670	MA0513	sugar O-acetyltransferase	0.966128	1.08169	0.891038	1.307	0.931424
MA_RS02300	MA0439	2-amino-3,7-dideoxy-D-threo-hept-6-ulosonate synthase	-0.177694	0.0285787	0.999259		MA_RS00580	MA0110	DNA polymerase sliding clamp	-0.265361	7.18904e-05	0.000717871		MA_RS00490	MA0095	transposase	0.340823	0.000212692	0.00212387		MA_RS00550	MA0104	5'/3'-nucleotidase SurE	0.375157	3.64312e-05	0.000364536		MA_RS10405	MA1998	STAS/SEC14 domain-containing protein	-0.664454	0.000112049	0.00112349		MA_RS02680	NA	hypothetical protein	0.223058	0.797665	0.942202		MA_RS02680	NA	hypothetical protein	0.361592	0.23478	0.802264	0.46784	0.883211
MA_RS02305	MA0440	deoxyuridine 5'-triphosphate nucleotidohydrolase	-0.144771	0.241821	0.999259		MA_RS11640	MA2244	phenylacetate--CoA ligase	-0.289499	7.20656e-05	0.000718146		MA_RS12335	MA2378	transposase	0.340806	0.000212507	0.00212387		MA_RS22145	MA4241	4Fe-4S binding protein	0.770583	3.66775e-05	0.000365498		MA_RS02620	MA0504	winged helix-turn-helix domain-containing protein	0.869465	0.000112744	0.00112813		MA_RS02685	MA0515	hypothetical protein	0.174961	0.307095	0.641496		MA_RS02685	MA0515	hypothetical protein	2.76226	2.57553	2.61587	2.33702	2.61754
MA_RS02310	MA0441	DUF2341 domain-containing protein	-0.001658	0.984437	0.999259		MA_RS07380	MA1422	AMP-binding protein	-0.297085	7.25534e-05	0.000721528		MA_RS00565	MA0107	SDR family oxidoreductase	-0.793599	0.00021464	0.00213892		MA_RS24265	MA4652	TIGR00266 family protein	-0.382516	3.66082e-05	0.000365498		MA_RS16370	MA3130	transcriptional regulator	-0.385602	0.00011601	0.00115843		MA_RS02690	MA0516	GyrI-like domain-containing protein	0.197903	0.290087	0.622881		MA_RS02690	MA0516	GyrI-like domain-containing protein	2.75642	2.2838	2.25003	2.22678	2.64471
MA_RS02315	NA	hypothetical protein	-0.605524	0.552546	0.999259		MA_RS07390	MA1424	XRE family transcriptional regulator	-0.315488	7.40896e-05	0.000733804		MA_RS10710	MA2059	carboxymuconolactone decarboxylase family protein	-0.545681	0.000216906	0.00215525		MA_RS25200	MA1438	IS630 family transposase	0.57826	3.67849e-05	0.000365818		MA_RS04555	MA0875	hypothetical protein	1.54158	0.000116572	0.00116166		MA_RS02695	MA0517	hypothetical protein	-0.0220969	0.928462	0.981838		MA_RS02695	MA0517	hypothetical protein	2.58817	2.75589	2.77451	2.59571	2.86768
MA_RS02320	MA0443	hypothetical protein	0.0536552	0.898789	0.999259		MA_RS11380	MA2194	hypothetical protein	0.486913	7.40022e-05	0.000733804		MA_RS20715	MA3971	adenylosuccinate lyase	-0.343686	0.000217165	0.00215525		MA_RS21385	MA4099	DUF356 domain-containing protein	-0.326605	3.78135e-05	0.00037528		MA_RS13375	MA2571	ATP-dependent DNA ligase	-0.26798	0.000118216	0.00117563		MA_RS02700	MA0518	hypothetical protein	0.214818	0.475624	0.772648		MA_RS02700	MA0518	hypothetical protein	1.37782	1.92396	1.94325	1.92021	2.32972
MA_RS02325	MA0444	flavodoxin family protein	-0.098585	0.791429	0.999259		MA_RS14215	MA2716	quinolinate synthase NadA	0.43682	7.56422e-05	0.000747659		MA_RS19220	MA3689	formate--phosphoribosylaminoimidazolecarboxamide ligase family protein	-0.278954	0.000219883	0.00217336		MA_RS20215	MA3876	cell division protein FtsZ	0.290288	3.81995e-05	0.000378338		MA_RS07805	MA1504	F420H2 dehydrogenase subunit FpoL	0.241632	0.000119785	0.0011888		MA_RS02710	MA0519	prepilin peptidase	-0.125849	0.562903	0.831707		MA_RS02710	MA0519	prepilin peptidase	1.77527	1.73835	1.83705	1.71392	1.78055
MA_RS02330	MA0445	flavodoxin family protein	0.311678	0.145728	0.999259		MA_RS08365	MA1610	threonine synthase	-0.288707	7.6633e-05	0.000755916		MA_RS19595	MA3761	transposase	0.337363	0.000219874	0.00217336		MA_RS17310	MA3313	IS1182 family transposase	0.256039	3.98928e-05	0.000394306		MA_RS18785	MA3601	transcriptional regulator	0.63921	0.000120364	0.00119212		MA_RS02715	MA0520	cobalt-precorrin-7 (C(5))-methyltransferase	0.096362	0.521874	0.809013		MA_RS02715	MA0520	cobalt-precorrin-7 (C(5))-methyltransferase	3.31432	2.95257	3.24597	2.83876	3.36481
MA_RS02340	MA0447	ABC transporter permease	-0.0490394	0.633068	0.999259		MA_RS23600	MA4525	carbon-nitrogen hydrolase	-0.385249	7.75707e-05	0.000763616		MA_RS29135	MA4588	DUF2341 domain-containing protein	-0.286119	0.00022486	0.00221804		MA_RS01000	MA0185	MFS transporter	0.390513	4.04071e-05	0.000398579		MA_RS17045	MA3267	PfkB family carbohydrate kinase	0.903224	0.000121934	0.00120521		MA_RS02720	MA0521	cobalt-precorrin-5B (C(1))-methyltransferase	0.124307	0.245093	0.573849		MA_RS02720	MA0521	cobalt-precorrin-5B (C(1))-methyltransferase	3.67265	3.72758	3.66261	3.42967	3.72602
MA_RS02345	MA0448	hypothetical protein	0.00380551	0.991639	0.999259		MA_RS08025	MA1545	ABC transporter permease	-1.21479	8.00554e-05	0.000784898		MA_RS16295	MA3115	transposase	0.33447	0.00022838	0.00224821		MA_RS20650	MA3958	COG1361 S-layer family protein	0.573871	4.18505e-05	0.000411149		MA_RS17945	MA3438	AzlD domain-containing protein	0.389267	0.000122763	0.00121095		MA_RS02725	MA0522	DNA mismatch repair endonuclease MutL	0.0035986	0.964392	0.988981		MA_RS02725	MA0522	DNA mismatch repair endonuclease MutL	3.74842	3.83963	3.89476	3.60998	3.79649
MA_RS02350	MA0449	peptide-methionine (R)-S-oxide reductase MsrB	0.586381	0.036865	0.999259		MA_RS18840	MA3613	methylcobamide:CoM methyltransferase MtaA	0.667755	7.99572e-05	0.000784898		MA_RS27535	NA	hypothetical protein	0.958661	0.000229136	0.00225109		MA_RS14690	MA2804	hypothetical protein	0.912804	4.22359e-05	0.000414099		MA_RS06115	MA1175	glycosyltransferase	0.798892	0.000124146	0.00122211		MA_RS02730	MA0523	DNA mismatch repair protein MutS	0.147816	0.0473489	0.225619		MA_RS02730	MA0523	DNA mismatch repair protein MutS	3.77797	3.81823	3.90112	3.55621	3.79456
MA_RS02360	MA0451	HAD family phosphatase	-0.0853558	0.47504	0.999259		MA_RS05335	MA1020	mechanosensitive ion channel	0.587229	8.27814e-05	0.000808919		MA_RS21575	MA4135	transposase	0.33405	0.000236329	0.00231707		MA_RS09925	MA1904	PKD domain-containing protein	0.322878	4.32132e-05	0.000422828		MA_RS10295	MA1976	DUF523 domain-containing protein	0.553832	0.000128255	0.00126		MA_RS02745	MA0525	CDP-alcohol phosphatidyltransferase family protein	0.170618	0.348991	0.675884		MA_RS02745	MA0525	CDP-alcohol phosphatidyltransferase family protein	3.02073	3.06255	2.87629	2.93775	3.28407
MA_RS02365	MA0452	glycosyltransferase	-0.0564435	0.687648	0.999259		MA_RS15530	MA2963	4Fe-4S binding protein	0.629824	8.28381e-05	0.000808919		MA_RS23965	MA4592	3-dehydroquinate synthase II	-0.378058	0.000236814	0.00231715		MA_RS04785	MA0923	30S ribosomal protein S8e	-0.302674	4.34095e-05	0.000423896		MA_RS16715	MA3200	DUF1699 family protein	0.531891	0.000129091	0.00126566		MA_RS02750	MA0526	(Fe-S)-binding protein	0.126432	0.292919	0.626966		MA_RS02750	MA0526	(Fe-S)-binding protein	3.18179	3.44913	3.22889	3.2268	3.44563
MA_RS02370	MA0453	glycosyltransferase	-0.0971495	0.52579	0.999259		MA_RS01730	MA0326	NAD(P)H-dependent oxidoreductase	0.450418	8.47769e-05	0.000826192		MA_RS18260	MA3493	transposase	0.334607	0.000237986	0.00232395		MA_RS02250	MA0429	nickel pincer cofactor biosynthesis protein LarC	-0.376323	4.3644e-05	0.000425332		MA_RS14935	MA2846	AI-2E family transporter	0.428984	0.000129354	0.00126569		MA_RS02760	MA0527	B12-binding domain-containing protein	-0.141327	0.0541713	0.242386		MA_RS02760	MA0527	B12-binding domain-containing protein	10.9459	11.0752	10.9718	10.8024	11.0701
MA_RS02375	MA0454	PHP domain-containing protein	0.184427	0.410496	0.999259		MA_RS05965	MA1145	peptidoglycan-binding protein	0.502283	8.68055e-05	0.00084427		MA_RS09905	MA1900	transposase	0.337515	0.00023928	0.00232724		MA_RS23745	MA4555	type III ribulose-bisphosphate carboxylase	-0.32397	4.45904e-05	0.000433686		MA_RS03470	MA0660	RnfABCDGE type electron transport complex subunit D	-0.302364	0.000131004	0.0012767		MA_RS02765	MA0528	[trimethylamine--corrinoid protein] Co-methyltransferase	-0.149398	0.0409717	0.202496		MA_RS02765	MA0528	[trimethylamine--corrinoid protein] Co-methyltransferase	11.0449	11.2237	11.1148	10.9182	11.1907
MA_RS02380	MA0455	methanol--corrinoid protein co-methyltransferaseMtaB	0.160237	0.0843122	0.999259		MA_RS13375	MA2571	ATP-dependent DNA ligase	-0.273047	9.0004e-05	0.000873632		MA_RS10180	MA1953	winged helix-turn-helix domain-containing protein	0.381232	0.000238869	0.00232724		MA_RS03535	MA0673	class I SAM-dependent methyltransferase	-0.386224	5.1635e-05	0.000500201		MA_RS06135	MA1179	glycosyltransferase family 4 protein	0.506513	0.000130991	0.0012767		MA_RS02775	MA0529	B12-binding domain-containing protein	-0.15576	0.0438656	0.21396		MA_RS02775	MA0529	B12-binding domain-containing protein	10.8799	11.1016	11.0207	10.7883	11.1007
MA_RS02385	MA0456	methanol--corrinoid protein MtaC	0.0146774	0.930527	0.999259		MA_RS09785	MA1876	hypothetical protein	-1.33848	9.2148e-05	0.000891373		MA_RS13410	MA2577	transposase	0.336683	0.000241972	0.00234872		MA_RS18840	MA3613	methylcobamide:CoM methyltransferase MtaA	0.689086	5.49675e-05	0.000531425		MA_RS14700	MA2806	hypothetical protein	1.18085	0.000133747	0.00130082		MA_RS02780	MA0530	EamA family transporter	-0.0298366	0.650524	0.883905		MA_RS02780	MA0530	EamA family transporter	9.19172	9.26558	9.18899	9.10578	9.3573
MA_RS02395	MA0458	hypothetical protein	1.10806	0.324047	0.999259		MA_RS18735	MA3591	TIGR00296 family protein	0.37123	9.21984e-05	0.000891373		MA_RS09885	MA1896	transposase	0.338174	0.000243096	0.00235493		MA_RS23020	MA4403	minichromosome maintenance protein MCM	-0.781071	5.60231e-05	0.000540556		MA_RS11950	MA2301	leucine-rich repeat domain-containing protein	0.594392	0.000134269	0.00130329		MA_RS02785	MA0531	hypothetical protein	-0.0121003	0.843641	0.957879		MA_RS02785	MA0531	hypothetical protein	9.82299	9.95858	9.91019	9.64883	9.97468
MA_RS02400	MA0459	winged helix-turn-helix domain-containing protein	0.165141	0.144634	0.999259		MA_RS16640	MA3186	hypothetical protein	-0.91714	9.23977e-05	0.000891528		MA_RS13720	MA2634	transposase	0.339123	0.000244178	0.00236071		MA_RS19065	MA3657	CapA family protein	0.825999	5.65702e-05	0.000544754		MA_RS15775	MA3013	deoxyhypusine synthase	-0.291986	0.000137405	0.00133108		MA_RS02790	MA0532	[dimethylamine--corrinoid protein] Co-methyltransferase	0.0333671	0.61206	0.861446		MA_RS02790	MA0532	[dimethylamine--corrinoid protein] Co-methyltransferase	9.73273	9.82876	9.69931	9.64088	9.84874
MA_RS02405	MA0460	DUF1724 domain-containing protein	0.168548	0.278837	0.999259		MA_RS00060	MA0013	protein-glutamate O-methyltransferase CheR	0.579316	9.64211e-05	0.000928506		MA_RS23530	MA4511	glutamine-hydrolyzing GMP synthase	-0.458216	0.000247092	0.00238415		MA_RS00400	MA0077	alpha/beta hydrolase	-0.296922	5.68759e-05	0.000546615		MA_RS29210	NA	hypothetical protein	1.69637	0.000142213	0.00137491		MA_RS02800	MA0533	PepSY domain-containing protein	0.309039	0.0453856	0.219394		MA_RS02800	MA0533	PepSY domain-containing protein	2.99527	2.84231	3.17747	2.84868	3.04818
MA_RS02410	MA0461	SWIM zinc finger domain-containing protein	0.00521208	0.973758	0.999259		MA_RS12925	MA2486	ABC transporter substrate-binding protein	-0.784297	9.82281e-05	0.000944038		MA_RS14295	MA2732	PAS domain-containing protein	0.397394	0.000248989	0.00239769		MA_RS07705	MA1484	digeranylgeranylglycerophospholipid reductase	-0.331857	5.76509e-05	0.000551882		MA_RS14235	MA2720	cysteine synthase A	-0.265298	0.00014458	0.00139503		MA_RS02805	MA0534	lysine--tRNA ligase	-0.0314186	0.672149	0.892209		MA_RS02805	MA0534	lysine--tRNA ligase	4.73447	4.65792	4.56576	4.3418	4.55965
MA_RS02415	MA0462	DNA-deoxyinosine glycosylase	-0.363279	0.223963	0.999259		MA_RS03035	MA0578	porphobilinogen synthase	-0.3594	9.91414e-05	0.000950937		MA_RS13200	MA2538	transposase	0.333048	0.000251295	0.00241512		MA_RS18800	MA3604	M14 family metallopeptidase	0.494932	5.75667e-05	0.000551882		MA_RS15670	MA2988	N-(5'-phosphoribosyl)anthranilate isomerase	0.393086	0.000145075	0.00139703		MA_RS02810	MA0535	class I SAM-dependent methyltransferase	0.0964135	0.354776	0.679264		MA_RS02810	MA0535	class I SAM-dependent methyltransferase	3.74171	3.98428	4.1065	3.74532	3.98577
MA_RS02420	MA0463	4Fe-4S binding protein	0.140599	0.450957	0.999259		MA_RS12185	MA2351	Ppx/GppA family phosphatase	0.984956	0.000100703	0.00096212		MA_RS24250	MA4649	CBS domain-containing protein	-0.306807	0.000261283	0.00250615		MA_RS18195	MA3481	PAS domain-containing protein	0.682666	6.25427e-05	0.000597535		MA_RS00935	MA0172	tryptophan--tRNA ligase	-0.326272	0.000147642	0.00141614		MA_RS02815	MA0536	pro-sigmaK processing inhibitor BofA family protein	-0.0602984	0.654322	0.885909		MA_RS02815	MA0536	pro-sigmaK processing inhibitor BofA family protein	4.26012	4.42649	4.2269	3.92285	4.21925
MA_RS02425	MA0464	SWIM zinc finger domain-containing protein	-0.231492	0.0580123	0.999259		MA_RS21660	MA4151	radical SAM protein	-0.302651	0.00010069	0.00096212		MA_RS00215	MA0042	peptide chain release factor aRF-1	-0.333118	0.000263404	0.00252152		MA_RS00060	MA0013	protein-glutamate O-methyltransferase CheR	0.600664	6.43118e-05	0.000613232		MA_RS28650	NA	hypothetical protein	1.81984	0.000148006	0.00141684		MA_RS02820	MA0537	nucleoside 2-deoxyribosyltransferase	-0.308532	0.402801	0.721216		MA_RS02820	MA0537	nucleoside 2-deoxyribosyltransferase	1.05809	1.26701	1.40185	1.32696	1.52622
MA_RS02430	MA0465	FAD-dependent oxidoreductase	-0.166858	0.420873	0.999259		MA_RS07085	MA1364	tetratricopeptide repeat protein	0.362251	0.000102847	0.000980674		MA_RS00855	MA0160	radical SAM protein	0.462003	0.000270156	0.00258108		MA_RS11540	MA2225	hypothetical protein	0.87292	6.7324e-05	0.000640698		MA_RS23780	MA4561	GAF domain-containing protein	0.482314	0.000148941	0.00142299		MA_RS02825	MA0538	DUF3656 domain-containing protein	0.0283514	0.761613	0.928434		MA_RS02825	MA0538	DUF3656 domain-containing protein	2.42198	2.65586	2.71747	2.45021	2.69968
MA_RS02440	MA0467	metallophosphoesterase	-0.0403362	0.833795	0.999259		MA_RS00300	MA0058	TRAM domain-containing protein	-0.42851	0.000103465	0.000984643		MA_RS07440	NA	hypothetical protein	0.674027	0.000273191	0.00260193		MA_RS00260	MA0051	asparagine synthetase B	0.632042	6.76495e-05	0.000642538		MA_RS08895	MA1713	MoaD/ThiS family protein	0.815345	0.000149718	0.0014276		MA_RS02830	MA0539	hypothetical protein	0.631828	0.00439817	0.0396605		MA_RS02830	MA0539	hypothetical protein	3.13447	3.31695	3.58995	3.32588	3.13039
MA_RS02445	MA0468	hypothetical protein	0.288802	0.408477	0.999259		MA_RS22280	MA4267	multiprotein bridging factor aMBF1	-0.376512	0.000105953	0.00100635		MA_RS12965	MA2493	TetR/AcrR family transcriptional regulator	0.762543	0.000273409	0.00260193		MA_RS19445	MA3732	F420H2 dehydrogenase subunit FpoF	0.231875	6.7907e-05	0.000643727		MA_RS18390	MA3519	bifunctional methylenetetrahydrofolate dehydrogenase/methenyltetrahydrofolate cyclohydrolase	0.278835	0.000152196	0.0014484		MA_RS02835	MA0540	nucleotide pyrophosphohydrolase	0.124878	0.556953	0.830792		MA_RS02835	MA0540	nucleotide pyrophosphohydrolase	3.18782	3.44003	3.77839	3.3202	3.54432
MA_RS02450	NA	hypothetical protein	0.28142	0.511688	0.999259		MA_RS03590	MA0684	rubrerythrin	-0.640024	0.000106344	0.00100809		MA_RS10925	MA2104	transposase	0.330634	0.000277454	0.00263527		MA_RS08915	MA1717	right-handed parallel beta-helix repeat-containing protein	0.682554	6.81732e-05	0.000644993		MA_RS17430	MA3339	hypothetical protein	0.901534	0.000157311	0.00149124		MA_RS02840	MA0541	imidazole glycerol phosphate synthase subunit HisF	-0.0624727	0.554647	0.829922		MA_RS02840	MA0541	imidazole glycerol phosphate synthase subunit HisF	4.15531	4.56087	4.46392	4.2869	4.42097
MA_RS02455	MA0469	hypothetical protein	0.297604	0.0977323	0.999259		MA_RS24090	MA4616	TatD family hydrolase	2.47233	0.00010678	0.00101025		MA_RS15330	MA2928	transposase	0.334468	0.000278536	0.00264039		MA_RS16930	MA3245	hypothetical protein	0.989705	6.96805e-05	0.000657973		MA_RS06365	MA1224	hypothetical protein	-0.42544	0.000166622	0.00157643		MA_RS02845	MA0542	bifunctional nuclease family protein	0.00818862	0.968526	0.989087		MA_RS02845	MA0542	bifunctional nuclease family protein	2.51923	2.47431	2.80396	2.18285	2.31338
MA_RS02465	MA0471	hypothetical protein	0.32699	0.364231	0.999259		MA_RS06280	MA1207	Fe-only nitrogenase accessory protein AnfO	-0.920014	0.000109126	0.00103045		MA_RS00135	MA0027	transposase	0.332804	0.000292829	0.0027651		MA_RS02540	MA0487	PGF-CTERM sorting domain-containing protein	0.377299	7.01647e-05	0.000660198		MA_RS04750	MA0916	slipin family protein	0.265432	0.000170194	0.0016071		MA_RS02850	MA0543	protein-L-isoaspartate O-methyltransferase	0.513341	0.00323107	0.0305695		MA_RS02850	MA0543	protein-L-isoaspartate O-methyltransferase	2.14257	2.25168	2.54676	1.98364	2.08814
MA_RS02470	MA0472	IS1182-like element ISMac1 family transposase	0.119004	0.0704368	0.999259		MA_RS15770	MA3012	arginine decarboxylase, pyruvoyl-dependent	-0.358186	0.00011616	0.00109262		MA_RS10295	MA1976	DUF523 domain-containing protein	0.517823	0.000292394	0.0027651		MA_RS23690	MA4544	3-phosphoshikimate 1-carboxyvinyltransferase	-0.416593	7.01876e-05	0.000660198		MA_RS08275	MA1593	protease inhibitor I42 family protein	-0.566476	0.000175445	0.0016504		MA_RS02855	MA0544	protein-L-isoaspartate O-methyltransferase	0.127536	0.395179	0.715602		MA_RS02855	MA0544	protein-L-isoaspartate O-methyltransferase	2.3284	2.60313	2.64396	2.58225	2.56858
MA_RS02480	MA0474	hypothetical protein	-0.267887	0.350236	0.999259		MA_RS27675	NA	IS1 family transposase	-5.53911	0.000120622	0.0011324		MA_RS10820	MA2083	transposase	0.329531	0.000301889	0.00284513		MA_RS04775	MA0921	DUF169 domain-containing protein	-0.465475	7.12495e-05	0.000668893		MA_RS16475	MA3150	prephenate dehydratase	0.4777	0.000175459	0.0016504		MA_RS02860	MA0545	hypothetical protein	0.587504	0.000537992	0.00693967		MA_RS02860	MA0545	hypothetical protein	2.43061	2.68868	2.7845	2.63409	2.6087
MA_RS02485	MA0475	hypothetical protein	0.0890614	0.717606	0.999259		MA_RS19560	MA3754	oligosaccharyl transferase, archaeosortase A system-associated	-0.255505	0.000123918	0.00116111		MA_RS01530	MA0288	transposase	0.332734	0.000305646	0.0028674		MA_RS18725	MA3589	Hsp20/alpha crystallin family protein	-1.41289	7.14375e-05	0.000669365		MA_RS06155	MA1183	glycosyltransferase	0.754373	0.000176194	0.00165412		MA_RS02870	MA0546	hypothetical protein	-0.364934	0.558973	0.831013		MA_RS02870	MA0546	hypothetical protein	0.240753	0.912504	0.438807	0.26385	0.870485
MA_RS02490	MA0476	hypothetical protein	0.679742	0.083243	0.999259		MA_RS19485	MA3739	cytochrome c family protein	0.302769	0.000136808	0.00127942		MA_RS20200	MA3873	archaeal proteasome endopeptidase complex subunit beta	-0.232971	0.000305482	0.0028674		MA_RS24085	MA4615	2-isopropylmalate synthase	0.286694	7.58513e-05	0.000709355		MA_RS02375	MA0454	PHP domain-containing protein	0.819022	0.000178241	0.0016701		MA_RS02875	MA0547	winged helix-turn-helix domain-containing protein/riboflavin kinase	0.340385	5.08375e-05	0.000981043		MA_RS02875	MA0547	winged helix-turn-helix domain-containing protein/riboflavin kinase	4.13521	4.3672	4.35177	4.04722	4.26238
MA_RS02495	MA0477	PRC-barrel domain-containing protein	-0.216074	0.488205	0.999259		MA_RS03515	MA0669	replication factor C small subunit	0.280225	0.000139637	0.00130337		MA_RS29025	MA3930	hypothetical protein	0.547018	0.000306021	0.0028674		MA_RS23350	MA4474	4-hydroxy-tetrahydrodipicolinate reductase	0.278446	7.70579e-05	0.000719256		MA_RS13925	MA2670	IS1634 family transposase	0.450809	0.000180106	0.00168433		MA_RS02880	MA0548	3,4-dihydroxy-2-butanone-4-phosphate synthase	0.544747	2.08488e-08	8.37915e-07		MA_RS02880	MA0548	3,4-dihydroxy-2-butanone-4-phosphate synthase	4.12211	4.42629	4.34647	4.11919	4.34667
MA_RS02500	MA0479	SDR family oxidoreductase	-0.130419	0.436345	0.999259		MA_RS04325	MA0830	hypothetical protein	-0.269373	0.000140078	0.00130498		MA_RS18310	MA3502	IS1634 family transposase	0.343877	0.000310783	0.00290642		MA_RS24730	MA3101	PGF-pre-PGF domain-containing protein	0.565743	7.78412e-05	0.000725176		MA_RS00855	MA0160	radical SAM protein	0.480918	0.000181087	0.00168702		MA_RS02885	MA0549	cation diffusion facilitator family transporter	-0.293874	0.326378	0.659996		MA_RS02885	MA0549	cation diffusion facilitator family transporter	1.0886	1.1757	1.0939	0.904268	0.87254
MA_RS02505	MA0480	hypothetical protein	-0.241892	0.397037	0.999259		MA_RS02310	MA0441	DUF2341 domain-containing protein	-0.324504	0.000145257	0.00135064		MA_RS08310	MA1599	protease inhibitor I42 family protein	-1.377	0.000320931	0.00299556		MA_RS23065	MA4413	thermosome subunit	-0.374856	7.80715e-05	0.00072593		MA_RS01825	MA0345	DUF2149 domain-containing protein	0.873362	0.000180783	0.00168702		MA_RS02890	MA0550	chorismate synthase	0.0405508	0.697077	0.90419		MA_RS02890	MA0550	chorismate synthase	3.71157	3.65042	3.83407	3.42828	3.56648
MA_RS02510	MA0481	hypothetical protein	-0.168053	0.519491	0.999259		MA_RS00170	MA0033	pyruvate synthase subunit PorD	-0.321636	0.000145843	0.0013535		MA_RS09795	MA1878	PAS domain-containing protein	-0.357016	0.000324494	0.00302302		MA_RS09785	MA1876	hypothetical protein	-1.35914	7.95423e-05	0.000737769		MA_RS00395	NA	preprotein translocase subunit Sec61beta	-0.343975	0.000181543	0.00168803		MA_RS02905	MA0552	PAS domain S-box protein	0.0693197	0.642095	0.878837		MA_RS02905	MA0552	PAS domain S-box protein	1.28852	1.10245	1.08919	0.86894	1.18897
MA_RS02520	NA	hypothetical protein	0.270906	0.649632	0.999259		MA_RS08585	MA1656	hemolysin family protein	-0.331834	0.000148619	0.00137663		MA_RS09445	MA1814	transposase	0.328376	0.000327371	0.00304399		MA_RS17115	MA3280	hypothetical protein	-0.402055	7.96481e-05	0.000737769		MA_RS20715	MA3971	adenylosuccinate lyase	-0.348629	0.000184064	0.00170821		MA_RS02915	MA0554	hypothetical protein	-0.0520986	0.725604	0.916268		MA_RS02915	MA0554	hypothetical protein	2.98832	2.97662	3.36265	2.75142	2.95159
MA_RS02525	MA0484	hypothetical protein	0.156446	0.117852	0.999259		MA_RS07705	MA1484	digeranylgeranylglycerophospholipid reductase	-0.311578	0.000150685	0.00139312		MA_RS00890	NA	DUF2892 domain-containing protein	0.971853	0.000328124	0.00304517		MA_RS15275	MA2916	PKD domain-containing protein	0.342906	8.3662e-05	0.000773476		MA_RS00615	MA0118	histidinol-phosphate transaminase	-0.305268	0.000185336	0.00171675		MA_RS02920	MA0555	hypothetical protein	-0.0630278	0.569746	0.8358		MA_RS02920	MA0555	hypothetical protein	3.40438	3.55409	3.61964	3.41586	3.3415
MA_RS02530	MA0485	N-6 DNA methylase	0.0801772	0.905855	0.999259		MA_RS19530	MA3748	isocitrate/isopropylmalate dehydrogenase family protein	-0.469433	0.000154698	0.0014248		MA_RS20150	MA3863	AAA family ATPase	0.245408	0.000330789	0.00306406		MA_RS03310	MA0629	ArsR family transcriptional regulator	-0.654643	8.60971e-05	0.000794479		MA_RS15355	MA2933	alpha/beta fold hydrolase	-0.371849	0.000186084	0.00172039		MA_RS02925	MA0556	DUF3160 domain-containing protein	0.156459	0.173246	0.484192		MA_RS02925	MA0556	DUF3160 domain-containing protein	1.96204	1.94357	1.95216	1.73485	1.91237
MA_RS02535	MA0486	4,5-DOPA dioxygenase extradiol	0.211513	0.332721	0.999259		MA_RS20215	MA3876	cell division protein FtsZ	0.266238	0.000154582	0.0014248		MA_RS17910	MA3432	DHH family phosphoesterase	-0.33026	0.000339014	0.00313427		MA_RS12610	MA2429	hypothetical protein	0.529295	8.82235e-05	0.000812559		MA_RS22140	MA4240	DUF169 domain-containing protein	-0.3992	0.00018906	0.00174459		MA_RS02930	MA0557	DUF3160 domain-containing protein	0.106066	0.432231	0.739926		MA_RS02930	MA0557	DUF3160 domain-containing protein	1.10701	1.05089	1.41318	1.12304	1.38121
MA_RS02540	MA0487	PGF-CTERM sorting domain-containing protein	-0.111418	0.248444	0.999259		MA_RS12965	MA2493	TetR/AcrR family transcriptional regulator	0.795086	0.000158271	0.00145496		MA_RS23820	MA4569	cation:proton antiporter	0.242608	0.000342742	0.00316272		MA_RS24820	MA3842	PKD domain-containing protein	-0.461472	9.05963e-05	0.000832835		MA_RS15365	MA2934	TIGR00153 family protein	-0.255977	0.000190822	0.00175752		MA_RS02935	MA0558	DUF3160 domain-containing protein	0.136405	0.257194	0.588859		MA_RS02935	MA0558	DUF3160 domain-containing protein	0.805519	1.35072	1.2162	1.08985	1.15595
MA_RS02555	MA0490	PocR ligand-binding domain-containing protein	-0.0316821	0.749876	0.999259		MA_RS11940	MA2299	Ig-like domain-containing protein	0.401269	0.000159119	0.00146		MA_RS02420	MA0463	4Fe-4S binding protein	-0.67971	0.000353237	0.00324508		MA_RS08730	MA1684	aspartate--tRNA(Asn) ligase	-0.234682	9.54596e-05	0.000875887		MA_RS17060	MA3269	peptidyl-tRNA hydrolase Pth2	-0.502866	0.000196069	0.00180243		MA_RS02940	MA0559	hypothetical protein	-0.0920541	0.764595	0.930953		MA_RS02940	MA0559	hypothetical protein	1.77609	1.69551	1.40418	1.72236	1.92706
MA_RS02560	MA0491	cation:dicarboxylase symporter family transporter	0.0245233	0.924797	0.999259		MA_RS25090	MA0957	DNRLRE domain-containing protein	0.345126	0.00016	0.00146531		MA_RS14180	MA2710	hypothetical protein	0.477364	0.000353669	0.00324508		MA_RS15785	MA3015	winged helix-turn-helix transcriptional regulator	-0.295177	9.81813e-05	0.000899163		MA_RS23845	MA4573	Hsp20/alpha crystallin family protein	-0.331815	0.00020019	0.00183684		MA_RS02945	MA0560	DUF3160 domain-containing protein	-0.189099	0.10877	0.368992		MA_RS02945	MA0560	DUF3160 domain-containing protein	2.64018	2.36569	2.29149	1.92496	2.02582
MA_RS02565	MA0492	hypothetical protein	0.107373	0.535121	0.999259		MA_RS11790	MA2272	ABC transporter permease	-0.33477	0.00016127	0.00147416		MA_RS17045	MA3267	PfkB family carbohydrate kinase	0.822195	0.000356283	0.00326291		MA_RS01730	MA0326	NAD(P)H-dependent oxidoreductase	0.450375	9.91029e-05	0.000903693		MA_RS06120	MA1176	ABC transporter permease	0.496481	0.000200638	0.00183748		MA_RS02950	MA0561	DUF3160 domain-containing protein	-0.033172	0.831714	0.953696		MA_RS02950	MA0561	DUF3160 domain-containing protein	1.41281	1.52467	1.52345	1.29874	1.59757
MA_RS02570	MA0493	YggS family pyridoxal phosphate-dependent enzyme	0.119495	0.409484	0.999259		MA_RS21670	MA4153	V-type ATP synthase subunit I	-0.25881	0.000165754	0.00151231		MA_RS19720	MA3787	NADPH-dependent glutamate synthase	-0.275557	0.000366955	0.00335433		MA_RS06780	MA1308	metal-dependent hydrolase	-0.550316	9.92709e-05	0.000903693		MA_RS22050	MA4222	right-handed parallel beta-helix repeat-containing protein	0.614978	0.000201799	0.00184464		MA_RS02955	MA0562	hypothetical protein	0.301655	0.31126	0.645946		MA_RS02955	MA0562	hypothetical protein	0.909793	1.48271	1.30624	1.68217	1.37868
MA_RS02575	MA0494	hypothetical protein	0.171306	0.616098	0.999259		MA_RS05085	MA0976	coenzyme F420-reducing hydrogenase, FrhD protein	0.664827	0.000167392	0.00152439		MA_RS04650	MA0893	KH domain-containing protein	-0.389095	0.000368567	0.00336274		MA_RS16955	MA3250	cobyric acid synthase	-0.402367	9.97752e-05	0.000903693		MA_RS21090	MA4040	helix-turn-helix domain-containing protein	0.268514	0.00020226	0.00184538		MA_RS02960	MA0563	outer membrane lipoprotein-sorting protein	-0.0832002	0.682731	0.898369		MA_RS02960	MA0563	outer membrane lipoprotein-sorting protein	1.50479	1.51043	1.62522	1.21608	1.6151
MA_RS02590	MA0497	carboxypeptidase regulatory-like domain-containing protein	-0.034748	0.789415	0.999259		MA_RS03525	MA0671	4Fe-4S binding protein	-0.33402	0.000171282	0.00155413		MA_RS21365	MA4094	universal stress protein	-0.438553	0.000374238	0.00340171		MA_RS20255	MA3884	cell division protein SepF	0.455006	9.95592e-05	0.000903693		MA_RS00555	MA0105	GTP 3',8-cyclase MoaA	-0.289044	0.000203049	0.00184912		MA_RS02965	MA0564	C39 family peptidase	-0.338039	0.159197	0.459997		MA_RS02965	MA0564	C39 family peptidase	1.02761	1.30135	1.22729	1.16656	1.17913
MA_RS02595	MA0499	GyrI-like domain-containing protein	0.150304	0.444166	0.999259		MA_RS05615	MA1076	30S ribosomal protein S19	-0.314385	0.000171297	0.00155413		MA_RS23980	MA4595	prephenate dehydrogenase	0.305373	0.000373938	0.00340171		MA_RS21720	MA4163	hypothetical protein	-0.428753	9.97909e-05	0.000903693		MA_RS08035	MA1547	ABC transporter permease	0.630159	0.000203574	0.00185043		MA_RS02970	MA0565	hypothetical protein	-0.221695	0.487193	0.781405		MA_RS02970	MA0565	hypothetical protein	1.1059	1.24952	0.841437	1.11361	1.29936
MA_RS02610	MA0502	hypothetical protein	0.352336	0.139621	0.999259		MA_RS16975	MA3254	tetratricopeptide repeat protein	-0.371008	0.000171984	0.00155746		MA_RS16485	MA3152	carboxymuconolactone decarboxylase family protein	-0.884151	0.000378421	0.00343332		MA_RS24535	MA2017	PGF-pre-PGF domain-containing protein	0.564384	9.92345e-05	0.000903693		MA_RS06445	MA1241	formylmethanofuran dehydrogenase subunit B	-0.724847	0.000206648	0.00187487		MA_RS02975	MA0566	hypothetical protein	0.338349	0.127019	0.402329		MA_RS02975	MA0566	hypothetical protein	1.48537	1.4251	1.88872	1.38237	1.52788
MA_RS02620	MA0504	winged helix-turn-helix domain-containing protein	-0.0318689	0.890864	0.999259		MA_RS16170	MA3091	hypothetical protein	0.530762	0.000176111	0.00159188		MA_RS15160	MA2890	PAS domain S-box protein	0.352556	0.000383526	0.00347316		MA_RS11365	MA2191	flavodoxin family protein	0.464043	0.000100671	0.000909973		MA_RS20310	MA3891	hypothetical protein	0.240429	0.00021275	0.00192664		MA_RS02980	MA0567	hypothetical protein	-0.243408	0.426685	0.73639		MA_RS02980	MA0567	hypothetical protein	0.998718	1.77304	1.80358	1.45362	1.25773
MA_RS02625	MA0505	DUF6345 domain-containing protein	-0.0543766	0.84198	0.999259		MA_RS00550	MA0104	5'/3'-nucleotidase SurE	0.3367	0.000189009	0.00170529		MA_RS26895	NA	hypothetical protein	0.97581	0.000385186	0.00348171		MA_RS29210	NA	hypothetical protein	1.74089	0.000101954	0.000919854		MA_RS20875	NA	hypothetical protein	0.43728	0.000216583	0.00195605		MA_RS02990	MA0569	hypothetical protein	0.23343	0.689192	0.899972		MA_RS02990	MA0569	hypothetical protein	0.92112	0.60991	0.436116	0.573003	0.841943
MA_RS02630	MA0506	hypothetical protein	-0.0894994	0.635745	0.999259		MA_RS06545	MA1262	DNA-directed RNA polymerase subunit A''	-0.316492	0.000191914	0.0017283		MA_RS15655	MA2985	hypothetical protein	-0.404906	0.000387511	0.00349622		MA_RS19255	MA3696	30S ribosomal protein S27ae	-0.356973	0.000106836	0.000962122		MA_RS25790	NA	IS1 family transposase	0.317452	0.000216803	0.00195605		MA_RS03000	MA0571	hypothetical protein	-0.505441	0.279282	0.61233		MA_RS03000	MA0571	hypothetical protein	1.00606	0.337213	1.31677	0.649445	0.661414
MA_RS02635	MA0507	pentapeptide repeat-containing protein	-0.310311	0.153906	0.999259		MA_RS00075	MA0016	response regulator	-2.18614	0.000195833	0.00176033		MA_RS00645	MA0123	hypothetical protein	-0.317522	0.00039634	0.00356267		MA_RS07805	MA1504	F420H2 dehydrogenase subunit FpoL	0.24326	0.000108512	0.000975402		MA_RS00550	MA0104	5'/3'-nucleotidase SurE	0.334883	0.000218441	0.00196718		MA_RS03005	MA0572	hypothetical protein	-0.55214	0.0516704	0.236931		MA_RS03005	MA0572	hypothetical protein	1.3948	2.18784	1.73566	1.67802	1.78287
MA_RS02640	MA0508	C39 family peptidase	0.151435	0.336978	0.999259		MA_RS07360	MA1418	energy-coupling factor ABC transporter ATP-binding protein	-0.399083	0.000199107	0.00178316		MA_RS19250	MA3695	30S ribosomal protein S24e	-0.198466	0.000396226	0.00356267		MA_RS02595	MA0499	GyrI-like domain-containing protein	-0.804365	0.000111348	0.000999055		MA_RS02595	MA0499	GyrI-like domain-containing protein	-0.758035	0.000219694	0.00197341		MA_RS03010	MA0573	heme b synthase	-0.0594929	0.417783	0.730295		MA_RS03010	MA0573	heme b synthase	5.00733	5.14168	5.05042	4.93347	5.00218
MA_RS02645	MA0509	beta-propeller fold lactonase family protein	0.0687039	0.413096	0.999259		MA_RS21310	MA4084	CBS domain-containing protein	0.56544	0.000198839	0.00178316		MA_RS10775	MA2074	IS1634-like element ISMac12 family transposase	0.366426	0.000401007	0.00358844		MA_RS01525	MA0287	TrmB family transcriptional regulator	-0.613768	0.000112428	0.00100632		MA_RS05305	MA1015	CO dehydrogenase/acetyl-CoA synthase complex subunit epsilon	0.303555	0.000219944	0.00197341		MA_RS03015	MA0574	siroheme decarboxylase subunit alpha	-0.0101111	0.922163	0.979731		MA_RS03015	MA0574	siroheme decarboxylase subunit alpha	4.24586	4.58613	4.77682	4.25651	4.50034
MA_RS02650	MA0510	hypothetical protein	0.288646	0.0709005	0.999259		MA_RS20725	MA3972	methylamine methyltransferase corrinoid protein reductive activase	0.392611	0.000202513	0.00181033		MA_RS11540	MA2225	hypothetical protein	0.780218	0.000400836	0.00358844		MA_RS25630	NA	transposase	0.507459	0.000112572	0.00100632		MA_RS12040	MA2320	rhodanese-like domain-containing protein	0.429586	0.000222956	0.00199675		MA_RS03020	MA0575	siroheme decarboxylase subunit beta	-0.0428776	0.728238	0.916754		MA_RS03020	MA0575	siroheme decarboxylase subunit beta	4.01982	4.25691	4.17326	4.03572	4.6243
MA_RS02660	MA0511	UPF0228 family protein	-0.0834904	0.77983	0.999259		MA_RS03680	MA0703	PHP domain-containing protein	1.20981	0.000203059	0.00181188		MA_RS13375	MA2571	ATP-dependent DNA ligase	-0.24516	0.000401421	0.00358844		MA_RS07640	MA1472	zinc finger domain-containing protein	-0.564062	0.000116007	0.00103513		MA_RS17015	MA3261	membrane protein FxsA	0.38142	0.000223447	0.00199747		MA_RS03025	MA0576	bifunctional precorrin-2 dehydrogenase/sirohydrochlorin ferrochelatase	-0.0275653	0.819105	0.948037		MA_RS03025	MA0576	bifunctional precorrin-2 dehydrogenase/sirohydrochlorin ferrochelatase	4.16403	3.95164	4.02424	3.95264	4.02271
MA_RS02665	MA0512	YncE family protein	0.0901719	0.473152	0.999259		MA_RS17355	MA3323	excinuclease ABC subunit UvrB	0.384161	0.000207505	0.00184817		MA_RS28760	NA	metal-sulfur cluster assembly factor	-0.285196	0.000406226	0.00362473		MA_RS23030	MA4405	MBL fold metallo-hydrolase	-0.492228	0.000116363	0.0010364		MA_RS18410	MA3524	transcriptional regulator	0.253071	0.000226879	0.00202443		MA_RS03030	MA0577	glutamyl-tRNA reductase	-0.0912911	0.27848	0.611435		MA_RS03030	MA0577	glutamyl-tRNA reductase	4.35456	4.2914	4.37959	4.10922	4.42377
MA_RS02670	MA0513	sugar O-acetyltransferase	0.459559	0.210332	0.999259		MA_RS00045	MA0010	formylmethanofuran--tetrahydromethanopterin N-formyltransferase	-0.323513	0.000208281	0.00185169		MA_RS16430	MA3140	NDP-sugar synthase	0.273416	0.00040711	0.00362597		MA_RS14220	MA2717	Fe-S cluster assembly scaffold protein NifU	0.320009	0.000117492	0.00104454		MA_RS11905	MA2292	aldo/keto reductase	-0.572236	0.000229743	0.00204623		MA_RS03035	MA0578	porphobilinogen synthase	-0.00565138	0.951501	0.985549		MA_RS03035	MA0578	porphobilinogen synthase	4.83897	4.75929	4.90939	4.74905	4.96271
MA_RS02680	NA	hypothetical protein	0.303742	0.723047	0.999259		MA_RS01445	MA0272	tetrahydromethanopterin S-methyltransferase subunit A	-0.206201	0.00021304	0.00188709		MA_RS11950	MA2301	leucine-rich repeat domain-containing protein	0.542371	0.00040993	0.0036444		MA_RS03965	MA0759	PAS domain S-box protein	0.339436	0.000117756	0.00104497		MA_RS02015	MA0384	cobaltochelatase subunit CobN	-0.502199	0.000232264	0.0020649		MA_RS03040	MA0579	IS481-like element ISMac4 family transposase	-0.130566	0.203006	0.524278		MA_RS03040	MA0579	IS481-like element ISMac4 family transposase	0.471398	0.404151	0.604142	0.332902	0.422281
MA_RS02685	MA0515	hypothetical protein	-0.18044	0.29165	0.999259		MA_RS03955	MA0757	metallophosphoesterase	0.612856	0.000214943	0.00190049		MA_RS11195	MA2156	iron ABC transporter substrate-binding protein	0.609611	0.000411529	0.00365194		MA_RS00195	MA0038	thioesterase family protein	0.6304	0.000120018	0.00106311		MA_RS01410	MA0264	CDP-alcohol phosphatidyltransferase family protein	-0.405674	0.00023527	0.00208781		MA_RS03050	MA0581	glutamate-1-semialdehyde 2,1-aminomutase	-0.025343	0.683152	0.898369		MA_RS03050	MA0581	glutamate-1-semialdehyde 2,1-aminomutase	5.32579	5.41046	5.39865	5.18631	5.3937
MA_RS02690	MA0516	GyrI-like domain-containing protein	0.387396	0.0345802	0.999259		MA_RS02265	MA0432	hypothetical protein	-0.568796	0.000216427	0.00191014		MA_RS10405	MA1998	STAS/SEC14 domain-containing protein	-0.604437	0.00041235	0.00365256		MA_RS02525	MA0484	hypothetical protein	0.3824	0.000120961	0.00106952		MA_RS01635	MA0307	formylmethanofuran dehydrogenase subunit C	-0.289562	0.000235723	0.00208802		MA_RS03055	MA0582	hydroxymethylbilane synthase	0.0513615	0.492736	0.786663		MA_RS03055	MA0582	hydroxymethylbilane synthase	5.60471	5.63401	5.56695	5.58499	5.7541
MA_RS02695	MA0517	hypothetical protein	0.0954525	0.702203	0.999259		MA_RS09360	MA1800	PAS domain-containing protein	0.527147	0.000221273	0.00194936		MA_RS02165	MA0413	cyclophilin-like fold protein	0.564902	0.000417395	0.00369053		MA_RS04140	MA0793	L-histidine N(alpha)-methyltransferase	0.863097	0.000123566	0.00109056		MA_RS04515	MA0867	ABC transporter permease	0.791368	0.000238553	0.00210541		MA_RS03060	MA0583	dihydroorotate dehydrogenase	0.118351	0.176844	0.490522		MA_RS03060	MA0583	dihydroorotate dehydrogenase	5.07877	5.04914	5.23292	4.94692	5.14146
MA_RS02700	MA0518	hypothetical protein	0.488153	0.108263	0.999259		MA_RS18820	MA3609	chloride channel protein	-0.330898	0.000223403	0.00196457		MA_RS16640	MA3186	hypothetical protein	-0.810615	0.000429521	0.00379086		MA_RS03455	MA0657	FAD:protein FMN transferase	-0.654724	0.000124535	0.00109712		MA_RS19250	MA3695	30S ribosomal protein S24e	-0.206556	0.000238459	0.00210541		MA_RS03065	MA0584	dihydroorotate dehydrogenase electron transfer subunit	-0.0384049	0.693612	0.901806		MA_RS03065	MA0584	dihydroorotate dehydrogenase electron transfer subunit	4.54743	4.51287	4.54428	4.28565	4.49792
MA_RS02710	MA0519	prepilin peptidase	0.21509	0.324021	0.999259		MA_RS05440	MA1045	IS1182 family transposase	0.238602	0.000227993	0.00199771		MA_RS00330	MA0064	ABC transporter permease	0.473265	0.000431872	0.00379782		MA_RS08380	MA1613	tetratricopeptide repeat protein	-0.220094	0.000126153	0.00110937		MA_RS25640	NA	IS1 family transposase	0.318382	0.000243474	0.00214496		MA_RS03070	MA0585	fumarylacetoacetate hydrolase family protein	0.116893	0.155456	0.453227		MA_RS03070	MA0585	fumarylacetoacetate hydrolase family protein	4.50097	4.60618	4.699	4.47828	4.67967
MA_RS02715	MA0520	cobalt-precorrin-7 (C(5))-methyltransferase	-0.0372756	0.808866	0.999259		MA_RS17060	MA3269	peptidyl-tRNA hydrolase Pth2	-0.507841	0.00022781	0.00199771		MA_RS00930	MA0171	phenylalanine--tRNA ligase subunit alpha	-0.283821	0.00043114	0.00379782		MA_RS07215	MA1392	phosphoribosyl-ATP diphosphatase	-0.749526	0.000129691	0.00113843		MA_RS13955	MA2677	NAD(P)/FAD-dependent oxidoreductase	0.449621	0.000252097	0.00221691		MA_RS03075	MA0586	hypothetical protein	0.0866141	0.588705	0.848511		MA_RS03075	MA0586	hypothetical protein	3.67983	3.86795	3.7901	3.53946	3.75927
MA_RS02720	MA0521	cobalt-precorrin-5B (C(1))-methyltransferase	-0.0621714	0.555611	0.999259		MA_RS00165	MA0032	pyruvate synthase subunit PorA	-0.291998	0.000230277	0.00201409		MA_RS18280	MA3496	arginine decarboxylase, pyruvoyl-dependent	-0.311221	0.000436201	0.00382206		MA_RS19620	MA3766	HAD hydrolase family protein	0.39386	0.000131519	0.0011524		MA_RS03965	MA0759	PAS domain S-box protein	0.319616	0.000272311	0.00239034		MA_RS03080	MA0587	glutamate--tRNA ligase	-0.0418473	0.57956	0.842822		MA_RS03080	MA0587	glutamate--tRNA ligase	5.35445	5.42285	5.36267	5.29225	5.35276
MA_RS02725	MA0522	DNA mismatch repair endonuclease MutL	-0.0685342	0.394817	0.999259		MA_RS06645	MA1280	bifunctional phosphopantothenoylcysteine decarboxylase/phosphopantothenate--cysteine ligase CoaBC	-0.335853	0.000238311	0.00208062		MA_RS10020	MA1922	hypothetical protein	0.482818	0.000439514	0.00384417		MA_RS05705	MA1094	50S ribosomal protein L15	-0.363031	0.000135993	0.00118945		MA_RS20155	MA3864	CO dehydrogenase/acetyl-CoA synthase subunit delta	-0.241719	0.000273732	0.00239849		MA_RS03085	MA0588	right-handed parallel beta-helix repeat-containing protein	0.291907	0.0894438	0.328276		MA_RS03085	MA0588	right-handed parallel beta-helix repeat-containing protein	2.28668	2.58415	2.47461	2.29336	2.51278
MA_RS02730	MA0523	DNA mismatch repair protein MutS	-0.079863	0.283327	0.999259		MA_RS11455	MA2210	TrkA family potassium uptake protein	0.495213	0.00023924	0.00208499		MA_RS18125	MA3469	hypothetical protein	-0.985071	0.000440432	0.00384528		MA_RS19485	MA3739	cytochrome c family protein	0.304062	0.000140302	0.00122494		MA_RS20610	MA3951	cyclopropane-fatty-acyl-phospholipid synthase family protein	-0.608582	0.000276348	0.00241705		MA_RS03095	MA0590	Single-stranded DNA binding protein	0.143727	0.0584008	0.255169		MA_RS03095	MA0590	Single-stranded DNA binding protein	5.21774	5.30153	5.2457	4.94547	5.21112
MA_RS02745	MA0525	CDP-alcohol phosphatidyltransferase family protein	0.184539	0.30554	0.999259		MA_RS21465	MA4115	alpha hydrolase	-0.250613	0.000239805	0.00208618		MA_RS20455	MA3918	ammonium transporter	0.388402	0.000443673	0.00386664		MA_RS23410	MA4486	DUF1673 domain-containing protein	0.639458	0.000141047	0.00122923		MA_RS07140	MA1376	AIR carboxylase family protein	0.37086	0.000278295	0.00242971		MA_RS03100	MA0591	RPA family protein	0.0501165	0.622302	0.867151		MA_RS03100	MA0591	RPA family protein	3.65574	3.92877	3.81841	3.43255	3.59814
MA_RS02750	MA0526	(Fe-S)-binding protein	0.0600877	0.619725	0.999259		MA_RS02330	MA0445	flavodoxin family protein	-0.805565	0.000246339	0.00213919		MA_RS20450	MA3917	ammonium transporter	0.27626	0.000452931	0.00393809		MA_RS03905	MA0747	NAD(P)/FAD-dependent oxidoreductase	0.496062	0.00014203	0.00123558		MA_RS15525	MA2962	aldehyde ferredoxin oxidoreductase family protein	-0.496951	0.000291139	0.00253275		MA_RS03105	MA0592	phosphoglycerate dehydrogenase	0.00916118	0.900861	0.975915		MA_RS03105	MA0592	phosphoglycerate dehydrogenase	7.32123	7.52702	7.42413	7.28874	7.50379
MA_RS02760	MA0527	B12-binding domain-containing protein	0.0918565	0.211085	0.999259		MA_RS16185	MA3093	PstS family phosphate ABC transporter substrate-binding protein	0.575268	0.000251196	0.00217748		MA_RS21145	MA4051	hypothetical protein	0.336479	0.000453491	0.00393809		MA_RS02310	MA0441	DUF2341 domain-containing protein	-0.326162	0.000142365	0.00123628		MA_RS03055	MA0582	hydroxymethylbilane synthase	0.273543	0.000294105	0.00254943		MA_RS03110	MA0593	DUF2240 family protein	0.097023	0.33511	0.666383		MA_RS03110	MA0593	DUF2240 family protein	4.71422	4.64289	4.85774	4.72507	4.82666
MA_RS02765	MA0528	[trimethylamine--corrinoid protein] Co-methyltransferase	0.0468618	0.521614	0.999259		MA_RS02790	MA0532	[dimethylamine--corrinoid protein] Co-methyltransferase	0.240713	0.000254629	0.0021994		MA_RS01770	MA0334	MATE family efflux transporter	-0.290356	0.000462299	0.00399318		MA_RS11830	MA2281	molybdate ABC transporter permease subunit	0.552237	0.000144389	0.00125163		MA_RS15765	MA3010	hypothetical protein	-0.298725	0.000293652	0.00254943		MA_RS03115	MA0594	alpha-keto acid decarboxylase family protein	0.317958	0.00111352	0.0128634		MA_RS03115	MA0594	alpha-keto acid decarboxylase family protein	3.18554	3.44868	3.31028	3.13442	3.29391
MA_RS02775	MA0529	B12-binding domain-containing protein	0.0674056	0.383551	0.999259		MA_RS03640	MA0695	DUF447 family protein	-0.388158	0.000254195	0.0021994		MA_RS08040	MA1548	TolB family protein	0.637316	0.000460778	0.00399318		MA_RS03160	MA0601	MEMO1 family protein	0.257692	0.000147047	0.0012724		MA_RS24380	MA0960	PGF-pre-PGF domain-containing protein	-0.954703	0.000304866	0.00263801		MA_RS03125	MA0595	50S ribosomal protein L18e	-0.225142	0.000743754	0.00911052		MA_RS03125	MA0595	50S ribosomal protein L18e	8.36554	8.3825	8.43602	8.2473	8.35952
MA_RS02780	MA0530	EamA family transporter	0.103748	0.115336	0.999259		MA_RS07730	MA1489	7,8-didemethyl-8-hydroxy-5-deazariboflavin synthase subunit CofH	0.23839	0.000256188	0.00220503		MA_RS25030	NA	PKD domain-containing protein	-0.330804	0.000462025	0.00399318		MA_RS15095	MA2877	4Fe-4S binding protein	-0.423122	0.000148231	0.00128036		MA_RS22370	MA4285	leucine-rich repeat protein	-0.240718	0.000314194	0.0027139		MA_RS03130	MA0596	50S ribosomal protein L13	-0.184616	0.0129806	0.0918842		MA_RS03130	MA0596	50S ribosomal protein L13	6.75763	7.04984	7.0598	6.67343	7.00717
MA_RS02785	MA0531	hypothetical protein	0.0159556	0.795352	0.999259		MA_RS16080	MA3075	2-oxoacid:acceptor oxidoreductase subunit alpha	0.305619	0.000256129	0.00220503		MA_RS00615	MA0118	histidinol-phosphate transaminase	-0.284829	0.000464518	0.00400523		MA_RS00145	MA0029	PGF-CTERM sorting domain-containing protein	-0.653058	0.000149039	0.00128506		MA_RS25680	NA	IS1 family transposase	0.311248	0.000324331	0.00279649		MA_RS03135	MA0597	30S ribosomal protein S9	-0.083572	0.326536	0.659996		MA_RS03135	MA0597	30S ribosomal protein S9	8.7518	8.84074	8.74171	8.67921	8.784
MA_RS02790	MA0532	[dimethylamine--corrinoid protein] Co-methyltransferase	0.0647158	0.325648	0.999259		MA_RS24820	MA3842	PKD domain-containing protein	-0.428103	0.000257356	0.00221117		MA_RS15685	MA2991	tryptophan synthase subunit beta	0.539431	0.000470925	0.00405329		MA_RS07045	MA1355	NAD-dependent succinate-semialdehyde dehydrogenase	0.699128	0.000149902	0.00128731		MA_RS15510	MA2959	right-handed parallel beta-helix repeat-containing protein	0.207562	0.000328255	0.00282033		MA_RS03140	MA0598	DNA-directed RNA polymerase subunit N	-0.10108	0.188778	0.507516		MA_RS03140	MA0598	DNA-directed RNA polymerase subunit N	8.32159	8.34869	8.27281	8.07171	8.35731
MA_RS02800	MA0533	PepSY domain-containing protein	-0.00336577	0.983614	0.999259		MA_RS17750	MA3399	hypothetical protein	0.805548	0.000259889	0.00222899		MA_RS23745	MA4555	type III ribulose-bisphosphate carboxylase	-0.274925	0.000476668	0.00409547		MA_RS14180	MA2710	hypothetical protein	0.522518	0.000150014	0.00128731		MA_RS20795	MA3986	agmatinase	0.474241	0.000328037	0.00282033		MA_RS03150	MA0599	DNA-directed RNA polymerase subunit K	-0.0247713	0.808181	0.944208		MA_RS03150	MA0599	DNA-directed RNA polymerase subunit K	6.25289	6.54079	6.49971	6.2071	6.55194
MA_RS02805	MA0534	lysine--tRNA ligase	0.0037162	0.959888	0.999259		MA_RS00890	NA	DUF2892 domain-containing protein	0.989636	0.000275371	0.00235471		MA_RS01760	MA0332	flavodoxin family protein	-0.594453	0.000489044	0.00417965		MA_RS23220	MA4446	glycosyltransferase	0.48875	0.000150094	0.00128731		MA_RS03035	MA0578	porphobilinogen synthase	-0.331381	0.000332784	0.00285032		MA_RS03155	MA0600	30S ribosomal protein S2	-0.160977	0.0229424	0.137569		MA_RS03155	MA0600	30S ribosomal protein S2	8.71175	8.85166	8.71434	8.64956	8.75872
MA_RS02810	MA0535	class I SAM-dependent methyltransferase	0.00606127	0.953569	0.999259		MA_RS21410	MA4103	peroxiredoxin	0.310747	0.000275515	0.00235471		MA_RS20940	MA4014	endonuclease III	-0.52685	0.000488706	0.00417965		MA_RS04755	MA0917	DHH family phosphoesterase	0.264473	0.000152187	0.00130297		MA_RS10205	MA1958	acetolactate synthase large subunit	-0.366778	0.000332918	0.00285032		MA_RS03160	MA0601	MEMO1 family protein	-0.129072	0.0552482	0.245587		MA_RS03160	MA0601	MEMO1 family protein	6.63451	6.81633	6.79846	6.62856	6.84432
MA_RS02815	MA0536	pro-sigmaK processing inhibitor BofA family protein	0.043983	0.756015	0.999259		MA_RS13970	MA2680	IS1182 family transposase	0.232989	0.000277063	0.00236379		MA_RS04400	MA0844	ABC transporter ATP-binding protein	0.528606	0.00048994	0.00417996		MA_RS02375	MA0454	PHP domain-containing protein	0.830898	0.000152639	0.00130454		MA_RS25165	NA	IS1-like element ISMac16 family transposase	0.310031	0.000336801	0.0028785		MA_RS03165	MA0602	mevalonate kinase	-0.110217	0.334264	0.665109		MA_RS03165	MA0602	mevalonate kinase	3.56649	3.46448	3.75459	3.29315	3.54467
MA_RS02820	MA0537	nucleoside 2-deoxyribosyltransferase	-0.0697157	0.850611	0.999259		MA_RS23980	MA4595	prephenate dehydrogenase	-0.320599	0.000285846	0.00243445		MA_RS19235	MA3692	DNA-directed RNA polymerase	-0.308897	0.000491318	0.00418438		MA_RS19200	MA3685	UPF0179 family protein	-0.412509	0.000156429	0.00133459		MA_RS25890	NA	IS1 family transposase	0.309995	0.000339695	0.00289814		MA_RS03170	MA0603	isopentenyl phosphate kinase	0.102857	0.289436	0.622614		MA_RS03170	MA0603	isopentenyl phosphate kinase	4.09848	4.1958	4.17684	3.88276	4.15333
MA_RS02825	MA0538	DUF3656 domain-containing protein	0.0682836	0.466539	0.999259		MA_RS05605	MA1074	50S ribosomal protein L23	-0.320882	0.000292679	0.00248829		MA_RS14820	MA2827	HD domain-containing protein	-0.394367	0.000495574	0.00421325		MA_RS25480	NA	IS1 family transposase	0.333399	0.00016465	0.00140226		MA_RS20905	MA4007	2,3-bisphosphoglycerate-independent phosphoglycerate mutase	-0.310462	0.000343998	0.00292971		MA_RS03175	MA0604	type 2 isopentenyl-diphosphate Delta-isomerase	0.00196024	0.978114	0.993435		MA_RS03175	MA0604	type 2 isopentenyl-diphosphate Delta-isomerase	5.1212	5.19433	5.2496	5.03668	5.23277
MA_RS02830	MA0539	hypothetical protein	-0.276917	0.193681	0.999259		MA_RS21105	MA4043	Zn-ribbon domain-containing OB-fold protein	0.29399	0.000293583	0.00249161		MA_RS23555	MA4516	non-histone chromosomal MC1 family protein	-0.405644	0.000506565	0.00429917		MA_RS26020	NA	IS1 family transposase	0.332466	0.000165098	0.00140362		MA_RS23870	MA4578	hypothetical protein	0.587073	0.000345682	0.0029389		MA_RS03180	MA0605	RNase J family beta-CASP ribonuclease	-0.079015	0.328002	0.660787		MA_RS03180	MA0605	RNase J family beta-CASP ribonuclease	5.70132	5.82772	5.64112	5.65756	5.74931
MA_RS02835	MA0540	nucleotide pyrophosphohydrolase	-0.107487	0.611075	0.999259		MA_RS25135	NA	IS1 family transposase	0.318559	0.000294158	0.00249214		MA_RS00695	MA0132	cofactor-independent phosphoglycerate mutase	-0.296439	0.000508122	0.00430487		MA_RS05620	MA1077	50S ribosomal protein L22	-0.319329	0.000169511	0.00143612		MA_RS04690	MA0903	iron-sulfur cluster assembly accessory protein	-0.701074	0.000349177	0.00296092		MA_RS03185	MA0606	polyprenyl synthetase family protein	-0.0315318	0.728017	0.916754		MA_RS03185	MA0606	polyprenyl synthetase family protein	5.405	5.43654	5.42899	5.39675	5.45476
MA_RS02840	MA0541	imidazole glycerol phosphate synthase subunit HisF	0.0134107	0.895503	0.999259		MA_RS03745	MA0715	FmdE family protein	0.398642	0.000296172	0.00250484		MA_RS15690	MA2992	indole-3-glycerol-phosphate synthase	0.459799	0.000514281	0.00434948		MA_RS20185	MA3870	ATP-grasp domain-containing protein	-0.319275	0.000169401	0.00143612		MA_RS09070	MA1747	energy-coupling factor ABC transporter ATP-binding protein	0.822678	0.00034949	0.00296092		MA_RS03190	MA0607	hypothetical protein	-0.759809	0.230371	0.553232		MA_RS03190	MA0607	hypothetical protein	0.794858	0.985543	0.826114	0.295922	0.72107
MA_RS02845	MA0542	bifunctional nuclease family protein	-0.353004	0.0980003	0.999259		MA_RS04905	MA0944	IS1182-like element ISMac1 family transposase	0.236392	0.000308172	0.00260181		MA_RS28535	MA1762	DUF2341 domain-containing protein	-0.22841	0.00051726	0.00436707		MA_RS04130	MA0791	prenyltransferase	0.865901	0.000171319	0.00144891		MA_RS11310	MA2180	flippase	0.55336	0.000353031	0.00298572		MA_RS03195	MA0608	pyruvate, phosphate dikinase	0.160714	0.0111692	0.081801		MA_RS03195	MA0608	pyruvate, phosphate dikinase	7.67772	7.86361	7.78004	7.58971	7.79983
MA_RS02850	MA0543	protein-L-isoaspartate O-methyltransferase	-0.209226	0.242808	0.999259		MA_RS22285	MA4268	proteasome-activating nucleotidase	0.217488	0.000318185	0.00268169		MA_RS03535	MA0673	class I SAM-dependent methyltransferase	-0.324425	0.000522633	0.00440479		MA_RS28185	MA1767	DUF3344 domain-containing protein	0.254358	0.000174229	0.00147097		MA_RS20135	MA3860	CO dehydrogenase/acetyl-CoA synthase complex subunit alpha	-0.215541	0.000357802	0.00302082		MA_RS03200	MA0609	Gar1/Naf1 family protein	0.15542	0.0408392	0.202447		MA_RS03200	MA0609	Gar1/Naf1 family protein	7.06948	7.32878	7.34903	6.94497	7.19564
MA_RS02855	MA0544	protein-L-isoaspartate O-methyltransferase	0.0694723	0.651823	0.999259		MA_RS28755	NA	serine O-acetyltransferase	0.215998	0.000320647	0.00269776		MA_RS05355	NA	IS1634 family transposase	-0.34575	0.000533598	0.00448167		MA_RS08965	MA1726	indolepyruvate oxidoreductase subunit beta	-0.363066	0.000178382	0.00150342		MA_RS05060	MA0972	catalase/peroxidase HPI	-0.284098	0.000359645	0.00303112		MA_RS03205	MA0610	transcription initiation factor IIB	0.15609	0.0488393	0.229252		MA_RS03205	MA0610	transcription initiation factor IIB	5.46622	5.55704	5.66502	5.47154	5.60943
MA_RS02860	MA0545	hypothetical protein	-0.0486399	0.773301	0.999259		MA_RS12600	MA2427	ATP-binding protein	0.322988	0.000324692	0.00272237		MA_RS06115	MA1175	glycosyltransferase	0.719568	0.000533352	0.00448167		MA_RS07305	MA1408	DUF373 family protein	0.27749	0.000183124	0.00154072		MA_RS20960	MA4017	methyltransferase	-0.477179	0.000365045	0.0030713		MA_RS03210	MA0611	LysE family transporter	0.321801	0.0361617	0.186473		MA_RS03210	MA0611	LysE family transporter	3.17402	3.2389	2.94204	3.03376	3.02165
MA_RS02870	MA0546	hypothetical protein	0.363566	0.581595	0.999259		MA_RS12625	MA2431	isoleucine--tRNA ligase	-0.226815	0.000324351	0.00272237		MA_RS06120	MA1176	ABC transporter permease	0.457971	0.000537099	0.00450329		MA_RS22305	MA4272	protein translocase SEC61 complex subunit gamma	-0.282653	0.000183465	0.00154091		MA_RS03060	MA0583	dihydroorotate dehydrogenase	-0.3114	0.000370631	0.00311292		MA_RS03220	MA0613	class I SAM-dependent methyltransferase family protein	-0.0858892	0.485545	0.780047		MA_RS03220	MA0613	class I SAM-dependent methyltransferase family protein	3.73561	3.56635	3.75899	3.3481	3.57354
MA_RS02875	MA0547	winged helix-turn-helix domain-containing protein/riboflavin kinase	0.0149884	0.865862	0.999259		MA_RS19650	MA3773	hypothetical protein	-0.835597	0.000328096	0.00274618		MA_RS20325	MA3894	geranylgeranyl reductase family protein	0.376403	0.000545013	0.00456178		MA_RS02590	MA0497	carboxypeptidase regulatory-like domain-containing protein	0.475561	0.000184357	0.00154574		MA_RS26065	NA	IS1 family transposase	0.312841	0.000373282	0.00312978		MA_RS03230	MA0614	NAD(P)-dependent oxidoreductase	0.0987466	0.622323	0.867151		MA_RS03230	MA0614	NAD(P)-dependent oxidoreductase	1.7631	1.92135	1.92413	1.36867	1.47764
MA_RS02880	MA0548	3,4-dihydroxy-2-butanone-4-phosphate synthase	-0.0488682	0.618905	0.999259		MA_RS19400	MA3723	polyprenyl diphosphate synthase	-0.298139	0.00033011	0.00275829		MA_RS01410	MA0264	CDP-alcohol phosphatidyltransferase family protein	-0.377853	0.000568262	0.00474821		MA_RS26785	NA	hypothetical protein	1.05457	0.000189099	0.00158277		MA_RS09255	MA1781	ribonuclease P	-0.381629	0.000376005	0.00314718		MA_RS03235	MA0615	MFS transporter	0.466585	0.00313241	0.0299194		MA_RS03235	MA0615	MFS transporter	2.6299	2.68577	2.36902	2.0435	2.43459
MA_RS02885	MA0549	cation diffusion facilitator family transporter	-0.304442	0.323457	0.999259		MA_RS15275	MA2916	PKD domain-containing protein	0.310401	0.000332756	0.00277563		MA_RS00115	MA0023	zinc ABC transporter substrate-binding protein	-0.494982	0.000570243	0.00475659		MA_RS07775	MA1498	F420H2 dehydrogenase subunit FpoD	-0.239978	0.000195133	0.00163047		MA_RS29030	NA	hypothetical protein	0.560707	0.000376881	0.0031491		MA_RS03240	MA0616	peroxiredoxin	0.234239	0.387932	0.71082		MA_RS03240	MA0616	peroxiredoxin	1.85529	2.14519	1.43268	1.39094	1.81692
MA_RS02890	MA0550	chorismate synthase	-0.105551	0.300741	0.999259		MA_RS10795	MA2078	flavodoxin domain-containing protein	0.400073	0.000338832	0.00282147		MA_RS15855	MA3028	hypothetical protein	0.484002	0.000572538	0.00476755		MA_RS16360	MA3129	transcriptional regulator	-0.470787	0.000201535	0.00167819		MA_RS06725	MA1296	DUF86 domain-containing protein	-0.595189	0.0003783	0.00315553		MA_RS03245	MA0617	cation diffusion facilitator family transporter	0.0530381	0.559064	0.831013		MA_RS03245	MA0617	cation diffusion facilitator family transporter	4.55463	4.74123	4.93772	4.48646	4.79681
MA_RS02905	MA0552	PAS domain S-box protein	0.00697173	0.963162	0.999259		MA_RS06675	MA1286	right-handed parallel beta-helix repeat-containing protein	0.50916	0.000340169	0.00282682		MA_RS16450	MA3145	VWA domain-containing protein	0.21635	0.000583494	0.00485048		MA_RS17910	MA3432	DHH family phosphoesterase	-0.344426	0.000202631	0.0016801		MA_RS06665	MA1284	hypothetical protein	0.314931	0.000379285	0.00315833		MA_RS03250	NA	dienelactone hydrolase family protein	-0.0157456	0.95808	0.987947		MA_RS03250	NA	dienelactone hydrolase family protein	1.58953	1.18691	1.61792	1.39747	1.21925
MA_RS02915	MA0554	hypothetical protein	-0.178965	0.22507	0.999259		MA_RS11150	MA2147	glycine betaine ABC transporter substrate-binding protein	0.306177	0.000341799	0.00282682		MA_RS03200	MA0609	Gar1/Naf1 family protein	-0.259953	0.000591026	0.00490471		MA_RS20710	MA3970	50S ribosomal protein L40e	-0.325635	0.000202801	0.0016801		MA_RS16320	MA3121	C39 family peptidase	0.486288	0.0003802	0.00316053		MA_RS03255	NA	phosphoribosyltransferase	0.233464	0.400922	0.719192		MA_RS03255	NA	phosphoribosyltransferase	1.44821	1.21518	1.08412	1.23737	1.18169
MA_RS02920	MA0555	hypothetical protein	-0.0239652	0.828346	0.999259		MA_RS14415	MA2752	MoaD/ThiS family protein	0.81177	0.000341301	0.00282682		MA_RS16730	MA3204	ribosome biogenesis/translation initiation ATPase RLI	-0.293865	0.000595369	0.00493233		MA_RS21280	MA4078	DUF2298 domain-containing protein	0.63818	0.00020278	0.0016801		MA_RS25735	NA	IS1 family transposase	0.3098	0.000384877	0.00319396		MA_RS03260	MA0619	PAS domain-containing protein	0.828463	2.41497e-09	1.03929e-07		MA_RS03260	MA0619	PAS domain-containing protein	1.38908	1.37037	1.48776	1.36874	1.65791
MA_RS02925	MA0556	DUF3160 domain-containing protein	-0.00733746	0.949398	0.999259		MA_RS21920	MA4199	7-cyano-7-deazaguanine synthase QueC	-0.507046	0.000351018	0.00289814		MA_RS24655	MA2765	class I SAM-dependent methyltransferase	0.471108	0.000603117	0.00498803		MA_RS14570	MA2783	hypothetical protein	-0.332742	0.00020841	0.00172364		MA_RS27030	NA	hypothetical protein	0.756654	0.000391298	0.00324171		MA_RS03265	MA0620	PAS domain-containing protein	0.654313	8.13256e-10	3.83968e-08		MA_RS03265	MA0620	PAS domain-containing protein	2.4462	2.71053	2.81001	2.39409	2.59098
MA_RS02930	MA0557	DUF3160 domain-containing protein	0.107114	0.440144	0.999259		MA_RS28985	MA3698	PKD domain-containing protein	-0.25355	0.000354256	0.00291991		MA_RS15775	MA3013	deoxyhypusine synthase	-0.261338	0.000606556	0.00500795		MA_RS17105	MA3278	DUF4013 domain-containing protein	-0.858541	0.000209088	0.00172631		MA_RS12700	MA2445	methanogen output domain 1-containing protein	-0.399674	0.000393614	0.0032499		MA_RS03270	MA0621	hypothetical protein	0.212615	0.139687	0.422975		MA_RS03270	MA0621	hypothetical protein	3.52266	3.39268	3.44774	3.26615	3.25414
MA_RS02935	MA0558	DUF3160 domain-containing protein	0.127982	0.288506	0.999259		MA_RS23480	MA4501	aspartate carbamoyltransferase regulatory subunit	-0.324484	0.000371865	0.00305986		MA_RS05510	MA1058	IS21-like element ISMac9 family helper ATPase IstB	0.577519	0.000626495	0.00516381		MA_RS15650	MA2984	hypothetical protein	0.665661	0.000212056	0.00174785		MA_RS16930	MA3245	hypothetical protein	0.880207	0.000393623	0.0032499		MA_RS03275	MA0622	winged helix-turn-helix domain-containing protein	-0.307026	0.152908	0.448756		MA_RS03275	MA0622	winged helix-turn-helix domain-containing protein	1.64425	1.8296	1.9254	1.35724	1.64826
MA_RS02940	MA0559	hypothetical protein	0.157339	0.610788	0.999259		MA_RS14870	MA2835	IS5 family transposase	0.548076	0.000377487	0.00310088		MA_RS06155	MA1183	glycosyltransferase	0.680905	0.000634311	0.00521938		MA_RS01010	MA0187	molybdopterin-binding protein	-0.551602	0.000219296	0.00180141		MA_RS17160	MA3289	ATP-dependent protease LonB	-0.208828	0.000402952	0.00332128		MA_RS03280	MA0623	hypothetical protein	0.163423	0.386595	0.709705		MA_RS03280	MA0623	hypothetical protein	2.92651	2.9221	2.59025	2.79698	2.76959
MA_RS02945	MA0560	DUF3160 domain-containing protein	-0.133938	0.254207	0.999259		MA_RS17285	MA3309	phosphoribosylamine--glycine ligase	-0.256471	0.000379886	0.00311532		MA_RS12890	MA2479	ABC transporter ATP-binding protein	-0.410486	0.000640076	0.00525792		MA_RS12310	MA2374	DUF1788 domain-containing protein	-0.65491	0.000219071	0.00180141		MA_RS14210	MA2715	O-acetylhomoserine aminocarboxypropyltransferase/cysteine synthase	-0.222683	0.000414277	0.00340885		MA_RS03285	NA	transcriptional regulator	-0.0868638	0.783233	0.936935		MA_RS03285	NA	transcriptional regulator	2.31515	2.10507	2.36134	2.16189	2.43123
MA_RS02950	MA0561	DUF3160 domain-containing protein	0.0452391	0.768081	0.999259		MA_RS06780	MA1308	metal-dependent hydrolase	-0.499552	0.000382237	0.00312932		MA_RS18495	MA3541	GNAT family N-acetyltransferase	0.760659	0.000642438	0.00526842		MA_RS29140	MA4589	PKD domain-containing protein	-0.270752	0.000220423	0.00180762		MA_RS04105	MA0784	YigZ family protein	1.11266	0.000427127	0.0035013		MA_RS03295	MA0626	PRC-barrel domain-containing protein	0.175596	0.549108	0.825549		MA_RS03295	MA0626	PRC-barrel domain-containing protein	1.59023	1.72581	0.784107	1.52449	1.51072
MA_RS02955	MA0562	hypothetical protein	0.264828	0.400483	0.999259		MA_RS03490	MA0664	Fe-S cluster domain-containing protein	-0.28408	0.000383047	0.00313068		MA_RS14210	MA2715	O-acetylhomoserine aminocarboxypropyltransferase/cysteine synthase	-0.214366	0.000671116	0.00549434		MA_RS00985	MA0182	translation initiation factor IF-2 subunit beta	0.235515	0.000221349	0.00181215		MA_RS19065	MA3657	CapA family protein	0.72106	0.000427672	0.0035013		MA_RS03300	MA0627	PRC-barrel domain-containing protein	0.207953	0.242194	0.570635		MA_RS03300	MA0627	PRC-barrel domain-containing protein	1.0929	1.20987	0.926242	1.15685	1.18543
MA_RS02960	MA0563	outer membrane lipoprotein-sorting protein	-0.095842	0.63356	0.999259		MA_RS00325	MA0063	ATP-binding cassette domain-containing protein	0.509874	0.000386355	0.00315242		MA_RS15405	MA2942	IS1634 family transposase	0.330448	0.000680866	0.00555111		MA_RS16080	MA3075	2-oxoacid:acceptor oxidoreductase subunit alpha	0.310057	0.000222373	0.00181748		MA_RS13285	MA2555	ATP-binding protein	0.300404	0.000428615	0.00350219		MA_RS03305	MA0628	DUF362 domain-containing protein	-0.0747192	0.485233	0.780047		MA_RS03305	MA0628	DUF362 domain-containing protein	3.21555	3.42617	3.47338	3.18297	3.32882
MA_RS02965	MA0564	C39 family peptidase	-0.100559	0.686997	0.999259		MA_RS18430	MA3528	PRC-barrel domain-containing protein	-0.314681	0.000394374	0.00321246		MA_RS20750	MA3977	hypothetical protein	0.377014	0.000681475	0.00555111		MA_RS11455	MA2210	TrkA family potassium uptake protein	0.502066	0.000228581	0.00186508		MA_RS17565	MA3366	cation diffusion facilitator family transporter	-0.395288	0.000429221	0.00350219		MA_RS03310	MA0629	ArsR family transcriptional regulator	-0.00312362	0.985229	0.994729		MA_RS03310	MA0629	ArsR family transcriptional regulator	4.12076	4.48419	4.32552	3.95653	4.47054
MA_RS02970	MA0565	hypothetical protein	0.695727	0.035915	0.999259		MA_RS12610	MA2429	hypothetical protein	0.47329	0.00039664	0.00322102		MA_RS21385	MA4099	DUF356 domain-containing protein	-0.265567	0.000681305	0.00555111		MA_RS22620	MA4331	TATA-box-binding protein	-0.293906	0.000231209	0.00188336		MA_RS10035	MA1925	plasmid pRiA4b ORF-3 family protein	-0.343147	0.000442579	0.00360513		MA_RS03315	MA0630	co-chaperone GroES	-0.24552	0.186868	0.50598		MA_RS03315	MA0630	co-chaperone GroES	6.6293	6.90324	6.97009	6.57256	6.8939
MA_RS02975	MA0566	hypothetical protein	0.0191682	0.932057	0.999259		MA_RS18195	MA3481	PAS domain-containing protein	0.59357	0.000396749	0.00322102		MA_RS05895	MA1132	ABC transporter ATP-binding protein	0.858905	0.000684433	0.00556588		MA_RS20835	MA3993	methanogenesis marker 17 protein	-0.361317	0.00023708	0.00192796		MA_RS00455	MA0089	DUF169 domain-containing protein	-0.337425	0.00044625	0.00361686		MA_RS03320	MA0631	chaperonin GroEL	-0.0949777	0.598046	0.854814		MA_RS03320	MA0631	chaperonin GroEL	6.87293	7.33181	7.42975	6.81485	7.25449
MA_RS02980	MA0567	hypothetical protein	0.159658	0.619971	0.999259		MA_RS22650	MA4336	hypothetical protein	-0.517731	0.000400885	0.00324918		MA_RS18785	MA3601	transcriptional regulator	0.553568	0.000688048	0.00558594		MA_RS19745	MA3790	ketol-acid reductoisomerase	0.26386	0.000239687	0.0019459		MA_RS09875	MA1894	hypothetical protein	0.805772	0.000444809	0.00361686		MA_RS03325	MA0633	hypothetical protein	-0.243051	0.0383224	0.194127		MA_RS03325	MA0633	hypothetical protein	3.70414	3.43273	3.70782	3.51109	3.76773
MA_RS02990	MA0569	hypothetical protein	0.284131	0.623723	0.999259		MA_RS21480	MA4118	adenylosuccinate synthase	-0.26987	0.000409493	0.00330791		MA_RS20230	MA3879	sodium-translocating pyrophosphatase	-0.213086	0.00069872	0.00566313		MA_RS28490	NA	hypothetical protein	-1.01002	0.0002443	0.00198005		MA_RS24555	MA2075	M4 family metallopeptidase	-0.391399	0.000446144	0.00361686		MA_RS03330	MA0634	queuosine precursor transporter	-0.262399	0.135869	0.418448		MA_RS03330	MA0634	queuosine precursor transporter	2.51598	2.68851	2.53989	2.47424	2.62837
MA_RS03000	MA0571	hypothetical protein	-0.0338265	0.945867	0.999259		MA_RS22125	MA4237	CoB--CoM heterodisulfide reductase subunit B	0.256811	0.000409419	0.00330791		MA_RS19795	MA3800	IS1634-like element ISMac23 family transposase	0.712207	0.000702814	0.00567738		MA_RS22115	MA4235	NADPH-dependent F420 reductase	-0.373708	0.000247443	0.00200219		MA_RS20255	MA3884	cell division protein SepF	0.408778	0.000450944	0.00364785		MA_RS03335	MA0635	hypothetical protein	0.170805	0.468622	0.766535		MA_RS03335	MA0635	hypothetical protein	2.26797	2.00542	2.08474	1.86189	2.04919
MA_RS03005	MA0572	hypothetical protein	0.113226	0.682883	0.999259		MA_RS05270	MA1008	peptide chain release factor aRF-1	0.580616	0.000410535	0.00331083		MA_RS16725	MA3203	ATP-dependent DNA helicase	-0.263449	0.000710466	0.00572968		MA_RS02165	MA0413	cyclophilin-like fold protein	0.590842	0.000251964	0.00203538		MA_RS26090	NA	IS1 family transposase	0.305636	0.000451575	0.00364785		MA_RS03340	MA0636	pyridoxal phosphate-dependent aminotransferase	0.106198	0.149147	0.441449		MA_RS03340	MA0636	pyridoxal phosphate-dependent aminotransferase	4.66477	4.79776	4.83905	4.68362	4.72145
MA_RS03010	MA0573	heme b synthase	-0.0260074	0.726252	0.999259		MA_RS09350	MA1798	hypothetical protein	0.889909	0.000412888	0.00332429		MA_RS04420	MA0848	hypothetical protein	-0.412086	0.000724108	0.00583003		MA_RS02025	MA0385	cobaltochelatase subunit CobN	-0.378049	0.000253468	0.00204413		MA_RS08500	MA1638	IS1634 family transposase	0.432859	0.000452419	0.00364861		MA_RS03345	MA0637	PEGA domain-containing protein	0.0554622	0.735073	0.919189		MA_RS03345	MA0637	PEGA domain-containing protein	2.70992	2.90081	2.91742	2.95007	2.86764
MA_RS03015	MA0574	siroheme decarboxylase subunit alpha	-0.0183503	0.859749	0.999259		MA_RS05620	MA1077	50S ribosomal protein L22	-0.299238	0.000416404	0.00334706		MA_RS07900	MA1521	50S ribosomal protein L7Ae	-0.239386	0.000729265	0.00586185		MA_RS29100	MA4356	flavodoxin family protein	0.776692	0.000258011	0.00207733		MA_RS06105	MA1173	GDP-mannose 4,6-dehydratase	0.283317	0.000458413	0.00369083		MA_RS03355	MA0638	hypothetical protein	0.467987	0.246116	0.574492		MA_RS03355	MA0638	hypothetical protein	0.405022	0.518652	0.664971	0.542491	0.810091
MA_RS03020	MA0575	siroheme decarboxylase subunit beta	0.110083	0.375434	0.999259		MA_RS21945	MA4204	class I SAM-dependent methyltransferase	0.488392	0.000420496	0.00337437		MA_RS04735	MA0913	imidazole glycerol phosphate synthase subunit HisH	-0.388082	0.000733351	0.00588496		MA_RS03955	MA0757	metallophosphoesterase	0.609029	0.000260549	0.00209429		MA_RS23745	MA4555	type III ribulose-bisphosphate carboxylase	-0.276594	0.000462003	0.00371359		MA_RS03360	MA0639	rubrerythrin family protein	-0.0769893	0.493394	0.787197		MA_RS03360	MA0639	rubrerythrin family protein	4.94823	4.91566	4.95598	4.66815	4.72347
MA_RS03025	MA0576	bifunctional precorrin-2 dehydrogenase/sirohydrochlorin ferrochelatase	0.0695885	0.567512	0.999259		MA_RS00735	MA0140	AAA family ATPase	-0.241448	0.000424817	0.00340343		MA_RS16465	MA3148	MoxR family ATPase	0.265068	0.000734674	0.00588586		MA_RS08665	MA1671	transcriptional regulator	-0.369264	0.000265423	0.00212996		MA_RS00120	MA0024	ABC transporter ATP-binding protein	-0.402075	0.000465851	0.00373834		MA_RS03365	MA0640	hypothetical protein	-0.323603	0.359573	0.683998		MA_RS03365	MA0640	hypothetical protein	1.02492	0.851232	0.949626	0.778544	0.663567
MA_RS03030	MA0577	glutamyl-tRNA reductase	0.0368558	0.664269	0.999259		MA_RS08890	MA1712	LL-diaminopimelate aminotransferase	-0.260595	0.000426263	0.00340941		MA_RS03305	MA0628	DUF362 domain-containing protein	0.364966	0.000739359	0.00591366		MA_RS16065	MA3072	DsrE family protein	-0.574318	0.000273011	0.00218723		MA_RS00715	MA0136	cytidine/deoxycytidylate deaminase family protein	-0.67497	0.000471595	0.0037782		MA_RS03380	MA0641	endonuclease Q family protein	0.0674855	0.359091	0.683735		MA_RS03380	MA0641	endonuclease Q family protein	4.22917	4.43137	4.47723	4.16569	4.3779
MA_RS03035	MA0578	porphobilinogen synthase	0.022367	0.80741	0.999259		MA_RS22905	MA4380	methylamine methyltransferase corrinoid protein reductive activase	-0.231821	0.000447521	0.00357355		MA_RS12475	MA2404	DUF790 family protein	-0.424103	0.000742421	0.00592839		MA_RS21370	MA4095	amidohydrolase family protein	-0.239662	0.00027357	0.00218811		MA_RS23495	MA4504	bifunctional hexulose-6-phosphate synthase/ribonuclease regulator	-0.413231	0.000475154	0.00380045		MA_RS03385	MA0642	proteasome assembly chaperone family protein	0.000293256	0.996992	0.999131		MA_RS03385	MA0642	proteasome assembly chaperone family protein	5.69291	5.7874	5.9887	5.57247	5.82844
MA_RS03040	MA0579	IS481-like element ISMac4 family transposase	-0.0296406	0.774399	0.999259		MA_RS25790	NA	IS1 family transposase	0.298487	0.000463041	0.00368551		MA_RS11860	MA2286	APC family permease	-0.371405	0.000772309	0.00615695		MA_RS12625	MA2431	isoleucine--tRNA ligase	-0.229817	0.0002744	0.00219114		MA_RS05370	MA1029	hypothetical protein	0.42017	0.000476403	0.00380418		MA_RS03390	MA0644	translation initiation factor IF-2 subunit alpha	0.0451486	0.546651	0.825302		MA_RS03390	MA0644	translation initiation factor IF-2 subunit alpha	8.0818	8.19759	8.08232	8.11455	8.20558
MA_RS03050	MA0581	glutamate-1-semialdehyde 2,1-aminomutase	0.00922211	0.881887	0.999259		MA_RS28650	NA	hypothetical protein	1.48445	0.000463058	0.00368551		MA_RS19620	MA3766	HAD hydrolase family protein	0.33901	0.000780895	0.00621521		MA_RS04595	MA0882	cobaltochelatase subunit CobN	0.292486	0.000277712	0.00221396		MA_RS28985	MA3698	PKD domain-containing protein	-0.248336	0.000482514	0.00384666		MA_RS03395	MA0645	30S ribosomal protein S27e	-0.0156343	0.855267	0.961879		MA_RS03395	MA0645	30S ribosomal protein S27e	8.73126	8.78315	8.67526	8.77505	8.81032
MA_RS03060	MA0583	dihydroorotate dehydrogenase	0.0536099	0.537326	0.999259		MA_RS23320	MA4466	CPBP family glutamic-type intramembrane protease	0.608012	0.000464696	0.00369251		MA_RS04535	MA0871	hypothetical protein	0.651936	0.000788312	0.00626399		MA_RS19195	MA3684	DUF2150 family protein	-0.321156	0.000278867	0.00221953		MA_RS00355	MA0069	thiamine-phosphate kinase	0.319503	0.000490659	0.00389881		MA_RS03400	MA0646	50S ribosomal protein L44e	0.0895866	0.31368	0.6465		MA_RS03400	MA0646	50S ribosomal protein L44e	7.4996	7.6063	7.50903	7.40389	7.43979
MA_RS03065	MA0584	dihydroorotate dehydrogenase electron transfer subunit	0.0114641	0.907022	0.999259		MA_RS04875	MA0939	adenosylcobinamide-GDP ribazoletransferase	-0.360996	0.000466867	0.00370371		MA_RS07395	MA1425	IS66-like element ISMac24 family transposase	0.447645	0.00080555	0.00639052		MA_RS03035	MA0578	porphobilinogen synthase	-0.337033	0.000280925	0.00223225		MA_RS01160	MA0215	protease inhibitor I42 family protein	-0.547067	0.00049057	0.00389881		MA_RS03405	MA0647	hypothetical protein	0.0870501	0.407231	0.723229		MA_RS03405	MA0647	hypothetical protein	4.51145	4.43574	4.85351	4.45571	4.56529
MA_RS03070	MA0585	fumarylacetoacetate hydrolase family protein	0.109531	0.192434	0.999259		MA_RS29135	MA4588	DUF2341 domain-containing protein	-0.272169	0.000475714	0.00376775		MA_RS14685	MA2803	hypothetical protein	1.53169	0.000807123	0.00639257		MA_RS01980	MA0378	GNAT family N-acetyltransferase	0.488068	0.000284813	0.00225946		MA_RS19490	MA3740	NAD(P)H-dependent oxidoreductase	-0.54575	0.000495689	0.00393236		MA_RS03410	MA0648	DNA primase catalytic subunit PriS	0.157129	0.293674	0.627753		MA_RS03410	MA0648	DNA primase catalytic subunit PriS	2.64063	2.77913	2.85109	2.62086	2.95152
MA_RS03075	MA0586	hypothetical protein	-0.079657	0.618654	0.999259		MA_RS09430	MA1811	hypothetical protein	0.669997	0.000482718	0.00381081		MA_RS24035	MA4606	ABC transporter ATP-binding protein	0.66214	0.000827624	0.00654428		MA_RS15530	MA2963	4Fe-4S binding protein	0.583251	0.000295101	0.00233726		MA_RS11605	MA2238	DUF2099 family protein	-0.397045	0.000506722	0.00401333		MA_RS03415	MA0649	formylglycine-generating enzyme family protein	0.11822	0.548646	0.825549		MA_RS03415	MA0649	formylglycine-generating enzyme family protein	1.62829	1.92346	1.72974	1.38339	1.5022
MA_RS03080	MA0587	glutamate--tRNA ligase	0.000459735	0.99514	0.999259		MA_RS11365	MA2191	flavodoxin family protein	0.409979	0.000482259	0.00381081		MA_RS06645	MA1280	bifunctional phosphopantothenoylcysteine decarboxylase/phosphopantothenate--cysteine ligase CoaBC	-0.303435	0.000836091	0.00657985		MA_RS15890	MA3034	uroporphyrinogen-III synthase	-0.405464	0.000299041	0.00236462		MA_RS22305	MA4272	protein translocase SEC61 complex subunit gamma	-0.26128	0.000512167	0.00404987		MA_RS03420	MA0650	hypothetical protein	0.0385415	0.878622	0.971077		MA_RS03420	MA0650	hypothetical protein	1.30759	1.49312	1.82727	1.66897	1.30691
MA_RS03085	MA0588	right-handed parallel beta-helix repeat-containing protein	-0.149465	0.380024	0.999259		MA_RS09505	MA1827	mechanosensitive ion channel	0.320046	0.000486053	0.00382471		MA_RS08345	MA1606	DUF1622 domain-containing protein	1.13754	0.00083618	0.00657985		MA_RS11520	MA2220	DUF2099 family protein	0.523569	0.000302301	0.00238651		MA_RS01590	MA0300	ABC transporter permease	0.879266	0.000521885	0.00412001		MA_RS03425	MA0651	NFACT family protein	-0.120215	0.143582	0.429951		MA_RS03425	MA0651	NFACT family protein	3.45867	3.4903	3.52088	3.18117	3.42853
MA_RS03095	MA0590	Single-stranded DNA binding protein	-0.0749789	0.322942	0.999259		MA_RS21870	MA4190	DUF5611 family protein	-0.36637	0.000485433	0.00382471		MA_RS13300	MA2558	pyridoxamine 5'-phosphate oxidase family protein	-0.356744	0.00083579	0.00657985		MA_RS14215	MA2716	quinolinate synthase NadA	0.399177	0.000304497	0.00239995		MA_RS28040	NA	hypothetical protein	0.24754	0.000523659	0.00412064		MA_RS03430	MA0652	mRNA surveillance protein pelota	-0.287087	0.0386679	0.195269		MA_RS03430	MA0652	mRNA surveillance protein pelota	2.94471	3.17563	3.10398	3.0707	2.94759
MA_RS03100	MA0591	RPA family protein	-0.14077	0.170912	0.999259		MA_RS10415	MA2000	glycogen debranching protein GlgX	0.479664	0.000488088	0.00383453		MA_RS00290	MA0056	TRAM domain-containing protein	-0.597294	0.00084525	0.00662976		MA_RS13550	MA2602	hypothetical protein	0.398262	0.000306164	0.00240919		MA_RS05775	MA1108	30S ribosomal protein S13	-0.247985	0.000532642	0.00417107		MA_RS03435	MA0653	hypothetical protein	-0.96698	4.92688e-14	4.52064e-12		MA_RS03435	MA0653	hypothetical protein	1.34374	1.48334	1.26367	1.50871	1.54386
MA_RS03105	MA0592	phosphoglycerate dehydrogenase	0.0431824	0.555901	0.999259		MA_RS11800	MA2275	ABC transporter ATP-binding protein	-0.313373	0.00048998	0.00384318		MA_RS26555	NA	hypothetical protein	0.962942	0.00084447	0.00662976		MA_RS17185	MA3294	carbon-nitrogen hydrolase family protein	0.604277	0.00030854	0.00242396		MA_RS15275	MA2916	PKD domain-containing protein	0.301042	0.000531148	0.00417107		MA_RS03440	MA0654	DUF1614 domain-containing protein	0.201625	0.0225709	0.136249		MA_RS03440	MA0654	DUF1614 domain-containing protein	4.2523	4.53648	4.52186	4.16959	4.30467
MA_RS03110	MA0593	DUF2240 family protein	0.173784	0.0871	0.999259		MA_RS01805	MA0341	fibrillarin-like rRNA/tRNA 2'-O-methyltransferase	-0.375033	0.000496335	0.00388051		MA_RS21825	MA4183	group II intron reverse transcriptase/maturase	-0.274338	0.000847772	0.00663883		MA_RS02890	MA0550	chorismate synthase	-0.373045	0.000314366	0.00246574		MA_RS21385	MA4099	DUF356 domain-containing protein	-0.272267	0.000534697	0.00418044		MA_RS03445	MA0655	diadenylate cyclase	0.202145	0.0162554	0.107114		MA_RS03445	MA0655	diadenylate cyclase	4.36233	4.52124	4.62092	4.22667	4.53923
MA_RS03115	MA0594	alpha-keto acid decarboxylase family protein	0.00989363	0.920041	0.999259		MA_RS22075	MA4227	IS1182 family transposase	0.228881	0.000496065	0.00388051		MA_RS05595	MA1072	50S ribosomal protein L3	-0.242374	0.000851218	0.0066551		MA_RS04950	MA0952	iron ABC transporter substrate-binding protein	0.44106	0.00031665	0.00247966		MA_RS25240	NA	IS1 family transposase	0.302023	0.000537498	0.00419559		MA_RS03450	MA0656	RNA 2',3'-cyclic phosphodiesterase	0.277032	0.0178072	0.114529		MA_RS03450	MA0656	RNA 2',3'-cyclic phosphodiesterase	4.20671	4.45042	4.6492	4.09785	4.2188
MA_RS03125	MA0595	50S ribosomal protein L18e	0.0245585	0.713883	0.999259		MA_RS21760	MA4169	DUF1699 family protein	-0.300901	0.000499009	0.00389515		MA_RS06550	MA1263	DNA-directed RNA polymerase subunit A'	0.192599	0.000862308	0.00673098		MA_RS00730	MA0139	preprotein translocase subunit SecD	-0.206907	0.000321018	0.00250579		MA_RS15785	MA3015	winged helix-turn-helix transcriptional regulator	-0.260982	0.000548788	0.00427685		MA_RS03455	MA0657	FAD:protein FMN transferase	0.0501807	0.772378	0.933936		MA_RS03455	MA0657	FAD:protein FMN transferase	3.04905	2.81336	2.97703	2.48669	2.7605
MA_RS03130	MA0596	50S ribosomal protein L13	-0.0125008	0.864937	0.999259		MA_RS01475	MA0277	sugar phosphate isomerase/epimerase	-0.462569	0.000522643	0.00407025		MA_RS24200	MA4638	RNA 2'-phosphotransferase	-0.557716	0.000864349	0.0067361		MA_RS00170	MA0033	pyruvate synthase subunit PorD	-0.305505	0.000323526	0.00252132		MA_RS05965	MA1145	peptidoglycan-binding protein	0.450509	0.00055113	0.00428823		MA_RS03460	MA0658	methanogenesis multiheme c-type cytochrome	0.0866063	0.295454	0.630448		MA_RS03460	MA0658	methanogenesis multiheme c-type cytochrome	5.80786	5.74778	5.76065	5.52005	5.73831
MA_RS03135	MA0597	30S ribosomal protein S9	0.0297033	0.725894	0.999259		MA_RS28500	MA1420	PGF-pre-PGF domain-containing protein	0.59512	0.000523114	0.00407025		MA_RS07915	MA1524	nucleoside-diphosphate kinase	-0.209957	0.000902022	0.00701845		MA_RS05840	MA1120	ABC transporter ATP-binding protein	-0.738966	0.000325889	0.00253568		MA_RS22080	MA4228	reverse transcriptase N-terminal domain-containing protein	0.525714	0.000558211	0.00433639		MA_RS03465	MA0659	SLBB domain-containing protein	-0.0184453	0.802085	0.942753		MA_RS03465	MA0659	SLBB domain-containing protein	5.46132	5.46684	5.66435	5.3685	5.54441
MA_RS03140	MA0598	DNA-directed RNA polymerase subunit N	0.0131594	0.862871	0.999259		MA_RS04775	MA0921	DUF169 domain-containing protein	-0.404679	0.000527296	0.00409623		MA_RS12525	MA2413	helix-turn-helix domain-containing protein	0.316936	0.0009175	0.00711672		MA_RS00930	MA0171	phenylalanine--tRNA ligase subunit alpha	-0.290219	0.000332305	0.00258147		MA_RS23835	MA4572	DUF4040 domain-containing protein	0.255177	0.000560483	0.0043471		MA_RS03470	MA0660	RnfABCDGE type electron transport complex subunit D	0.0365917	0.644465	0.880552		MA_RS03470	MA0660	RnfABCDGE type electron transport complex subunit D	5.72848	5.79434	5.77772	5.77166	5.7738
MA_RS03150	MA0599	DNA-directed RNA polymerase subunit K	-0.0985347	0.332501	0.999259		MA_RS11520	MA2220	DUF2099 family protein	0.498156	0.000528917	0.00410178		MA_RS15900	NA	hypothetical protein	1.26202	0.000917579	0.00711672		MA_RS00290	MA0056	TRAM domain-containing protein	-0.642783	0.000334088	0.00259118		MA_RS21490	MA4120	DUF131 domain-containing protein	-0.6594	0.000575161	0.00445384		MA_RS03475	MA0661	RnfABCDGE type electron transport complex subunit G	0.0277132	0.76998	0.933536		MA_RS03475	MA0661	RnfABCDGE type electron transport complex subunit G	5.77761	5.89186	5.86429	5.85344	5.90368
MA_RS03155	MA0600	30S ribosomal protein S2	0.063195	0.372323	0.999259		MA_RS25680	NA	IS1 family transposase	0.298033	0.000530541	0.00410178		MA_RS18430	MA3528	PRC-barrel domain-containing protein	-0.292228	0.000944636	0.00731491		MA_RS19235	MA3692	DNA-directed RNA polymerase	-0.320287	0.000340196	0.00263435		MA_RS18065	MA4673	ABC transporter permease	0.792694	0.000582347	0.00450231		MA_RS03480	MA0662	RnfABCDGE type electron transport complex subunit E	0.0125307	0.87496	0.969233		MA_RS03480	MA0662	RnfABCDGE type electron transport complex subunit E	5.68997	5.88224	5.88873	5.66053	5.80493
MA_RS03160	MA0601	MEMO1 family protein	0.0901676	0.184673	0.999259		MA_RS28460	NA	exonuclease SbcCD subunit D	0.540889	0.000529994	0.00410178		MA_RS11605	MA2238	DUF2099 family protein	-0.37631	0.000951488	0.00735408		MA_RS17805	MA3410	putative DNA binding domain-containing protein	0.360784	0.000340953	0.00263602		MA_RS06385	MA1228	hypothetical protein	0.668842	0.000583553	0.00450447		MA_RS03485	MA0663	RnfABCDGE type electron transport complex subunit A	0.0505855	0.526166	0.812635		MA_RS03485	MA0663	RnfABCDGE type electron transport complex subunit A	5.74155	6.05524	5.93162	5.83953	5.88083
MA_RS03165	MA0602	mevalonate kinase	-0.0202427	0.860796	0.999259		MA_RS22305	MA4272	protein translocase SEC61 complex subunit gamma	-0.260461	0.000540097	0.00416903		MA_RS16140	MA3086	PEGA domain-containing protein	0.617831	0.000952719	0.00735408		MA_RS20930	MA4012	bifunctional phosphoribosylaminoimidazolecarboxamide formyltransferase/IMP cyclohydrolase	0.221752	0.000342297	0.00264221		MA_RS07660	MA1476	heat-shock protein	0.533844	0.000592571	0.00456684		MA_RS03490	MA0664	Fe-S cluster domain-containing protein	0.148313	0.0654364	0.272213		MA_RS03490	MA0664	Fe-S cluster domain-containing protein	5.7467	5.88465	5.96717	5.68825	5.79232
MA_RS03170	MA0603	isopentenyl phosphate kinase	-0.00287041	0.976405	0.999259		MA_RS24655	MA2765	class I SAM-dependent methyltransferase	0.478173	0.000544772	0.00419846		MA_RS02690	MA0516	GyrI-like domain-containing protein	-0.603126	0.000962409	0.00741711		MA_RS18375	MA3515	methylenetetrahydrofolate reductase C-terminal domain-containing protein	0.462099	0.000347783	0.0026803		MA_RS00960	MA0177	hypothetical protein	1.01793	0.000595385	0.00458126		MA_RS03495	MA0665	DUF4870 domain-containing protein	0.142695	0.113757	0.376315		MA_RS03495	MA0665	DUF4870 domain-containing protein	6.10776	6.11226	6.32475	6.01615	6.19191
MA_RS03175	MA0604	type 2 isopentenyl-diphosphate Delta-isomerase	0.0371338	0.607497	0.999259		MA_RS23220	MA4446	glycosyltransferase	0.442582	0.000550389	0.00422834		MA_RS20525	MA3932	methyltransferase domain-containing protein	0.384049	0.000968714	0.00745388		MA_RS18570	MA3556	hypothetical protein	0.235229	0.00035196	0.0027082		MA_RS13370	MA2570	GTP-binding protein EngB	0.459157	0.000599409	0.00460494		MA_RS03500	MA0666	DUF2284 domain-containing protein	-0.0936218	0.681235	0.898302		MA_RS03500	MA0666	DUF2284 domain-containing protein	2.37231	2.23363	2.28662	2.3469	2.21138
MA_RS03180	MA0605	RNase J family beta-CASP ribonuclease	0.087686	0.278705	0.999259		MA_RS23530	MA4511	glutamine-hydrolyzing GMP synthase	-0.433927	0.000550145	0.00422834		MA_RS05790	MA1111	DNA-directed RNA polymerase subunit D	-0.215622	0.000975676	0.00748763		MA_RS08745	MA1686	metallophosphoesterase	0.435054	0.000357475	0.00274629		MA_RS24915	MA0144	monomethylamine:corrinoid methyltransferase	0.244984	0.000616743	0.00473063		MA_RS03505	MA0667	epoxyqueuosine reductase	0.148521	0.539067	0.821524		MA_RS03505	MA0667	epoxyqueuosine reductase	1.76896	1.48812	1.41118	1.4203	1.59732
MA_RS03185	MA0606	polyprenyl synthetase family protein	0.0540569	0.542603	0.999259		MA_RS03905	MA0747	NAD(P)/FAD-dependent oxidoreductase	0.445508	0.000559982	0.00429526		MA_RS28615	NA	hypothetical protein	0.677544	0.000976179	0.00748763		MA_RS00215	MA0042	peptide chain release factor aRF-1	-0.32771	0.000365744	0.00280538		MA_RS23255	MA4453	glycosyltransferase family 2 protein	0.651937	0.000622213	0.00476507		MA_RS03510	NA	hypothetical protein	0.196391	0.236011	0.562058		MA_RS03510	NA	hypothetical protein	2.65086	2.30248	2.4762	2.17285	2.60769
MA_RS03190	MA0607	hypothetical protein	-0.683085	0.278719	0.999259		MA_RS20740	MA3975	Flp pilus assembly complex ATPase component TadA	-0.411432	0.000567907	0.00434918		MA_RS00550	MA0104	5'/3'-nucleotidase SurE	0.296425	0.000978637	0.00749467		MA_RS17380	MA3328	pentapeptide repeat-containing protein	0.482236	0.000366825	0.00280924		MA_RS25415	NA	IS1 family transposase	0.300734	0.000645343	0.00493444		MA_RS03515	MA0669	replication factor C small subunit	-0.167191	0.021716	0.133085		MA_RS03515	MA0669	replication factor C small subunit	5.43765	5.49589	5.50766	5.26045	5.53535
MA_RS03195	MA0608	pyruvate, phosphate dikinase	-0.00235266	0.970402	0.999259		MA_RS17685	MA3389	winged helix-turn-helix domain-containing protein	0.353878	0.000570724	0.00436389		MA_RS13370	MA2570	GTP-binding protein EngB	0.435343	0.000981953	0.00750824		MA_RS12200	MA2354	pentapeptide repeat-containing protein	0.409348	0.000368355	0.00281653		MA_RS08060	MA1553	YIP1 family protein	0.270833	0.000649109	0.00495544		MA_RS03520	MA0670	small multi-drug export protein	-0.231562	0.00664502	0.0544019		MA_RS03520	MA0670	small multi-drug export protein	4.82718	5.00416	5.04793	4.85291	5.02846
MA_RS03200	MA0609	Gar1/Naf1 family protein	-0.0677874	0.36964	0.999259		MA_RS10235	MA1964	phosphoribosylformylglycinamidine synthase subunit PurS	-0.309513	0.000573338	0.00437699		MA_RS00605	MA0116	archaetidylserine synthase	-0.323608	0.000995587	0.00760053		MA_RS06440	MA1239	TOBE domain-containing protein	-0.671177	0.000370795	0.00283073		MA_RS25780	MA3194	50S ribosomal protein L37e	0.272388	0.000662708	0.00505133		MA_RS03525	MA0671	4Fe-4S binding protein	-0.0446893	0.617014	0.862472		MA_RS03525	MA0671	4Fe-4S binding protein	6.39855	6.71043	6.49445	6.39391	6.59625
MA_RS03205	MA0610	transcription initiation factor IIB	0.00611991	0.938118	0.999259		MA_RS20275	MA3887	TIGR00303 family protein	-0.367735	0.000591833	0.00451111		MA_RS07240	MA1397	DUF2117 family protein	0.702	0.001007	0.00767562		MA_RS18045	MA3455	nickel ABC transporter substrate-binding protein	0.448435	0.000379116	0.00288972		MA_RS22345	MA4281	hypothetical protein	-1.04486	0.000670184	0.00509235		MA_RS03530	MA0672	histone family protein	0.125182	0.452182	0.754439		MA_RS03530	MA0672	histone family protein	3.98619	4.05808	4.34507	4.11532	4.1608
MA_RS03210	MA0611	LysE family transporter	-0.133006	0.395176	0.999259		MA_RS05750	MA1104	AAA family ATPase	-0.249691	0.000611488	0.00464635		MA_RS00455	MA0089	DUF169 domain-containing protein	-0.31309	0.00103521	0.0078783		MA_RS21150	MA4052	glycoside hydrolase family 57 protein	0.265366	0.000383123	0.00291569		MA_RS25840	NA	IS1 family transposase	0.296485	0.00067377	0.00511162		MA_RS03535	MA0673	class I SAM-dependent methyltransferase	-0.120388	0.206847	0.529419		MA_RS03535	MA0673	class I SAM-dependent methyltransferase	4.17248	4.42779	4.32627	4.07166	4.36104
MA_RS03220	MA0613	class I SAM-dependent methyltransferase family protein	-0.0526519	0.670975	0.999259		MA_RS06590	MA1269	response regulator	-1.04437	0.00061082	0.00464635		MA_RS05490	MA1054	DUF2206 domain-containing protein	0.500046	0.00104424	0.00792222		MA_RS11125	MA2142	argininosuccinate synthase	-0.315772	0.000392402	0.00298164		MA_RS07230	MA1395	nickel-responsive transcriptional regulator NikR	0.882786	0.000683005	0.0051736		MA_RS03540	MA0674	sodium-extruding oxaloacetate decarboxylase subunit alpha	-0.0166341	0.799013	0.942471		MA_RS03540	MA0674	sodium-extruding oxaloacetate decarboxylase subunit alpha	6.1268	6.19446	6.11343	5.9456	6.20368
MA_RS03230	MA0614	NAD(P)-dependent oxidoreductase	-0.332115	0.100798	0.999259		MA_RS25735	NA	IS1 family transposase	0.296939	0.000612755	0.00464871		MA_RS03525	MA0671	4Fe-4S binding protein	-0.289331	0.00104908	0.00793796		MA_RS10235	MA1964	phosphoribosylformylglycinamidine synthase subunit PurS	-0.320499	0.000393755	0.00298726		MA_RS11240	MA2164	methyltransferase domain-containing protein	0.937169	0.000685373	0.00518346		MA_RS03545	MA0675	acetyl-CoA carboxylase biotin carboxylase subunit	-0.00116632	0.98532	0.994729		MA_RS03545	MA0675	acetyl-CoA carboxylase biotin carboxylase subunit	5.71821	5.83215	5.76352	5.681	5.89965
MA_RS03235	MA0615	MFS transporter	-0.359402	0.0235377	0.999259		MA_RS04045	MA0773	NADP-dependent oxidoreductase	0.753305	0.00062536	0.00472959		MA_RS09370	MA1802	dihydroxy-acid dehydratase	-0.235887	0.00104958	0.00793796		MA_RS00045	MA0010	formylmethanofuran--tetrahydromethanopterin N-formyltransferase	-0.309081	0.00040475	0.00306589		MA_RS17700	NA	hypothetical protein	1.14053	0.0006878	0.00519374		MA_RS03550	MA0676	biotin--[acetyl-CoA-carboxylase] ligase	0.159435	0.0136506	0.0945626		MA_RS03550	MA0676	biotin--[acetyl-CoA-carboxylase] ligase	5.39279	5.55989	5.51815	5.3135	5.54463
MA_RS03240	MA0616	peroxiredoxin	0.0132334	0.96394	0.999259		MA_RS04600	MA0883	ABC transporter substrate-binding protein	-0.529614	0.000624399	0.00472959		MA_RS17275	MA3307	orotate phosphoribosyltransferase	-0.564806	0.00105201	0.00794401		MA_RS17290	MA3310	ornithine carbamoyltransferase	-0.293634	0.00041679	0.00315217		MA_RS02645	MA0509	beta-propeller fold lactonase family protein	0.282495	0.000695072	0.00523241		MA_RS03555	MA0677	hypothetical protein	0.250759	0.03789	0.192538		MA_RS03555	MA0677	hypothetical protein	3.38974	3.6701	3.7001	3.21359	3.46881
MA_RS03245	MA0617	cation diffusion facilitator family transporter	0.00952273	0.917965	0.999259		MA_RS00605	MA0116	archaetidylserine synthase	-0.339162	0.000626682	0.00473223		MA_RS07230	MA1395	nickel-responsive transcriptional regulator NikR	0.840839	0.00106751	0.00804856		MA_RS07635	MA1471	elongation factor 1-beta	-0.510681	0.000419799	0.00317		MA_RS09270	MA1784	50S ribosomal protein L15e	-0.293361	0.000695056	0.00523241		MA_RS03560	MA0678	coiled-coil protein	-0.19802	0.124295	0.397099		MA_RS03560	MA0678	coiled-coil protein	2.82718	3.08595	3.01741	2.58835	2.92512
MA_RS03250	NA	dienelactone hydrolase family protein	-0.161306	0.596323	0.999259		MA_RS05670	MA1087	30S ribosomal protein S8	0.32536	0.000628684	0.00473999		MA_RS24750	MA3266	nucleotide-binding protein	0.45639	0.00108243	0.00814835		MA_RS01810	MA0342	helix-turn-helix domain-containing protein	-0.816695	0.00042511	0.00320513		MA_RS00815	MA0153	3-methylornithine--L-lysine ligase PylC	0.334509	0.000707642	0.00531217		MA_RS03565	MA0679	hypothetical protein	0.13669	0.417302	0.730228		MA_RS03565	MA0679	hypothetical protein	2.41633	2.66333	2.70085	2.43559	2.90802
MA_RS03255	NA	phosphoribosyltransferase	0.0364813	0.902759	0.999259		MA_RS05990	MA1150	KEOPS complex subunit Cgi121	-0.615419	0.000637618	0.00479248		MA_RS00875	NA	hypothetical protein	-0.652215	0.00112257	0.00842854		MA_RS07415	MA1428	cytochrome c biogenesis protein CcsA	-0.482334	0.000434505	0.00327089		MA_RS25015	MA0643	RNA-protein complex protein Nop10	-0.399023	0.000707853	0.00531217		MA_RS03570	MA0680	DUF424 domain-containing protein	-0.273896	0.181515	0.498424		MA_RS03570	MA0680	DUF424 domain-containing protein	3.25188	3.3374	3.54839	2.69606	3.19489
MA_RS03260	MA0619	PAS domain-containing protein	0.269886	0.0715038	0.999259		MA_RS18570	MA3556	hypothetical protein	0.22463	0.000636911	0.00479248		MA_RS06970	MA1344	YwbE family protein	0.892725	0.00112485	0.00842854		MA_RS06285	MA1208	Fe-only nitrogenase subunit beta	0.396862	0.000436063	0.00327755		MA_RS24750	MA3266	nucleotide-binding protein	0.476852	0.000719781	0.00539336		MA_RS03575	MA0681	minichromosome maintenance protein MCM	-0.189338	0.0223067	0.1352		MA_RS03575	MA0681	minichromosome maintenance protein MCM	3.46367	3.60532	3.59441	3.26915	3.52168
MA_RS03265	MA0620	PAS domain-containing protein	-0.0805161	0.468752	0.999259		MA_RS04210	MA0807	iron-sulfur cluster assembly scaffold protein	0.437237	0.000639504	0.00479924		MA_RS22175	MA4247	ABC transporter substrate-binding protein	0.689041	0.00112453	0.00842854		MA_RS17110	MA3279	CTP synthase (glutamine hydrolyzing)	-0.262649	0.000442139	0.00331809		MA_RS07750	MA1493	4Fe-4S binding protein	-0.644226	0.000727817	0.00542849		MA_RS03580	MA0682	TrmJ/YjtD family RNA methyltransferase	-0.295563	0.0160435	0.105861		MA_RS03580	MA0682	TrmJ/YjtD family RNA methyltransferase	2.83375	3.03444	3.14418	2.72449	2.85333
MA_RS03270	MA0621	hypothetical protein	-0.138666	0.335313	0.999259		MA_RS25890	NA	IS1 family transposase	0.293186	0.000648938	0.00486254		MA_RS05970	MA1146	hydrogenase small subunit	-0.420131	0.0011451	0.0085492		MA_RS07720	MA1487	TetR/AcrR family transcriptional regulator	0.517832	0.000444854	0.00333332		MA_RS08915	MA1717	right-handed parallel beta-helix repeat-containing protein	0.578042	0.000726351	0.00542849		MA_RS03585	MA0683	4Fe-4S binding protein	0.25672	0.397286	0.716467		MA_RS03585	MA0683	4Fe-4S binding protein	2.34194	2.80979	3.25694	2.42903	2.52111
MA_RS03275	MA0622	winged helix-turn-helix domain-containing protein	-0.228031	0.298092	0.999259		MA_RS21970	MA4209	hypothetical protein	-0.620223	0.000650317	0.00486537		MA_RS13730	MA2636	DUF1269 domain-containing protein	-0.819876	0.00114282	0.0085492		MA_RS18605	MA3563	ADP-specific phosphofructokinase	0.274964	0.000453602	0.00339364		MA_RS20940	MA4014	endonuclease III	-0.514792	0.00072736	0.00542849		MA_RS03590	MA0684	rubrerythrin	-0.291167	0.081186	0.308574		MA_RS03590	MA0684	rubrerythrin	3.68828	4.32352	4.20629	3.42789	3.91166
MA_RS03280	MA0623	hypothetical protein	-0.045598	0.804179	0.999259		MA_RS01380	MA0259	right-handed parallel beta-helix repeat-containing protein	0.457075	0.000658286	0.00491743		MA_RS21280	MA4078	DUF2298 domain-containing protein	0.558918	0.00114622	0.0085492		MA_RS09755	MA1870	M3 family oligoendopeptidase	0.320943	0.000461003	0.00344371		MA_RS08695	MA1677	APC family permease	0.44261	0.000735667	0.00547061		MA_RS03595	MA0685	NAD(P)/FAD-dependent oxidoreductase	0.371308	0.000155619	0.00236492		MA_RS03595	MA0685	NAD(P)/FAD-dependent oxidoreductase	4.92263	5.01177	5.1456	4.6467	5.09421
MA_RS03285	NA	transcriptional regulator	0.140004	0.659386	0.999259		MA_RS00935	MA0172	tryptophan--tRNA ligase	-0.292541	0.000662766	0.0049433		MA_RS17160	MA3289	ATP-dependent protease LonB	-0.190623	0.00122803	0.00912802		MA_RS03685	MA0704	hypothetical protein	-0.792994	0.000481756	0.00358223		MA_RS15650	MA2984	hypothetical protein	0.604519	0.000736839	0.00547061		MA_RS03600	MA0687	disulfide reductase	-0.270341	6.47662e-05	0.00117743		MA_RS03600	MA0687	disulfide reductase	7.75602	7.92285	7.85825	7.74451	7.90351
MA_RS03295	MA0626	PRC-barrel domain-containing protein	0.338197	0.264539	0.999259		MA_RS13710	MA2632	bile acid:sodium symporter family protein	0.938161	0.000669664	0.0049871		MA_RS24500	MA1866	ATP-dependent endonuclease	0.746344	0.00122946	0.00912802		MA_RS04880	MA0940	alpha-ribazole phosphatase CobZ	-0.43002	0.000483557	0.00359013		MA_RS22150	MA4242	ATP-binding protein	-0.603844	0.000735995	0.00547061		MA_RS03605	MA0688	(Fe-S)-binding protein	-0.323947	2.30981e-05	0.000502506		MA_RS03605	MA0688	(Fe-S)-binding protein	7.80132	7.96539	7.89849	7.76345	7.89126
MA_RS03300	MA0627	PRC-barrel domain-containing protein	0.281443	0.143215	0.999259		MA_RS03325	MA0633	hypothetical protein	-0.39779	0.000680475	0.00505987		MA_RS20610	MA3951	cyclopropane-fatty-acyl-phospholipid synthase family protein	-0.538781	0.00123289	0.0091294		MA_RS07785	MA1500	F420H2 dehydrogenase subunit FpoI	-0.215094	0.000485778	0.00359565		MA_RS00835	MA0156	hypothetical protein	-0.355512	0.000741468	0.00549658		MA_RS03610	MA0689	DUF116 domain-containing protein	-0.254373	0.0469057	0.22451		MA_RS03610	MA0689	DUF116 domain-containing protein	4.38204	4.59987	4.70036	4.33781	4.38356
MA_RS03305	MA0628	DUF362 domain-containing protein	-0.0853331	0.440331	0.999259		MA_RS03330	MA0634	queuosine precursor transporter	-0.590665	0.000692461	0.00513329		MA_RS20795	MA3986	agmatinase	0.424523	0.0012334	0.0091294		MA_RS28040	NA	hypothetical protein	0.249306	0.000485042	0.00359565		MA_RS14820	MA2827	HD domain-containing protein	-0.384972	0.00074499	0.00551429		MA_RS03615	MA0690	DUF116 domain-containing protein	0.0392266	0.806668	0.943888		MA_RS03615	MA0690	DUF116 domain-containing protein	2.91641	2.70637	2.55312	2.47525	2.63988
MA_RS03310	MA0629	ArsR family transcriptional regulator	-0.118032	0.469918	0.999259		MA_RS28760	NA	metal-sulfur cluster assembly factor	-0.274634	0.000692291	0.00513329		MA_RS05295	MA1013	AAA family ATPase	0.220199	0.00123561	0.00913189		MA_RS00030	MA0007	CBS domain-containing protein	0.282855	0.000489563	0.00361266		MA_RS19725	MA3788	hypothetical protein	0.809802	0.000753568	0.00556857		MA_RS03620	MA0691	geranylgeranyl reductase family protein	0.161147	0.645186	0.880552		MA_RS03620	MA0691	geranylgeranyl reductase family protein	0.978713	0.776459	0.730407	0.653634	0.87473
MA_RS03315	MA0630	co-chaperone GroES	-0.082159	0.661338	0.999259		MA_RS02470	MA0472	IS1182-like element ISMac1 family transposase	0.220841	0.000696479	0.00515522		MA_RS23070	MA4414	DUF473 family protein	-0.462837	0.00125438	0.00925651		MA_RS20335	MA3896	P-II family nitrogen regulator	-2.03864	0.000488834	0.00361266		MA_RS28425	MA0992	DUF302 domain-containing protein	-0.652643	0.000754614	0.00556857		MA_RS03625	MA0692	geranylgeranyl reductase family protein	0.225907	0.206204	0.528498		MA_RS03625	MA0692	geranylgeranyl reductase family protein	1.66905	1.73355	1.82372	1.49823	1.43541
MA_RS03320	MA0631	chaperonin GroEL	-0.1514	0.400615	0.999259		MA_RS18825	MA3610	SRPBCC family protein	0.727779	0.000703972	0.00520276		MA_RS03310	MA0629	ArsR family transcriptional regulator	-0.533487	0.00125644	0.00925771		MA_RS16340	MA3125	UPF0228 family protein	1.81153	0.000492655	0.00362997		MA_RS05110	NA	hypothetical protein	-1.69017	0.000761402	0.00561015		MA_RS03630	MA0693	methanogenesis marker 9 domain-containing protein	0.00105732	0.987008	0.9954		MA_RS03630	MA0693	methanogenesis marker 9 domain-containing protein	7.11211	7.21659	7.19452	7.01519	7.11866
MA_RS03325	MA0633	hypothetical protein	0.22348	0.0555525	0.999259		MA_RS00555	MA0105	GTP 3',8-cyclase MoaA	-0.264236	0.000713107	0.00526228		MA_RS17290	MA3310	ornithine carbamoyltransferase	-0.265748	0.00126774	0.00932679		MA_RS05535	MA1062	glycosyltransferase family 4 protein	0.537978	0.00049504	0.00364202		MA_RS04940	MA0950	ATP-binding cassette domain-containing protein	0.526269	0.000762709	0.00561128		MA_RS03635	MA0694	triphosphoribosyl-dephospho-CoA synthase	-0.0257998	0.706021	0.908061		MA_RS03635	MA0694	triphosphoribosyl-dephospho-CoA synthase	6.19012	6.2849	6.35134	6.1571	6.19284
MA_RS03330	MA0634	queuosine precursor transporter	0.216205	0.206804	0.999259		MA_RS17110	MA3279	CTP synthase (glutamine hydrolyzing)	-0.251886	0.000730111	0.00537959		MA_RS21410	MA4103	peroxiredoxin	-0.27604	0.00127293	0.00935087		MA_RS08640	MA1666	DMT family transporter	0.345422	0.000503051	0.00369537		MA_RS23335	MA4470	hypothetical protein	0.531395	0.000764992	0.00561957		MA_RS03640	MA0695	DUF447 family protein	-0.0870972	0.414478	0.728114		MA_RS03640	MA0695	DUF447 family protein	4.59814	4.81245	4.97219	4.51386	4.8048
MA_RS03335	MA0635	hypothetical protein	-0.271536	0.226257	0.999259		MA_RS25640	NA	IS1 family transposase	0.29116	0.000736335	0.00541724		MA_RS03635	MA0694	triphosphoribosyl-dephospho-CoA synthase	0.220682	0.00127944	0.00937035		MA_RS17680	MA3388	serpin family protein	0.525583	0.000503837	0.00369557		MA_RS27800	NA	hypothetical protein	0.766388	0.000771394	0.00565806		MA_RS03645	MA0696	dihydromethanopterin reductase (acceptor)	0.174374	0.258216	0.590088		MA_RS03645	MA0696	dihydromethanopterin reductase (acceptor)	3.00901	3.3169	3.30649	3.2801	3.64985
MA_RS03340	MA0636	pyridoxal phosphate-dependent aminotransferase	0.0297725	0.688366	0.999259		MA_RS09925	MA1904	PKD domain-containing protein	0.264755	0.000737937	0.00542082		MA_RS17445	MA3342	homocitrate synthase family protein	-0.270302	0.00127793	0.00937035		MA_RS00600	MA0115	phosphatidylserine decarboxylase	0.44758	0.000508197	0.00372193		MA_RS08130	MA1564	hypothetical protein	1.14449	0.000772663	0.00565882		MA_RS03650	MA0697	ATP-binding cassette domain-containing protein	-0.229766	0.535034	0.819135		MA_RS03650	MA0697	ATP-binding cassette domain-containing protein	0.725466	0.47253	0.985299	1.34687	1.04492
MA_RS03345	MA0637	PEGA domain-containing protein	0.108198	0.498415	0.999259		MA_RS03315	MA0630	co-chaperone GroES	0.630374	0.000742148	0.00544354		MA_RS12175	MA2349	PstS family phosphate ABC transporter substrate-binding protein	0.375047	0.00129595	0.00947697		MA_RS07165	MA1381	Era-like GTP-binding protein	-0.228891	0.000518662	0.00379286		MA_RS19315	MA3707	hypothetical protein	-0.899704	0.0007745	0.00566375		MA_RS03655	MA0698	ABC transporter ATP-binding protein	0.356256	0.556416	0.830792		MA_RS03655	MA0698	ABC transporter ATP-binding protein	0	0.439484	0.196163	0.370604	0.108081
MA_RS03355	MA0638	hypothetical protein	0.360539	0.396179	0.999259		MA_RS00295	MA0057	TRAM domain-containing protein	-0.401299	0.000744437	0.0054521		MA_RS08540	MA1647	nucleotidyltransferase domain-containing protein	0.849501	0.00131382	0.00959328		MA_RS18390	MA3519	bifunctional methylenetetrahydrofolate dehydrogenase/methenyltetrahydrofolate cyclohydrolase	0.256007	0.000524172	0.0038274		MA_RS00620	MA0119	acetylornithine transaminase	-0.270002	0.000782992	0.00571725		MA_RS03660	MA0699	ABC transporter permease	-0.51365	0.111579	0.37364		MA_RS03660	MA0699	ABC transporter permease	0.694651	0.965467	0.885681	0.969538	0.866625
MA_RS03360	MA0639	rubrerythrin family protein	-0.179905	0.101633	0.999259		MA_RS14220	MA2717	Fe-S cluster assembly scaffold protein NifU	0.278689	0.000752756	0.00549648		MA_RS14845	NA	glycogen debranching enzyme N-terminal domain-containing protein	-0.889899	0.00132293	0.00964532		MA_RS07085	MA1364	tetratricopeptide repeat protein	0.324514	0.000533197	0.00388746		MA_RS09465	MA1818	6,7-dimethyl-8-ribityllumazine synthase	-0.365301	0.000793058	0.00578207		MA_RS03665	MA0700	ABC transporter permease	0.0306488	0.851355	0.960145		MA_RS03665	MA0700	ABC transporter permease	2.20692	1.94506	2.06977	1.64939	2.15926
MA_RS03365	MA0640	hypothetical protein	-0.42562	0.259873	0.999259		MA_RS21770	MA4171	DUF1699 family protein	-1.45319	0.000752417	0.00549648		MA_RS14285	MA2730	methyltransferase domain-containing protein	-0.59046	0.00136158	0.00991223		MA_RS05335	MA1020	mechanosensitive ion channel	0.51898	0.000536352	0.00390461		MA_RS12560	MA2420	hypothetical protein	1.34417	0.000804449	0.00585634		MA_RS03670	MA0701	ABC transporter substrate-binding protein	-0.41597	0.0377603	0.192281		MA_RS03670	MA0701	ABC transporter substrate-binding protein	1.06493	1.29893	1.06921	1.34427	1.2793
MA_RS03380	MA0641	endonuclease Q family protein	-0.069856	0.349816	0.999259		MA_RS21150	MA4052	glycoside hydrolase family 57 protein	0.24993	0.000762559	0.0055597		MA_RS17260	MA3304	cytochrome c biogenesis protein CcsA	-0.308036	0.00136948	0.00995486		MA_RS17250	NA	hypothetical protein	1.06037	0.000539796	0.00392381		MA_RS16430	MA3140	NDP-sugar synthase	0.259922	0.000809135	0.00588165		MA_RS03675	MA0702	hypothetical protein	0.997348	0.572332	0.837837		MA_RS03675	MA0702	hypothetical protein	0.25318	0.0839608	0.205997	0	0.284173
MA_RS03385	MA0642	proteasome assembly chaperone family protein	-0.0439022	0.574635	0.999259		MA_RS21720	MA4163	hypothetical protein	-0.36924	0.000764465	0.00556526		MA_RS00230	MA0045	hypothetical protein	0.504	0.0013734	0.00996844		MA_RS28460	NA	exonuclease SbcCD subunit D	0.544089	0.000541268	0.00392864		MA_RS04215	MA0808	cysteine desulfurase	-0.36277	0.000810393	0.005882		MA_RS03680	MA0703	PHP domain-containing protein	0.826103	0.00884123	0.0678153		MA_RS03680	MA0703	PHP domain-containing protein	0.986211	0.726411	0.724385	0.610777	0.741496
MA_RS03390	MA0644	translation initiation factor IF-2 subunit alpha	0.121581	0.104731	0.999259		MA_RS16220	MA3100	hypothetical protein	0.560296	0.000773348	0.00561312		MA_RS06325	MA1216	nitrogenase vanadium-iron protein, alpha chain	0.514904	0.00138038	0.0100042		MA_RS02635	MA0507	pentapeptide repeat-containing protein	-0.772969	0.000549396	0.00397576		MA_RS07360	MA1418	energy-coupling factor ABC transporter ATP-binding protein	0.354064	0.000819871	0.00593308		MA_RS03685	MA0704	hypothetical protein	-0.943051	2.40407e-05	0.000517379		MA_RS03685	MA0704	hypothetical protein	2.12523	2.77431	2.82523	2.45505	2.82737
MA_RS03395	MA0645	30S ribosomal protein S27e	0.094284	0.271357	0.999259		MA_RS29100	MA4356	flavodoxin family protein	0.705501	0.000772529	0.00561312		MA_RS03610	MA0689	DUF116 domain-containing protein	0.409953	0.00139232	0.0100757		MA_RS17505	MA3353	IS21-like element ISMac9 family helper ATPase IstB	-0.492015	0.000548607	0.00397576		MA_RS20750	MA3977	hypothetical protein	0.374949	0.000819503	0.00593308		MA_RS03690	MA0705	aldehyde dehydrogenase family protein	0.40837	0.347416	0.67504		MA_RS03690	MA0705	aldehyde dehydrogenase family protein	0.41185	0.444202	0.552532	0.399122	0.449768
MA_RS03400	MA0646	50S ribosomal protein L44e	-0.0549949	0.53153	0.999259		MA_RS03495	MA0665	DUF4870 domain-containing protein	-0.300002	0.000783091	0.00567537		MA_RS22305	MA4272	protein translocase SEC61 complex subunit gamma	-0.239088	0.00141632	0.0102342		MA_RS03430	MA0652	mRNA surveillance protein pelota	-0.48041	0.000563083	0.00406875		MA_RS05360	MA1027	acyl carrier protein	0.505787	0.00083948	0.00606596		MA_RS03695	MA0706	hypothetical protein	0.764795	0.319995	0.654663		MA_RS03695	MA0706	hypothetical protein	0.431162	0.803202	0.584859	0.395577	0.395164
MA_RS03405	MA0647	hypothetical protein	-0.111911	0.29044	0.999259		MA_RS25805	NA	IS1 family transposase	0.295768	0.00078576	0.00568623		MA_RS17185	MA3294	carbon-nitrogen hydrolase family protein	0.518972	0.00142212	0.0102608		MA_RS01505	MA0283	molybdenum-dependent transcriptional regulator	-0.488435	0.000564589	0.00407359		MA_RS07240	MA1397	DUF2117 family protein	0.722993	0.000842892	0.00608158		MA_RS03700	MA0707	O-methyltransferase	-0.746889	0.00517256	0.0449985		MA_RS03700	MA0707	O-methyltransferase	1.95715	2.0867	1.81201	1.78219	1.75376
MA_RS03410	MA0648	DNA primase catalytic subunit PriS	-0.0512157	0.726417	0.999259		MA_RS23255	MA4453	glycosyltransferase family 2 protein	0.617464	0.000793622	0.00572609		MA_RS07210	MA1391	CBS domain-containing protein	-0.295351	0.00142878	0.010292		MA_RS09505	MA1827	mechanosensitive ion channel	0.317079	0.000584741	0.00421273		MA_RS12870	MA2476	ABC transporter substrate-binding protein	0.513478	0.000868827	0.00625016		MA_RS03705	MA0708	DNA double-strand break repair nuclease NurA	-0.389013	1.08111e-06	3.07452e-05		MA_RS03705	MA0708	DNA double-strand break repair nuclease NurA	4.26575	4.3323	4.44325	4.17112	4.21564
MA_RS03415	MA0649	formylglycine-generating enzyme family protein	-0.445731	0.0333136	0.999259		MA_RS17115	MA3280	hypothetical protein	-0.340156	0.000804437	0.00579552		MA_RS17805	MA3410	putative DNA binding domain-containing protein	0.31771	0.00143067	0.010292		MA_RS00935	MA0172	tryptophan--tRNA ligase	-0.296076	0.000591578	0.00425569		MA_RS23320	MA4466	CPBP family glutamic-type intramembrane protease	0.593713	0.000868759	0.00625016		MA_RS03710	MA0709	ATP-binding protein	-0.323256	6.55892e-05	0.00118085		MA_RS03710	MA0709	ATP-binding protein	4.67226	4.6416	4.5416	4.52339	4.6879
MA_RS03420	MA0650	hypothetical protein	-0.0812436	0.759884	0.999259		MA_RS02880	MA0548	3,4-dihydroxy-2-butanone-4-phosphate synthase	0.323742	0.000809553	0.00582375		MA_RS17450	MA3343	NAD(+)/NADH kinase	0.275239	0.0014675	0.0105413		MA_RS17565	MA3366	cation diffusion facilitator family transporter	0.372203	0.000609711	0.00437965		MA_RS02640	MA0508	C39 family peptidase	0.515983	0.000873561	0.00627493		MA_RS03715	MA0710	hypothetical protein	0.189598	0.166777	0.473461		MA_RS03715	MA0710	hypothetical protein	3.64772	3.80713	3.66707	3.50174	3.93615
MA_RS03425	MA0651	NFACT family protein	-0.13318	0.104605	0.999259		MA_RS03580	MA0682	TrmJ/YjtD family RNA methyltransferase	0.430649	0.000815694	0.00585926		MA_RS00785	MA0148	class I SAM-dependent methyltransferase	0.800029	0.00149132	0.0106966		MA_RS19550	MA3752	oligosaccharyl transferase, archaeosortase A system-associated	0.249846	0.000614357	0.00440651		MA_RS25805	NA	IS1 family transposase	0.295011	0.000874971	0.00627579		MA_RS03725	MA0711	UbiX family flavin prenyltransferase	0.224502	0.0277108	0.15615		MA_RS03725	MA0711	UbiX family flavin prenyltransferase	4.19993	4.459	4.58595	4.14666	4.43297
MA_RS03430	MA0652	mRNA surveillance protein pelota	-0.0227607	0.867143	0.999259		MA_RS04785	MA0923	30S ribosomal protein S8e	-0.246914	0.000833968	0.00598169		MA_RS05095	MA0978	coenzyme F420 hydrogenase subunit beta	-0.461538	0.00149617	0.0107155		MA_RS04650	MA0893	KH domain-containing protein	-0.376947	0.000616436	0.00440843		MA_RS03130	MA0596	50S ribosomal protein L13	-0.244849	0.000894774	0.00640838		MA_RS03730	MA0712	hypothetical protein	0.302106	0.0715447	0.285416		MA_RS03730	MA0712	hypothetical protein	3.44431	3.15352	3.63788	3.27173	3.44988
MA_RS03435	MA0653	hypothetical protein	0.247677	0.0541616	0.999259		MA_RS23155	MA4431	DUF2111 domain-containing protein	0.354444	0.000842945	0.00603717		MA_RS11550	MA2228	hypothetical protein	0.810413	0.00151155	0.0108098		MA_RS05670	MA1087	30S ribosomal protein S8	0.326278	0.000615954	0.00440843		MA_RS12445	MA2398	iron-sulfur cluster assembly protein	2.37514	0.000901225	0.00644508		MA_RS03735	MA0713	HD domain-containing protein	0.18313	0.0144374	0.0986082		MA_RS03735	MA0713	HD domain-containing protein	4.93103	4.91687	5.05351	4.88759	5.0197
MA_RS03440	MA0654	DUF1614 domain-containing protein	-0.0920685	0.300201	0.999259		MA_RS06615	MA1274	PAS domain S-box protein	0.366605	0.000857456	0.00610513		MA_RS02250	MA0429	nickel pincer cofactor biosynthesis protein LarC	-0.289265	0.00151707	0.0108334		MA_RS25575	NA	IS1 family transposase	0.31543	0.000620425	0.00443044		MA_RS09710	MA1861	AarF/ABC1/UbiB kinase family protein	0.348653	0.000921592	0.00658106		MA_RS03740	MA0714	2-phospho-L-lactate transferase	0.223075	0.0080669	0.0631712		MA_RS03740	MA0714	2-phospho-L-lactate transferase	5.28377	5.39642	5.37152	5.29117	5.42666
MA_RS03445	MA0655	diadenylate cyclase	-0.0890345	0.286163	0.999259		MA_RS15800	MA3018	RPA family protein	0.318315	0.00085505	0.00610513		MA_RS03130	MA0596	50S ribosomal protein L13	-0.232349	0.00155556	0.0110865		MA_RS08925	MA1719	DUF432 domain-containing protein	-0.610656	0.000625428	0.00445725		MA_RS01715	MA0323	ATP-binding cassette domain-containing protein	-0.371138	0.000926716	0.00659777		MA_RS03745	MA0715	FmdE family protein	0.179277	0.102809	0.357626		MA_RS03745	MA0715	FmdE family protein	4.16106	4.3629	4.35421	4.08552	4.36506
MA_RS03450	MA0656	RNA 2',3'-cyclic phosphodiesterase	-0.127698	0.27296	0.999259		MA_RS22545	MA4317	HEAT repeat domain-containing protein	0.450048	0.000856655	0.00610513		MA_RS14465	MA2761	TetR/AcrR family transcriptional regulator	-0.58497	0.00155708	0.0110865		MA_RS09360	MA1800	PAS domain-containing protein	0.492832	0.000626013	0.00445725		MA_RS05355	NA	IS1634 family transposase	-0.332311	0.000928001	0.00659777		MA_RS03760	MA0718	diphthamide biosynthesis enzyme Dph2	-0.0614122	0.653537	0.885773		MA_RS03760	MA0718	diphthamide biosynthesis enzyme Dph2	2.69543	2.80473	2.94067	2.63948	2.85826
MA_RS03460	MA0658	methanogenesis multiheme c-type cytochrome	-0.0319921	0.700138	0.999259		MA_RS25415	NA	IS1 family transposase	0.291899	0.000856582	0.00610513		MA_RS01905	MA0362	alpha/beta hydrolase	-0.685754	0.00156444	0.0111226		MA_RS21490	MA4120	DUF131 domain-containing protein	-0.661227	0.000631621	0.0044906		MA_RS10930	MA2105	restriction endonuclease subunit S	0.963731	0.000926468	0.00659777		MA_RS03765	MA0719	METTL5 family protein	-0.13022	0.374656	0.699137		MA_RS03765	MA0719	METTL5 family protein	3.37616	3.52863	3.49692	3.45757	3.24863
[truncated: 4,127 more rows]
[truncated: 7 more columns]
