# Supplementary material for: Methanogenesis marker 16 metalloprotein is the primary coenzyme M synthase in Methanosarcina acetivorans
Source: PLoS Genet. 2025 May 2;21(5):e1011695. doi: 10.1371/journal.pgen.1011695 (PMC12068725; doi:10.1371/journal.pgen.1011695)
Supplement: S5 Table — (XLSX) [file pgen.1011695.s011.xlsx]

## Sheet: Sheet1
	Supplementary Table S5
	Plasmid	Features	Source
	pAMG40	Vector for fosmid retrofitting that contains pC2A and λattB	(1)
	pJK027A	Vector with PmcrB(tetO1) promoter fusion to uidA that contains φC31-attB and λattP	(1)
	pDN201	pJK027A-derived plasmid with PmcrB(tetO1) promoter fusion to Spy cas9	(2)
	pET 2R-T	pET StrepII TEV LIC cloning vector	Addgene plasmid # 29717
	pKES11	Cointegrate of pAMG40 and pJK027A	This study
	pGLC093	pET 2R-T-derived plasmid with MA_RS17200 from M. acetivorans C2A downstream of N-terminal StrepII tag	This study
	pGLC095	pET 2R-T-derived plasmid with MA_RS17210 from M. acetivorans C2A downstream of N-terminal StrepII tag	This study
	pGLC096	pJK027A-derived plasmid with PmcrB(tetO1) promoter fusion to N-terminal StrepII tagged cs (MA_RS17200) CDS (derived from pGLC093)	This study
	pGLC098	pJK027A-derived plasmid with PmcrB(tetO1) promoter fusion to N-terminal StrepII tagged MMP16 (MA_RS17210) CDS (derived from pGLC095)	This study
	pGLC099	pDN201-derived plasmid with synthetic fragments containing PmtaCB1 promoter fusion to sgRNA targeting the cs (MA_RS17200) CDS	This study
	pGLC100	pDN201-derived plasmid with synthetic fragments containing PmtaCB1 promoter fusion to sgRNA targeting the comDE (MA_RS17205) CDS	This study
	pGLC101	pDN201-derived plasmid with synthetic fragments containing PmtaCB1 promoter fusion to sgRNA targeting the MMP16 (MA_RS17210) CDS	This study
	pGLC105	pGLC099-derived plasmid containing a repair template to generate an in-frame deletion of the cs (MA_RS17200) CDS	This study
	pGLC106	pGLC100-derived plasmid containing a repair template to generate an in-frame deletion of the comDE (MA_RS17205) CDS	This study
	pGLC107	pGLC101-derived plasmid containing a repair template to generate an in-frame deletion of the MMP16 (MA_RS17210) CDS	This study
	pGLC108	Cointegrate of pAMG40 and pGLC096	This study
	pGLC110	Cointegrate of pAMG40 and pGLC098	This study
	pGLC114	Cointegrate of pAMG40 and pGLC105	This study
	pGLC115	Cointegrate of pAMG40 and pGLC106	This study
	pGLC116	Cointegrate of pAMG40 and pGLC107	This study
	pGLC117	pDN201-derived plasmid with synthetic fragments containing PmtaCB1 promoter fusion to sgRNA targeting L-ASST (MA_RS09480-MA_RS09485) CDS	This study
	pGLC118	pGLC117-derived plasmid containing a repair template to generate an in-frame deletion of L-ASST (MA_RS09480-MA_RS09485) CDS	This study
	pGLC119	Cointegrate of pAMG40 and pGLC118	This study
	pGLC120	pJK027A-derived plasmid with PmcrB(tetO1) promoter fusion to L-ASST (MA_RS09480-MA_RS09485) CDS	This study
	pGLC121	Cointegrate of pAMG40 and pGLC120	This study
	pGLC123	pJK027A-derived plasmid with PmcrB(tetO1) promoter fusion to N-terminal StrepII tagged MMP16 (MA_RS17210) CDS (derived from pGLC095) with C200A mutation	This study
	pGLC124	pJK027A-derived plasmid with PmcrB(tetO1) promoter fusion to N-terminal StrepII tagged MMP16 (MA_RS17210) CDS (derived from pGLC095) with C202A mutation	This study
	pGLC125	pJK027A-derived plasmid with PmcrB(tetO1) promoter fusion to N-terminal StrepII tagged MMP16 (MA_RS17210) CDS (derived from pGLC095) with C200A/C202A mutation	This study
	pGLC127	Cointegrate of pAMG40 and pGLC123	This study
	pGLC128	Cointegrate of pAMG40 and pGLC124	This study
	pGLC129	Cointegrate of pAMG40 and pGLC125	This study
	References
	1	A. M. Guss, M. Rother, J. K. Zhang, G. Kulkkarni, W. W. Metcalf, New methods for tightly regulated gene expression and highly efficient chromosomal integration of cloned genes for Methanosarcina species. Archaea 2, 193–203 (2008)
	2	D. D. Nayak, W. W. Metcalf, Cas9-mediated genome editing in the methanogenic archaeon Methanosarcina acetivorans. Proc. Natl. Acad. Sci. U.S.A. 114, 2976–2981 (2017)
