# Supplementary material for: Methanogenesis marker 16 metalloprotein is the primary coenzyme M synthase in Methanosarcina acetivorans
Source: PLoS Genet. 2025 May 2;21(5):e1011695. doi: 10.1371/journal.pgen.1011695 (PMC12068725; doi:10.1371/journal.pgen.1011695)
Supplement: S6 Table — (XLSX) [file pgen.1011695.s012.xlsx]

## Sheet: Sheet1
	Supplementary Table S6
	Name	Sequence	Description
	GLC253	CCTCATGTAAAACCTGCAGGAGATAAAAAGTTCGTCTGGAAG	(for pGLC105) ∆MA_RS17200 repair upstream fragment fwd
	GLC224	GCTTCAGTTCCTCGAATCTTCCCATTGCTATC	(for pGLC105) ∆MA_RS17200 repair upstream fragment rev
	GLC225	ATGGGAAGATTCGAGGAACTGAAGCTCTG	(for pGLC105) ∆MA_RS17200 repair downstream fragment fwd
	GLC226	TAAGCGGCCGCGATCGCCGGTGGGTTCATTAAAAGGCTC	(for pGLC105) ∆MA_RS17200 repair downstream fragment rev
	GLC254	CCTCATGTAAAACCTGCAGGCACCTTATCAGCATGACTC	(for pGLC106) ∆MA_RS17205 repair upstream fragment fwd
	GLC228	AACTTTTTTACATCGTTTACCACGTACATACC	(for pGLC106) ∆MA_RS17205 repair upstream fragment rev
	GLC229	TACGTGGTAAACGATGTAAAAAAGTTTTAAAACG	(for pGLC106) ∆MA_RS17205 repair downstream fragment fwd
	GLC230	TAAGCGGCCGCGATCGCCGGGCAGTGCACAATCCG	(for pGLC106) ∆MA_RS17205 repair downstream fragment rev
	GLC255	CCTCATGTAAAACCTGCAGGTTCTCAGGAGACCTGC	(for pGLC107) ∆MA_RS17210 repair upstream fragment fwd
	GLC232	ACGGAGCATTGGATATAAGCTGGAGAGAATAAAG	(for pGLC107) ∆MA_RS17210 repair upstream fragment rev
	GLC233	TCTCCAGCTTATATCCAATGCTCCGTTCATATTAC	(for pGLC107) ∆MA_RS17210 repair downstream fragment fwd
	GLC234	TAAGCGGCCGCGATCGCCGGCATAACCGTCTAGACCACG	(for pGLC107) ∆MA_RS17210 repair downstream fragment rev
	GLC235	ACCTGTACTTCCAATCCAATTTGATAGCAATGGGAAGATTC	(for pGLC093) MA_RS17200 for insertion into pET 2R-T fwd
	GLC236	ATCCGTTATCCACTTCCAATTCAGAGCTTCAGTTCCTC	(for pGLC093) MA_RS17200 for insertion into pET 2R-T rev
	GLC239	ACCTGTACTTCCAATCCAATATGAACGGAGCATTGG	(for pGLC095) MA_RS17210 for insertion into pET 2R-T fwd
	GLC240	ATCCGTTATCCACTTCCAATTTATTCTCTCCAGCTTATTTTC	(for pGLC095) MA_RS17210 for insertion into pET 2R-T rev
	GLC241	AATAAATTAAGGAGGAAATTCAATGGCTAGCTGGAGC	(for pGLC096/98) amplifcation out of pET 2R-T for cloning into pJK027A fwd
	GLC242	CATTATACGAAGTTATCAAGATCAGAGCTTCAGTTCCTC	(for pGLC096) MA_RS17200 amplifcation out of pET 2R-T for cloning into pJK027A rev
	GLC244	CATTATACGAAGTTATCAAGATTATTCTCTCCAGCTTATTTTC	(for pGLC098) MA_RS17210 amplifcation out of pET 2R-T for cloning into pJK027A rev
	GLC245	CCTTTTTTTTTCGAAGTTTAACAACATCAGTCACCTAAAAAG	(for pGLC099-101,117) amplification PmtaCB1 promoter fusion to sgRNA fragment 1 fwd
	GLC246	GCCGGCGCGCCTGCAGGTTTTACATGAGGGCTGAAAAGC	(for pGLC099-101,117) amplification PmtaCB1 promoter fusion to sgRNA fragment 2 rev
	GLC247	AAAACGGAATACAGGCTGACCTGCGACATGTGCTTACAGCATAATTAG	(for pGLC099) PmtaCB1 promoter fusion to sgRNA targetting MA_RS17200 fragment 1 rev
	GLC248	ACATGTCGCAGGTCAGCCTGTATTCCGTTTTAGAGCTAGAAATAGCAAG	(for pGLC099) PmtaCB1 promoter fusion to sgRNA targetting MA_RS17200 fragment 2 fwd
	GLC249	AAAACTGCGACAGGATCAAGAACCTACATGTGCTTACAGCATAATTAG	(for pGLC100) PmtaCB1 promoter fusion to sgRNA targetting MA_RS17205 fragment 1 rev
	GLC250	ACATGTAGGTTCTTGATCCTGTCGCAGTTTTAGAGCTAGAAATAGCAAG	(for pGLC100) PmtaCB1 promoter fusion to sgRNA targetting MA_RS17205 fragment 2 fwd
	GLC251	AAAACCGGACAATCCAGGAAATACAACATGTGCTTACAGCATAATTAG	(for pGLC101) PmtaCB1 promoter fusion to sgRNA targetting MA_RS17210 fragment 1 rev
	GLC252	ACATGTTGTATTTCCTGGATTGTCCGGTTTTAGAGCTAGAAATAGCAAG	(for pGLC101) PmtaCB1 promoter fusion to sgRNA targetting MA_RS17210 fragment 2 fwd
	GLC256	AACCCAATTTTCTTTGATAGC	∆MA_RS17200 genotyping primer fwd
	GLC257	TTTGCAATTTCAAGGAGGG	∆MA_RS17200 genotyping primer rev
	GLC258	TAAGAGGTATGTACGTGG	∆MA_RS17205 genotyping primer fwd
	GLC259	AGTCAGCAAAGGAGAAAAC	∆MA_RS17205 genotyping primer rev
	GLC260	AAAGCCCTTTATTCTCTCC	∆MA_RS17210 genotyping primer fwd
	GLC270	TGTTGAATTGCTCCTTCAG	∆MA_RS17210 genotyping primer rev
	GLC271	TTTCCTCAGCCGTAAGG	∆MA_RS17210 genotyping primer internal fwd
	GLC262	ACATGTATCAATAAAAAAATTGAAGAGTTTTAGAGCTAGAAATAGCAAG	(for pGLC117) PmtaCB1 promoter fusion to sgRNA targetting MA_RS09480-MA_RS09485 fragment 1 rev
	GLC263	AAAACTCTTCAATTTTTTTATTGATACATGTGCTTACAGCATAATTAG	(for pGLC117) PmtaCB1 promoter fusion to sgRNA targetting MA_RS09480-MA_RS09485 fragment 2 fwd
	GLC264	TCAGCGGCTTTTCAGCCCTCATGTAAAACCTGCAGGTCCTGAAGGAAGCTCACG	(for pGLC118) ∆MA_RS09480-MA_RS09485 repair upstream fragment fwd
	GLC265	TCTTTCATTCCCCGAGTTTTAAAGCAACCGATTTTTCAACCATGCG	(for pGLC118) ∆MA_RS09480-MA_RS09485 repair upstream fragment rev
	GLC266	AAACCGCATGGTTGAAAAATCGGTTGCTTTAAAACTCGGGGAATG	(for pGLC118) ∆MA_RS09480-MA_RS09485 repair downstream fragment fwd
	GLC267	TTAATTAAGCGGCCGCGATCGCCGGCTTGTAATAATTCCACCCCG	(for pGLC118) ∆MA_RS09480-MA_RS09485 repair downstream fragment rev
	GLC268	TTTAATAAATTAAGGAGGAAATTCAATGGTTGAAAAATCGGTTCATGAG	(for pGLC120) for cloning MA_RS09480-MA_RS09485 into pJK027A fwd
	GLC269	CATACATTATACGAAGTTATCAAGATCATTCCCCGAGTTTTAAAGCG	(for pGLC120) for cloning MA_RS09480-MA_RS09485 into pJK027A rev
	GLC272	GAGCGAGTATGGAAACG	∆MA_RS09480-MA_RS09485 genotyping primer fwd
	GLC273	AGTTTCAGTCTTCTTTCATTC	∆MA_RS09480-MA_RS09485 genotyping primer rev
	GLC280	AACTGACCTTCGCAGGCTGTGGCGAGTTAAAC	(for pGLC123) Fwd primer to introduce C200A into MA_RS17210 (pair w/GLC244)
	GLC281	TCGCCACAGCCTGCGAAGGTCAGTTCCCTGAATTC	(for pGLC123) Rev primer to introduce C200A into MA_RS17210 (pair w/GLC241)
	GLC282	CCTTCTGCGGCGCAGGCGAGTTAAACCCG	(for pGLC124) Fwd primer to introduce C202A into MA_RS17210 (pair w/GLC244)
	GLC283	TTTAACTCGCCTGCGCCGCAGAAGGTCAG	(for pGLC124) Rev primer to introduce C202A into MA_RS17210 (pair w/GLC241)
	GLC284	TGACCTTCGCAGGCGCAGGCGAGTTAAACCCG	(for pGLC125) Fwd primer to introduce C200A/C202A into MA_RS17210 (pair w/GLC244)
	GLC285	AACTCGCCTGCGCCTGCGAAGGTCAGTTCCCTG	(for pGLC125) Rev primer to introduce C200A/C202A into MA_RS17210 (pair w/GLC241)
