# Supplementary material for: Methanogenesis marker 16 metalloprotein is the primary coenzyme M synthase in Methanosarcina acetivorans
Source: PLoS Genet. 2025 May 2;21(5):e1011695. doi: 10.1371/journal.pgen.1011695 (PMC12068725; doi:10.1371/journal.pgen.1011695)
Supplement: S7 Table — (XLSX) [file pgen.1011695.s013.xlsx]

## Sheet: Sheet1
	Supplementary Table S7
	Strain	Genotype	Source
	WWM60	Δhpt::PmcrB-tetR	(1)
	DDN288	Δhpt::PmcrB-tetR, ∆MA_RS17200	This work
	DDN289	Δhpt::PmcrB-tetR, ∆MA_RS17205	This work
	DDN290	Δhpt::PmcrB-tetR, ∆MA_RS17210	This work
	DDN305	Δhpt::PmcrB-tetR, ∆MA_RS17200/pKES11 [PmcrB(tetO1)-uidA]	This work
	DDN300	Δhpt::PmcrB-tetR, ∆MA_RS17200/pGLC108 [PmcrB(tetO1)-N-terminal strep tag-TEV-MA_RS17210]	This work
	DDN296	Δhpt::PmcrB-tetR, ∆MA_RS17210/pKES11 [PmcrB(tetO1)-uidA]	This work
	DDN297	Δhpt::PmcrB-tetR, ∆MA_RS17210/pGLC110 [PmcrB(tetO1)-N-terminal strep tag-TEV-MA_RS17210]	This work
	DDN298	Δhpt::PmcrB-tetR, ∆MA_RS17210/pGLC121 [PmcrB(tetO1)-MA_RS09480-MA_RS09485]	This work
	DDN333	Δhpt::PmcrB-tetR, ∆MA_RS09480-MA_RS09485/pGLC119 [PmcrB(tetO1)-Spy cas9]	This work
	DDN341	Δhpt::PmcrB-tetR, ∆MA_RS17210/pGLC127 [PmcrB(tetO1)-N-terminal strep tag-TEV-MA_RS17210.C200A]	This work
	DDN342	Δhpt::PmcrB-tetR, ∆MA_RS17210/pGLC128 [PmcrB(tetO1)-N-terminal strep tag-TEV-MA_RS17210.C202A]	This work
	DDN343	Δhpt::PmcrB-tetR, ∆MA_RS17210/pGLC129 [PmcrB(tetO1)-N-terminal strep tag-TEV-MA_RS17210.C200A.C202A]	This work
	References
	1	A. M. Guss, M. Rother, J. K. Zhang, G. Kulkkarni, W. W. Metcalf, New methods for tightly regulated gene expression and highly efficient chromosomal integration of cloned genes for Methanosarcina species. Archaea 2, 193–203 (2008)
