# Supplementary material for: Methanogenesis marker 16 metalloprotein is the primary coenzyme M synthase in Methanosarcina acetivorans
Source: PLoS Genet. 2025 May 2;21(5):e1011695. doi: 10.1371/journal.pgen.1011695 (PMC12068725; doi:10.1371/journal.pgen.1011695)
Supplement: S8 Table — (XLSX) [file pgen.1011695.s014.xlsx]

## Sheet: Sheet1
	Supplementary Table S8
	Strain	Condition	Sample Name	Total Read Pairs	Total Reads (R1 + R2)	Total bp > Q30	% bp > Q30
	WWM60	HS-TMA	WWM60.noCoM.1	19847858	39695716	5066670044	95.826
	WWM60	HS-TMA	WWM60.noCoM.2	20874518	41749036	5292262990	96.244
	WWM60	HS-TMA	WWM60.noCoM.3	17243031	34486062	4356714328	96.261
	WWM60	HS-TMA + 1µM CoM	WWM60.plusCoM.1	13324279	26648558	3483642299	95.923
	WWM60	HS-TMA + 1µM CoM	WWM60.plusCoM.2	20465629	40931258	5226253030	96.218
	WWM60	HS-TMA + 1µM CoM	WWM60.plusCoM.3	17610324	35220648	4516927751	96.132
	DDN290	HS-TMA	DDN290.noCoM.1	19212298	38424596	4706750362	95.86
	DDN290	HS-TMA	DDN290.noCoM.2	23083392	46166784	5679640664	95.889
	DDN290	HS-TMA	DDN290.noCoM.3	22451574	44903148	5561513575	95.961
	DDN290	HS-TMA + 1µM CoM	DDN290.plusCoM.1	19617734	39235468	4862886993	95.619
	DDN290	HS-TMA + 1µM CoM	DDN290.plusCoM.2	25955466	51910932	6343720757	95.905
	DDN290	HS-TMA + 1µM CoM	DDN290.plusCoM.3	20714810	41429620	5098401471	95.921
