# Supplementary material for: Methanogenesis marker 16 metalloprotein is the primary coenzyme M synthase in Methanosarcina acetivorans
Source: PLoS Genet. 2025 May 2;21(5):e1011695. doi: 10.1371/journal.pgen.1011695 (PMC12068725; doi:10.1371/journal.pgen.1011695)
Supplement: S9 Table — (XLSX) [file pgen.1011695.s015.xlsx]

## Sheet: Sheet1
Fig 3A
Growth +CoM	0	12	24.5	34	50
∆cs	0.107	0.125	0.235	0.402	0.827
∆comDE	0.102	0.118	0.208	0.354	0.746
∆MMP16	0.109	0.124	0.221	0.368	0.776
Growth -CoM	50	65.5	77.5	91	102.5	111	122	134.5
∆cs	0.149	0.197	0.237	0.255	0.278	0.279	0.281	0.279
∆comDE	0.132	0.174	0.221	0.292	0.352	0.365	0.37	0.358
∆MMP16	0.144	0.197	0.313	0.554	0.815	1.025	1.185	1.151
Fig 3B
	0	9.5	18	23.5	29	34.5	41.5	47	53	58.5	65.5	72.5	79.5	90	97.5	104.5	110.5	116.5	121.5	126.5	134	138.5	144.5	151.5
∆cs -CoM rep1	0.016	0.018	0.019	0.021	0.021	0.023	0.023	0.023	0.024	0.024	0.024	0.024	0.023	0.024	0.025	0.023	0.026	0.025	0.026	0.024	0.022	0.023	0.024	0.021
∆cs -CoM rep2	0.02	0.021	0.022	0.022	0.02	0.022	0.021	0.022	0.021	0.022	0.022	0.022	0.021	0.024	0.025	0.023	0.025	0.024	0.025	0.024	0.022	0.023	0.024	0.021
∆cs -CoM rep3	0.019	0.021	0.022	0.022	0.021	0.023	0.022	0.022	0.021	0.022	0.021	0.021	0.02	0.022	0.022	0.025	0.023	0.022	0.022	0.02	0.018	0.023	0.019	0.017
∆cs +CoM rep1	0.014	0.016	0.018	0.019	0.021	0.024	0.027	0.032	0.041	0.053	0.074	0.107	0.161	0.306	0.492	0.708	0.931	1.144	1.235	1.257	1.242	1.233	1.217	1.205
∆cs +CoM rep2	0.02	0.024	0.024	0.025	0.028	0.031	0.037	0.043	0.053	0.066	0.088	0.123	0.175	0.315	0.493	0.702	0.916	1.137	1.224	1.255	1.254	1.242	1.227	1.21
∆cs +CoM rep3	0.021	0.02	0.023	0.024	0.025	0.03	0.034	0.042	0.052	0.066	0.093	0.138	0.198	0.351	0.535	0.751	0.956	1.156	1.246	1.27	1.268	1.256	1.243	1.229
∆comDE -CoM rep1	0.02	0.021	0.025	0.026	0.024	0.024	0.025	0.024	0.025	0.023	0.024	0.023	0.02	0.025	0.027	0.023	0.027	0.025	0.024	0.022	0.022	0.023	0.023	0.021
∆comDE -CoM rep2	0.02	0.023	0.024	0.023	0.024	0.025	0.023	0.024	0.025	0.026	0.026	0.024	0.026	0.026	0.028	0.028	0.03	0.028	0.03	0.033	0.028	0.029	0.03	0.028
∆comDE -CoM rep3	0.019	0.021	0.022	0.022	0.022	0.023	0.023	0.022	0.023	0.024	0.023	0.022	0.022	0.024	0.025	0.023	0.026	0.024	0.027	0.025	0.024	0.024	0.025	0.024
∆comDE +CoM rep1	0.021	0.022	0.024	0.026	0.027	0.034	0.034	0.039	0.047	0.058	0.078	0.109	0.155	0.277	0.437	0.636	0.841	1.054	1.198	1.256	1.263	1.25	1.232	1.212
∆comDE +CoM rep2	0.02	0.021	0.023	0.025	0.026	0.029	0.033	0.039	0.047	0.059	0.088	0.112	0.161	0.298	0.476	0.696	0.913	1.126	1.235	1.266	1.265	1.258	1.241	1.23
∆comDE +CoM rep3	0.019	0.022	0.024	0.025	0.026	0.029	0.033	0.038	0.047	0.058	0.077	0.11	0.157	0.281	0.46	0.688	0.905	1.12	1.212	1.237	1.231	1.22	1.207	1.195
∆MMP16 -CoM rep1	0.024	0.028	0.034	0.037	0.039	0.046	0.052	0.06	0.073	0.086	0.11	0.145	0.192	0.294	0.402	0.525	0.661	0.806	0.941	1.081	1.163	1.179	1.165	1.138
∆MMP16 -CoM rep2	0.021	0.025	0.03	0.034	0.036	0.043	0.051	0.06	0.074	0.088	0.114	0.15	0.199	0.304	0.415	0.546	0.692	0.827	0.96	1.093	1.165	1.181	1.173	1.146
∆MMP16 -CoM rep3	0.019	0.023	0.027	0.031	0.036	0.04	0.048	0.056	0.07	0.085	0.113	0.15	0.207	0.332	0.475	0.636	0.802	0.974	1.099	1.148	1.171	1.153	1.132	1.108
∆MMP16 +CoM rep1	0.023	0.028	0.034	0.039	0.044	0.054	0.07	0.093	0.129	0.176	0.263	0.412	0.601	0.954	1.199	1.257	1.264	1.241	1.232	1.22	1.206	1.199	1.19	1.18
∆MMP16 +CoM rep2	0.024	0.028	0.034	0.041	0.047	0.057	0.074	0.097	0.137	0.184	0.271	0.429	0.618	0.97	1.203	1.259	1.259	1.24	1.227	1.216	1.198	1.193	1.182	1.168
∆MMP16 +CoM rep3	0.025	0.029	0.035	0.04	0.045	0.056	0.072	0.097	0.131	0.178	0.268	0.417	0.606	0.964	1.196	1.247	1.25	1.231	1.218	1.206	1.189	1.185	1.172	1.163
Fig 3C
WWM60 -CoM rep1	0.0607197
WWM60 -CoM rep2	0.0601652
WWM60 -CoM rep3	0.0612742
WWM60 +CoM rep1	0.0589175
WWM60 +CoM rep2	0.0612049
WWM60 +CoM rep3	0.0580164
∆cs +CoM rep1	0.0528178
∆cs +CoM rep2	0.0560063
∆cs +CoM rep3	0.0501839
∆comDE +CoM rep1	0.0511543
∆comDE +CoM rep2	0.0501839
∆comDE +CoM rep3	0.0515008
∆MMP16 -CoM rep1	0.0424206
∆MMP16 -CoM rep2	0.0379152
∆MMP16 -CoM rep3	0.0384697
∆MMP16 +CoM rep1	0.0564222
∆MMP16 +CoM rep2	0.0562836
∆MMP16 +CoM rep3	0.0569767
Fig 3D
	0	8	18	24.25	30.25	36.25	42.25	48	54	60	66	72	78	84	90.25	96.25	102.25	114.25	120	126.5	138.25	152	162.25	173.25	186
∆MMP16/MMP16 -CoM rep1	0.019	0.019	0.023	0.029	0.035	0.043	0.055	0.072	0.103	0.144	0.207	0.299	0.425	0.589	0.797	1.002	1.13	1.135	1.119	1.106	1.082	1.056	1.041	1.027	1.009
∆MMP16/MMP16 -CoM rep2	0.032	0.031	0.034	0.038	0.045	0.054	0.066	0.083	0.11	0.146	0.207	0.291	0.416	0.574	0.784	0.995	1.13	1.135	1.113	1.105	1.073	1.055	1.042	1.027	1.013
∆MMP16/MMP16 -CoM rep3	0.041	0.036	0.04	0.045	0.051	0.06	0.07	0.087	0.111	0.15	0.205	0.292	0.415	0.564	0.764	0.966	1.118	1.152	1.133	1.12	1.086	1.069	1.057	1.043	1.028
∆MMP16/MMP16 +CoM rep1	0.027	0.027	0.03	0.035	0.04	0.048	0.061	0.081	0.113	0.156	0.227	0.331	0.461	0.64	0.879	1.087	1.167	1.141	1.123	1.12	1.088	1.082	1.068	1.055	1.041
∆MMP16/MMP16 +CoM rep2	0.032	0.032	0.037	0.043	0.05	0.064	0.077	0.101	0.135	0.185	0.263	0.37	0.512	0.691	0.912	1.103	1.176	1.146	1.123	1.111	1.086	1.06	1.046	1.029	1.012
∆MMP16/MMP16 +CoM rep3	0.031	0.03	0.035	0.039	0.044	0.053	0.064	0.08	0.107	0.146	0.207	0.302	0.425	0.591	0.804	1.021	1.144	1.148	1.123	1.113	1.085	1.061	1.053	1.036	1.021
∆MMP16/uidA -CoM rep1	0.032	0.032	0.035	0.038	0.042	0.046	0.051	0.058	0.067	0.077	0.093	0.114	0.14	0.174	0.222	0.267	0.329	0.453	0.519	0.605	0.745	0.896	0.951	0.954	0.952
∆MMP16/uidA -CoM rep2	0.032	0.032	0.035	0.037	0.041	0.046	0.051	0.06	0.071	0.083	0.103	0.126	0.157	0.194	0.245	0.299	0.362	0.494	0.578	0.656	0.809	0.938	0.972	0.978	0.955
∆MMP16/uidA -CoM rep3	0.028	0.028	0.031	0.033	0.037	0.041	0.045	0.052	0.06	0.07	0.084	0.104	0.129	0.162	0.209	0.264	0.326	0.477	0.562	0.664	0.843	0.976	0.995	0.988	0.962
∆MMP16/uidA +CoM rep1	0.025	0.025	0.03	0.034	0.041	0.05	0.065	0.088	0.126	0.181	0.267	0.389	0.553	0.745	0.982	1.114	1.156	1.154	1.139	1.134	1.115	1.095	1.084	1.076	1.063
∆MMP16/uidA +CoM rep2	0.02	0.021	0.026	0.031	0.041	0.052	0.07	0.096	0.135	0.19	0.272	0.373	0.526	0.699	0.915	1.1	1.175	1.177	1.172	1.166	1.145	1.139	1.134	1.125	1.119
∆MMP16/uidA +CoM rep3	0.03	0.032	0.037	0.044	0.052	0.066	0.082	0.108	0.147	0.199	0.277	0.388	0.544	0.717	0.928	1.11	1.182	1.186	1.17	1.17	1.141	1.136	1.128	1.12	1.11
	0	10.5	19	25	31	37	43	49	55	63	69.25	74	80.25	89.25	96.5	103.25	114	126.5	139.75
∆cs/cs -CoM rep1	0.015	0.012	0.014	0.018	0.023	0.033	0.047	0.06	0.078	0.115	0.161	0.216	0.322	0.521	0.765	1.02	1.181	1.159	1.152
∆cs/cs -CoM rep2	0.015	0.012	0.014	0.02	0.023	0.033	0.047	0.058	0.073	0.107	0.149	0.197	0.296	0.476	0.7	0.942	1.15	1.138	1.108
∆cs/cs -CoM rep3	0.015	0.012	0.014	0.018	0.021	0.029	0.04	0.05	0.063	0.093	0.127	0.166	0.25	0.406	0.606	0.831	1.119	1.151	1.121
∆cs/cs +CoM rep1	0.013	0.012	0.015	0.019	0.024	0.032	0.049	0.062	0.086	0.133	0.194	0.258	0.389	0.628	0.89	1.088	1.163	1.122	1.109
∆cs/cs +CoM rep2	0.025	0.019	0.021	0.025	0.029	0.039	0.054	0.068	0.088	0.134	0.19	0.247	0.369	0.583	0.822	1.052	1.168	1.13	1.11
∆cs/cs +CoM rep3	0.014	0.01	0.014	0.016	0.023	0.031	0.047	0.063	0.084	0.135	0.197	0.264	0.397	0.631	0.893	1.105	1.191	1.143	1.129
∆cs/uidA -CoM rep1	0.017	0.02	0.026	0.031	0.037	0.043	0.049	0.05	0.053	0.048	0.046	0.046	0.043	0.028	0.029	0.032	0.033	0.031	0.035
∆cs/uidA -CoM rep2	0.016	0.016	0.02	0.023	0.027	0.032	0.038	0.042	0.041	0.042	0.039	0.039	0.039	0.027	0.031	0.036	0.036	0.037	0.039
∆cs/uidA -CoM rep3	0.013	0.013	0.017	0.02	0.026	0.029	0.036	0.037	0.039	0.037	0.036	0.037	0.035	0.024	0.026	0.032	0.031	0.031	0.034
∆cs/uidA +CoM rep1	0.018	0.021	0.026	0.033	0.044	0.057	0.081	0.111	0.15	0.233	0.329	0.422	0.6	0.869	1.102	1.192	1.202	1.19	1.181
∆cs/uidA +CoM rep2	0.014	0.018	0.022	0.029	0.04	0.051	0.073	0.1	0.135	0.215	0.301	0.384	0.558	0.822	1.067	1.173	1.201	1.186	1.184
∆cs/uidA +CoM rep3	0.019	0.02	0.024	0.03	0.036	0.047	0.064	0.086	0.111	0.171	0.239	0.311	0.461	0.716	0.963	1.124	1.19	1.178	1.169
Fig 4A
	0	9.5	22	29.5	35.5	46.5	53.5
WWM60	0.117	0.179	0.381	0.612	0.842	1.12	1.175
∆MMP16	0.132	0.188	0.259	0.299	0.327	0.363	0.394
	53.5	59	66.5	73	80	86.5	93	98.5	105	111	117	123	130	139	147	155	166	177	189	200
WWM60 -CoM rep1	0.052	0.063	0.102	0.157	0.263	0.404	0.563	0.679	0.83	0.991	1.123	1.16	1.155	1.143
WWM60 -CoM rep2	0.052	0.063	0.102	0.154	0.255	0.393	0.56	0.679	0.839	1.008	1.138	1.168	1.16	1.146
WWM60 -CoM rep3	0.051	0.065	0.103	0.155	0.256	0.385	0.58	0.743	0.923	1.097	1.202	1.193	1.175	1.165
WWM60 +CoM rep 1	0.055	0.064	0.097	0.146	0.244	0.39	0.58	0.728	0.924	1.108	1.203	1.183	1.172	1.169
WWM60 +CoM rep 2	0.051	0.064	0.102	0.157	0.259	0.403	0.593	0.737	0.922	1.103	1.207	1.185	1.169	1.156
WWM60 +CoM rep 3	0.043	0.054	0.09	0.14	0.237	0.372	0.531	0.657	0.824	1.008	1.155	1.191	1.175	1.164
∆MMP16 -CoM rep1	0.015	0.014	0.016	0.016	0.015	0.016	0.016	0.016	0.017	0.015	0.016	0.016	0.018	0.017	0.018	0.018	0.02	0.021	0.024	0.026
∆MMP16 -CoM rep2	0.013	0.013	0.014	0.014	0.013	0.014	0.015	0.015	0.016	0.015	0.015	0.016	0.017	0.017	0.016	0.017	0.019	0.02	0.022	0.023
∆MMP16 -CoM rep3	0.015	0.014	0.015	0.015	0.016	0.016	0.017	0.017	0.017	0.016	0.017	0.018	0.018	0.018	0.019	0.019	0.021	0.023	0.026	0.028
∆MMP16 +CoM rep1	0.015	0.013	0.017	0.022	0.031	0.043	0.068	0.095	0.14	0.218	0.325	0.473	0.71	0.968	1.174	1.188	1.17	1.163
∆MMP16 +CoM rep2	0.015	0.014	0.017	0.022	0.03	0.041	0.064	0.09	0.14	0.214	0.319	0.475	0.702	0.945	1.156	1.187	1.165	1.16
∆MMP16 +CoM rep3	0.012	0.011	0.015	0.02	0.03	0.044	0.068	0.096	0.147	0.22	0.324	0.469	0.672	0.91	1.143	1.197	1.167	1.158
Fig 4B
WWM60 0mM SH -CoM rep1	0.065849
WWM60 0mM SH -CoM rep2	0.0652945
WWM60 0mM SH -CoM rep3	0.0649479
WWM60 0mM SH +CoM rep1	0.0662649
WWM60 0mM SH +CoM rep2	0.0664728
WWM60 0mM SH +CoM rep3	0.0684136
WWM60 0.4 mM SH -CoM rep1	0.0607197
WWM60 0.4 mM SH -CoM rep2	0.0601652
WWM60 0.4 mM SH -CoM rep3	0.0612742
WWM60 0.4 mM SH +CoM rep1	0.0589175
WWM60 0.4 mM SH +CoM rep2	0.0612049
WWM60 0.4 mM SH +CoM rep3	0.0580164
WWM60 1.5 mM SH -CoM rep1	0.0564915
WWM60 1.5 mM SH -CoM rep2	0.0615515
WWM60 1.5 mM SH -CoM rep3	0.0550359
WWM60 1.5 mM SH +CoM rep1	0.0591255
WWM60 1.5 mM SH +CoM rep2	0.0588482
WWM60 1.5 mM SH +CoM rep3	0.0596107
∆MMP16 0mM SH -CoM rep1	0.0693147
∆MMP16 0mM SH -CoM rep2	0.065849
∆MMP16 0mM SH -CoM rep3	0.069592
∆MMP16 0.4mM SH -CoM rep1	0.0462329
∆MMP16 0.4mM SH -CoM rep2	0.0490748
∆MMP16 0.4mM SH -CoM rep3	0.0486589
∆MMP16 0.4mM SH +CoM rep1	0.0632843
∆MMP16 0.4mM SH +CoM rep2	0.0639775
∆MMP16 0.4mM SH +CoM rep3	0.0639775
∆MMP16 1.5mM SH -CoM rep1	0.0573926
∆MMP16 1.5mM SH -CoM rep2	0.0593334
∆MMP16 1.5mM SH -CoM rep3	0.0605117
∆MMP16 1.5mM SH +CoM rep1	0.0571846
∆MMP16 1.5mM SH +CoM rep2	0.0615515
∆MMP16 1.5mM SH +CoM rep3	0.0608583
Fig 4C
∆MMP16/uidA +CoM -tet rep1	0.0675819
∆MMP16/uidA +CoM -tet rep2	0.0651558
∆MMP16/uidA +CoM -tet rep3	0.0643934
∆MMP16/MMP16 -CoM -tet rep1	0.0668194
∆MMP16/MMP16 -CoM -tet rep2	0.0637695
∆MMP16/MMP16 -CoM -tet rep3	0.0650865
∆MMP16/MMP16 +CoM -tet rep1	0.0676512
∆MMP16/MMP16 +CoM -tet rep2	0.0635616
∆MMP16/MMP16 +CoM -tet rep3	0.0675125
∆MMP16/uidA +CoM +tet rep1	0.063215
∆MMP16/uidA +CoM +tet rep2	0.0646013
∆MMP16/uidA +CoM +tet rep3	0.0600265
∆MMP16/MMP16 -CoM +tet rep1	0.0657104
∆MMP16/MMP16 -CoM +tet rep2	0.0635616
∆MMP16/MMP16 -CoM +tet rep3	0.0641854
∆MMP16/MMP16 +CoM +tet rep1	0.0674432
∆MMP16/MMP16 +CoM +tet rep2	0.0655024
∆MMP16/MMP16 +CoM +tet rep3	0.065849
Fig 4D
Max OD at 40µM SH rep 1	0.255
Max OD at 40µM SH rep 2	0.296
Max OD at 40µM SH rep 3	0.353
Max OD at 100µM SH rep 1	0.535
Max OD at 100µM SH rep 2	0.525
Max OD at 100µM SH rep 3	0.611
Max OD at 200µM SH rep 1	0.776
Max OD at 200µM SH rep 2	0.862
Max OD at 200µM SH rep 3	0.864
Max OD at 400µM SH rep 1	1.172
Max OD at 400µM SH rep 2	1.123
Max OD at 400µM SH rep 3	1.037
Max OD at 1500µM SH rep 1	1.265
Max OD at 1500µM SH rep 2	1.208
Max OD at 1500µM SH rep 3	1.266
Fig 5
	WWM60-CoM rep1	WWM60-CoM rep2	WWM60-CoM rep3	WWM60+CoM rep1	WWM60+CoM rep2	WWM60+CoM rep3	∆MMP16-CoM rep1	∆MMP16-CoM rep2	∆MMP16-CoM rep3	∆MMP16+CoM rep1	∆MMP16+CoM rep2	∆MMP16+CoM rep3
hdrB	2.91391	3.58129	2.88378	2.89464	3.84047	3.80161	47.3928	42.2474	48.4346	6.24951	7.05883	5.77654
hdrC	3.24755	4.94179	4.25111	4.42362	3.92127	6.11312	59.3703	59.1413	63.5626	7.61662	6.88783	7.67012
hdrA	3.99758	4.01859	5.31013	3.62923	5.18865	4.32899	56.6001	50.894	61.097	8.2356	7.82059	8.19375
ssuB	6.16562	9.00426	11.1522	7.49292	8.97811	12.1005	7.98465	8.27985	11.8404	6.97525	6.76617	7.29985
ssuC	14.2286	15.3664	22.1155	15.1225	14.9899	17.604	25.3755	31.6986	46.4766	20.5742	19.9414	18.7805
ssuA	31.6146	37.1385	44.7487	36.2189	39.4511	40.3653	127.234	117.098	128.375	36.8574	33.3991	31.9771
cs	3.69277	3.117	3.45175	3.34668	4.07361	3.96366	38.8238	38.1094	45.3112	5.16391	4.9876	4.83529
comDE	4.75505	5.40479	7.55763	6.46748	5.10749	6.11387	42.8524	45.6394	55.8499	7.84013	8.58956	6.8826
MMP16	9.74141	10.9343	13.2265	8.98518	9.85052	10.5005	0	0.00301	0.01244	0.001858	0.004574	0.001122
Fig 6
∆MMP16 +CoM 0mM Met rep1	0.0578778
∆MMP16 +CoM 0mM Met rep2	0.0575312
∆MMP16 +CoM 0mM Met rep3	0.0562142
∆MMP16 +CoM 3mM Met rep1	0.0586403
∆MMP16 +CoM 3mM Met rep2	0.0625219
∆MMP16 +CoM 3mM Met rep3	0.0597493
∆MMP16 +CoM 30mM Met rep1	0.0630071
∆MMP16 +CoM 30mM Met rep2	0.0573926
∆MMP16 +CoM 30mM Met rep3	0.0574619
∆MMP16 -CoM 0mM Met rep1	0.0448466
∆MMP16 -CoM 0mM Met rep2	0.0440148
∆MMP16 -CoM 0mM Met rep3	0.0470647
∆MMP16 -CoM 3mM Met rep1	0.0435296
∆MMP16 -CoM 3mM Met rep2	0.0451932
∆MMP16 -CoM 3mM Met rep3	0.0431831
∆MMP16 -CoM 30mM Met rep1	0.0346574
∆MMP16 -CoM 30mM Met rep2	0.034796
∆MMP16 -CoM 30mM Met rep3	0.0307064
Fig 7
∆MMP16/MMP16 +CoM 0.4mM SH rep1	0.063423
∆MMP16/MMP16 +CoM 0.4mM SH rep2	0.0637002
∆MMP16/MMP16 +CoM 0.4mM SH rep3	0.062106
∆MMP16/MMP16 -CoM 0.4mM SH rep1	0.0631457
∆MMP16/MMP16 -CoM 0.4mM SH rep2	0.0610663
∆MMP16/MMP16 -CoM 0.4mM SH rep3	0.0591255
∆MMP16/uidA +CoM 0.4mM SH rep1	0.0593334
∆MMP16/uidA +CoM 0.4mM SH rep2	0.0602345
∆MMP16/uidA +CoM 0.4mM SH rep3	0.062106
∆MMP16/uidA -CoM 0.4mM SH rep1	0.0418661
∆MMP16/uidA -CoM 0.4mM SH rep2	0.0411036
∆MMP16/uidA -CoM 0.4mM SH rep3	0.0413809
∆MMP16/MMP16C200A +CoM 0.4mM SH rep1	0.0743054
∆MMP16/MMP16C200A +CoM 0.4mM SH rep2	0.073127
∆MMP16/MMP16C200A +CoM 0.4mM SH rep3	0.0751372
∆MMP16/MMP16C200A -CoM 0.4mM SH rep1	0.0743054
∆MMP16/MMP16C200A -CoM 0.4mM SH rep2	0.0747906
∆MMP16/MMP16C200A -CoM 0.4mM SH rep3	0.0754144
∆MMP16/MMP16C202A +CoM 0.4mM SH rep1	0.0598879
∆MMP16/MMP16C202A +CoM 0.4mM SH rep2	0.0643241
∆MMP16/MMP16C202A +CoM 0.4mM SH rep3	0.061898
∆MMP16/MMP16C202A -CoM 0.4mM SH rep1	0.0474113
∆MMP16/MMP16C202A -CoM 0.4mM SH rep2	0.0496293
∆MMP16/MMP16C202A -CoM 0.4mM SH rep3	0.051986
∆MMP16/MMP16C200AC202A +CoM 0.4mM SH rep1	0.0582937
∆MMP16/MMP16C200AC202A +CoM 0.4mM SH rep2	0.0585709
∆MMP16/MMP16C200AC202A +CoM 0.4mM SH rep3	0.0587789
∆MMP16/MMP16C200AC202A -CoM 0.4mM SH rep1	0.0618287
∆MMP16/MMP16C200AC202A -CoM 0.4mM SH rep2	0.0571153
∆MMP16/MMP16C200AC202A -CoM 0.4mM SH rep3	0.0550359
∆MMP16/MMP16 +CoM 0mM SH rep1	0.0676512
∆MMP16/MMP16 +CoM 0mM SH rep2	0.0635616
∆MMP16/MMP16 +CoM 0mM SH rep3	0.0675125
∆MMP16/MMP16 -CoM 0mM SH rep1	0.0668194
∆MMP16/MMP16 -CoM 0mM SH rep2	0.0637695
∆MMP16/MMP16 -CoM 0mM SH rep3	0.0650865
∆MMP16/uidA +CoM 0mM SH rep1	0.0675819
∆MMP16/uidA +CoM 0mM SH rep2	0.0651558
∆MMP16/uidA +CoM 0mM SH rep3	0.0643934
∆MMP16/MMP16C200A +CoM 0mM SH rep1	0.0666808
∆MMP16/MMP16C200A +CoM 0mM SH rep2	0.0642547
∆MMP16/MMP16C200A +CoM 0mM SH rep3	0.0652945
∆MMP16/MMP16C200A -CoM 0mM SH rep1	0.0627298
∆MMP16/MMP16C200A -CoM 0mM SH rep2	0.0628684
∆MMP16/MMP16C200A -CoM 0mM SH rep3	0.0617594
∆MMP16/MMP16C202A +CoM 0mM SH rep1	0.0654331
∆MMP16/MMP16C202A +CoM 0mM SH rep2	0.0653638
∆MMP16/MMP16C202A +CoM 0mM SH rep3	0.065849
∆MMP16/MMP16C202A -CoM 0mM SH rep1	0.0620367
∆MMP16/MMP16C202A -CoM 0mM SH rep2	0.0408264
∆MMP16/MMP16C202A -CoM 0mM SH rep3	0.0436683
∆MMP16/MMP16C200AC202A +CoM 0mM SH rep1	0.0684829
∆MMP16/MMP16C200AC202A +CoM 0mM SH rep2	0.0674432
∆MMP16/MMP16C200AC202A +CoM 0mM SH rep3	0.0665421
∆MMP16/MMP16C200AC202A -CoM 0mM SH rep1	0.0597493
∆MMP16/MMP16C200AC202A -CoM 0mM SH rep2	0.0554518
∆MMP16/MMP16C200AC202A -CoM 0mM SH rep3	0.055729
Fig S2
	0	5.5	16.5	22.5	29.5	41.5	47.5	65
Starter	0.154	0.155	0.212	0.261	0.29	0.329	0.331	0.339
	0	11.5	20.25	29	38.25	45.25	52	64	76	88	93.5	99.75	110.75	116.75	123.5	135.5	149	160.5
10µM CoM rep1	0.029	0.025	0.026	0.029	0.034	0.04	0.052	0.09	0.181	0.378	0.522	0.711	1.091	1.161	1.173	1.125	1.093	1.072
10µM CoM rep2	0.027	0.024	0.023	0.025	0.029	0.036	0.044	0.076	0.156	0.331	0.464	0.631	1.004	1.114	1.159	1.105	1.07	1.05
10µM CoM rep3	0.03	0.027	0.027	0.028	0.035	0.039	0.049	0.084	0.167	0.358	0.506	0.685	1.066	1.158	1.183	1.122	1.095	1.066
1µM CoM rep1	0.036	0.032	0.032	0.035	0.04	0.044	0.053	0.083	0.157	0.32	0.448	0.619	1.002	1.126	1.165	1.167	1.14	1.121
1µM CoM rep2	0.032	0.028	0.027	0.028	0.032	0.037	0.046	0.079	0.164	0.334	0.47	0.68	1.006	1.117	1.154	1.154	1.134	1.11
1µM CoM rep3	0.034	0.028	0.028	0.03	0.035	0.042	0.051	0.087	0.169	0.35	0.481	0.655	1.026	1.127	1.154	1.155	1.131	1.111
300nM CoM rep1	0.032	0.029	0.028	0.03	0.034	0.039	0.048	0.081	0.166	0.353	0.471	0.594	0.781	0.829	0.874	0.924	0.912	0.91
300nM CoM rep2	0.033	0.029	0.029	0.03	0.038	0.044	0.057	0.096	0.191	0.376	0.498	0.615	0.81	0.852	0.897	0.948	0.934	0.929
300nM CoM rep3	0.029	0.025	0.025	0.026	0.03	0.035	0.041	0.067	0.137	0.293	0.41	0.533	0.757	0.794	0.849	0.912	0.914	0.903
100nM CoM rep1	0.029	0.026	0.025	0.027	0.033	0.039	0.048	0.079	0.146	0.227	0.239	0.25	0.249	0.245	0.237	0.211	0.185	0.164
100nM CoM rep2	0.028	0.025	0.023	0.023	0.029	0.035	0.046	0.084	0.163	0.232	0.241	0.253	0.251	0.248	0.244	0.222	0.197	0.176
100nM CoM rep3	0.03	0.026	0.026	0.03	0.038	0.047	0.06	0.105	0.185	0.253	0.27	0.277	0.281	0.279	0.271	0.252	0.223	0.205
30nM CoM rep1	0.026	0.023	0.022	0.025	0.031	0.038	0.051	0.075	0.114	0.125	0.126	0.126	0.119	0.119	0.113	0.101	0.091	0.087
30nM CoM rep2	0.033	0.027	0.028	0.029	0.031	0.04	0.047	0.07	0.099	0.109	0.109	0.106	0.098	0.095	0.092	0.084	0.076	0.076
30nM CoM rep3	0.028	0.026	0.026	0.028	0.034	0.04	0.052	0.078	0.112	0.12	0.122	0.121	0.115	0.11	0.111	0.097	0.088	0.083
0nM CoM rep1	0.029	0.027	0.026	0.025	0.026	0.026	0.026	0.026	0.026	0.027	0.026	0.026	0.025	0.026	0.024	0.025	0.023	0.024
0nM CoM rep2	0.028	0.026	0.025	0.024	0.025	0.024	0.025	0.028	0.024	0.025	0.025	0.027	0.026	0.023	0.022	0.024	0.027	0.025
0nM CoM rep3	0.028	0.026	0.026	0.025	0.026	0.025	0.027	0.026	0.026	0.025	0.026	0.025	0.025	0.024	0.024	0.025	0.024	0.024
Maximum
10µM CoM rep1	1.173
10µM CoM rep2	1.159
10µM CoM rep3	1.183
1µM CoM rep1	1.167
1µM CoM rep2	1.154
1µM CoM rep3	1.155
300nM CoM rep1	0.924
300nM CoM rep2	0.948
300nM CoM rep3	0.914
100nM CoM rep1	0.25
100nM CoM rep2	0.253
100nM CoM rep3	0.281
30nM CoM rep1	0.126
30nM CoM rep2	0.109
30nM CoM rep3	0.122
0nM CoM rep1	0.029
0nM CoM rep2	0.028
0nM CoM rep3	0.028
Fig S3
	0	6	18	24	30	42	48	54	60	67	75.5	81.5	90	96	102.5	113	119.5	126	136.5
∆L-ASST rep1	0.052	0.05	0.051	0.054	0.06	0.082	0.101	0.131	0.172	0.26	0.404	0.56	0.833	1.017	1.172	1.216	1.181	1.157	1.144
∆L-ASST rep2	0.058	0.056	0.055	0.058	0.062	0.084	0.103	0.131	0.171	0.249	0.384	0.543	0.798	0.99	1.148	1.209	1.176	1.151	1.134
∆L-ASST rep3	0.064	0.062	0.062	0.065	0.069	0.087	0.103	0.127	0.16	0.226	0.339	0.471	0.703	0.878	1.062	1.195	1.208	1.171	1.15
∆L-ASST +CoM rep1	0.056	0.054	0.054	0.054	0.058	0.07	0.081	0.103	0.127	0.189	0.293	0.42	0.649	0.835	1.033	1.202	1.217	1.184	1.162
∆L-ASST +CoM rep2	0.055	0.053	0.053	0.056	0.067	0.083	0.101	0.134	0.176	0.264	0.411	0.576	0.848	1.046	1.181	1.211	1.182	1.168	1.15
∆L-ASST +CoM rep3	0.06	0.058	0.057	0.059	0.063	0.082	0.1	0.128	0.167	0.245	0.377	0.529	0.784	0.995	1.146	1.209	1.179	1.169	1.146
∆L-ASST +Met rep1	0.057	0.054	0.051	0.051	0.051	0.05	0.05	0.052	0.047	0.055	0.061	0.084	0.138	0.195	0.278	0.497	0.682	0.881	1.2
∆L-ASST +Met rep2	0.061	0.058	0.056	0.055	0.056	0.056	0.058	0.06	0.06	0.069	0.081	0.109	0.169	0.228	0.318	0.533	0.715	0.908	1.212
∆L-ASST +Met rep3	0.059	0.056	0.053	0.053	0.052	0.052	0.052	0.053	0.052	0.06	0.064	0.089	0.14	0.196	0.274	0.482	0.655	0.846	1.19
∆L-ASST rep1	0.0513622
∆L-ASST rep2	0.0499066
∆L-ASST rep3	0.04956
∆L-ASST +CoM rep1	0.0516395
∆L-ASST +CoM rep2	0.0516395
∆L-ASST +CoM rep3	0.0501145
∆L-ASST +Met rep1	0.0552438
∆L-ASST +Met rep2	0.0498373
∆L-ASST +Met rep3	0.0528178
Fig S4
∆MMP16/MMP16 +CoM -Tet rep1	0.0564222
∆MMP16/MMP16 +CoM -Tet rep2	0.058155
∆MMP16/MMP16 +CoM -Tet rep3	0.0543427
∆MMP16/MMP16 -CoM -Tet rep1	0.0587789
∆MMP16/MMP16 -CoM -Tet rep2	0.0548973
∆MMP16/MMP16 -CoM -Tet rep3	0.0544814
∆MMP16/L-ASST +CoM -Tet rep1	0.0553131
∆MMP16/L-ASST +CoM -Tet rep2	0.0518474
∆MMP16/L-ASST +CoM -Tet rep3	0.0534416
∆MMP16/L-ASST -CoM -Tet rep1	0.0410343
∆MMP16/L-ASST -CoM -Tet rep2	0.0374299
∆MMP16/L-ASST -CoM -Tet rep3	0.0384004
∆MMP16/MMP16 +CoM +Tet rep1	0.0536496
∆MMP16/MMP16 +CoM +Tet rep2	0.0540655
∆MMP16/MMP16 +CoM +Tet rep3	0.0542041
∆MMP16/MMP16 -CoM +Tet rep1	0.0550359
∆MMP16/MMP16 -CoM +Tet rep2	0.0539962
∆MMP16/MMP16 -CoM +Tet rep3	0.0562142
∆MMP16/L-ASST +CoM +Tet rep1	0.0350732
∆MMP16/L-ASST +CoM +Tet rep2	0.0388856
∆MMP16/L-ASST +CoM +Tet rep3	0.0352119
∆MMP16/L-ASST -CoM +Tet rep1	0.0269634
∆MMP16/L-ASST -CoM +Tet rep2	0.0263396
∆MMP16/L-ASST -CoM +Tet rep3	0.0230125
Fig S6
∆MMP16/MMP16 +CoM 0.4mM SH rep1	0.0619674
∆MMP16/MMP16 +CoM 0.4mM SH rep2	0.0551745
∆MMP16/MMP16 +CoM 0.4mM SH rep3	0.0590561
∆MMP16/MMP16 -CoM 0.4mM SH rep1	0.0568381
∆MMP16/MMP16 -CoM 0.4mM SH rep2	0.0590561
∆MMP16/MMP16 -CoM 0.4mM SH rep3	0.0589175
∆MMP16/uidA +CoM 0.4mM SH rep1	0.0564222
∆MMP16/uidA +CoM 0.4mM SH rep2	0.0562836
∆MMP16/uidA +CoM 0.4mM SH rep3	0.0625219
∆MMP16/uidA -CoM 0.4mM SH rep1	0.0378458
∆MMP16/uidA -CoM 0.4mM SH rep2	0.0411729
∆MMP16/uidA -CoM 0.4mM SH rep3	0.0405491
∆MMP16/MMP16C200A +CoM 0.4mM SH rep1	0.0741667
∆MMP16/MMP16C200A +CoM 0.4mM SH rep2	0.0724339
∆MMP16/MMP16C200A +CoM 0.4mM SH rep3	0.0740281
∆MMP16/MMP16C200A -CoM 0.4mM SH rep1	0.074652
∆MMP16/MMP16C200A -CoM 0.4mM SH rep2	0.073127
∆MMP16/MMP16C200A -CoM 0.4mM SH rep3	0.0711169
∆MMP16/MMP16C202A +CoM 0.4mM SH rep1	0.0613435
∆MMP16/MMP16C202A +CoM 0.4mM SH rep2	0.0597493
∆MMP16/MMP16C202A +CoM 0.4mM SH rep3	0.0613435
∆MMP16/MMP16C202A -CoM 0.4mM SH rep1	0.0585709
∆MMP16/MMP16C202A -CoM 0.4mM SH rep2	0.0564222
∆MMP16/MMP16C202A -CoM 0.4mM SH rep3	0.0628684
∆MMP16/MMP16C200AC202A +CoM 0.4mM SH rep1	0.0587789
∆MMP16/MMP16C200AC202A +CoM 0.4mM SH rep2	0.0589868
∆MMP16/MMP16C200AC202A +CoM 0.4mM SH rep3	0.0577392
∆MMP16/MMP16C200AC202A -CoM 0.4mM SH rep1	0.0591255
∆MMP16/MMP16C200AC202A -CoM 0.4mM SH rep2	0.0597493
∆MMP16/MMP16C200AC202A -CoM 0.4mM SH rep3	0.0594027
∆MMP16/MMP16 +CoM 0mM SH rep1	0.0674432
∆MMP16/MMP16 +CoM 0mM SH rep2	0.0655024
∆MMP16/MMP16 +CoM 0mM SH rep3	0.065849
∆MMP16/MMP16 -CoM 0mM SH rep1	0.0657104
∆MMP16/MMP16 -CoM 0mM SH rep2	0.0635616
∆MMP16/MMP16 -CoM 0mM SH rep3	0.0641854
∆MMP16/uidA +CoM 0mM SH rep1	0.063215
∆MMP16/uidA +CoM 0mM SH rep2	0.0646013
∆MMP16/uidA +CoM 0mM SH rep3	0.0600265
∆MMP16/MMP16C200A +CoM 0mM SH rep1	0.0679977
∆MMP16/MMP16C200A +CoM 0mM SH rep2	0.0684829
∆MMP16/MMP16C200A +CoM 0mM SH rep3	0.0657104
∆MMP16/MMP16C200A -CoM 0mM SH rep1	0.0652945
∆MMP16/MMP16C200A -CoM 0mM SH rep2	0.0655717
∆MMP16/MMP16C200A -CoM 0mM SH rep3	0.0661956
∆MMP16/MMP16C202A +CoM 0mM SH rep1	0.0681364
∆MMP16/MMP16C202A +CoM 0mM SH rep2	0.0674432
∆MMP16/MMP16C202A +CoM 0mM SH rep3	0.0677898
∆MMP16/MMP16C202A -CoM 0mM SH rep1	0.0719487
∆MMP16/MMP16C202A -CoM 0mM SH rep2	0.0718794
∆MMP16/MMP16C202A -CoM 0mM SH rep3	0.0704931
∆MMP16/MMP16C200AC202A +CoM 0mM SH rep1	0.0666808
∆MMP16/MMP16C200AC202A +CoM 0mM SH rep2	0.0642547
∆MMP16/MMP16C200AC202A +CoM 0mM SH rep3	0.065849
∆MMP16/MMP16C200AC202A -CoM 0mM SH rep1	0.0712555
∆MMP16/MMP16C200AC202A -CoM 0mM SH rep2	0.0702851
∆MMP16/MMP16C200AC202A -CoM 0mM SH rep3	0.0691068
